# Supplementary material for: Preconception Chronic Intermittent Ethanol Exposure Impacts Offspring Transcriptomes with Sex and Tissue Specific Effects
Source: bioRxiv. 2026 Jul 3:2026.06.29.735337. Preprint. [Version 1] doi: 10.64898/2026.06.29.735337 (PMC13344967; doi:10.64898/2026.06.29.735337)
Supplement: Supplement 2 [file media-2.xlsx]

## Sheet: Table S1
Supplementary Table S1. Litter statistics for PPE, MPE, BPE, and control mice.
Outcome	Group	Mean ± SEM	p-value vs. Control	Tukey-adjusted p vs. Control
Sex Ratio	Control	0.54 ± 0.08	−	−
♀/Total Pups
(Binomial generalized linear mixed model)
	PPE	0.50 ± 0.08	0.88	−
	MPE	0.30 ± 0.08	0.12	−
	BPE	0.54 ± 0.08	0.99	−
Litter Size	Control	7.60 ± 0.68	−	−
# Pups
(Linear mixed effects model)
	PPE	7.38 ± 0.26	0.75	0.99
	MPE	7.33 ± 0.88	0.77	0.99
	BPE	6.11 ± 0.42	0.04*	0.15
Pup Mortality	Control	0.00 ± 0.00	−	−
# Pup deaths PND 0-3
(Linear mixed effects model)
	PPE	0.00 ± 0.00	0.85	1
	MPE	1.33 ± 0.88	0.01*	0.04*
	BPE	0.55 ± 0.24	0.17	0.49
p < 0.05 *

## Sheet: Table S2
Supplementary Table S2. edgeR outputs from differential expression analysis of whole blood.
Ensembl ID	Gene Symbol	Gene Biotype	PPE M logFC	PPE M p-value	PPE F logFC	PPE F p-value	MPE M logFC	MPE M p-value	MPE F logFC	MPE F p-value	BPE M logFC	BPE M p-value	BPE F logFC	BPE F p-value
ENSMUSG00000000003	Pbsn	protein_coding	0	1	0	1	0	1	0	1	0	1	-2.56274e-15	1
ENSMUSG00000000028	Cdc45	protein_coding	0.216808	0.846222	-0.94019	0.32366	-0.817943	0.490058	0.0712297	0.950875	-0.122974	0.913377	0.564602	0.607788
ENSMUSG00000000031	H19	lncRNA	0	1	0.129686	0.903253	0.917113	0.411288	-1.50258	0.143488	2.01225	0.141827	0.732647	0.448277
ENSMUSG00000000037	Scml2	protein_coding	0	1	-0.935907	0.339153	0	1	-0.935907	0.333707	0	1	0.00797105	0.995544
ENSMUSG00000000049	Apoh	protein_coding	3.12766	0.0899937	1.52299	0.227136	6.92936	2.07793e-06	4.33052	5.31038e-06	0.484536	0.835543	-0.977774	0.565235
ENSMUSG00000000056	Narf	protein_coding	-0.577735	0.0289103	0.312183	0.203087	-0.217672	0.379907	-0.256827	0.313614	-0.108814	0.667971	-0.274891	0.273387
ENSMUSG00000000058	Cav2	protein_coding	-0.256466	0.773118	1.71083	0.128359	-0.596489	0.506909	1.88071	0.0869596	-0.487476	0.594773	-0.935615	0.332014
ENSMUSG00000000078	Klf6	protein_coding	0.268709	0.262294	-0.27176	0.188574	-0.286121	0.227034	-0.0240905	0.905339	-0.0251486	0.916732	0.173709	0.382483
ENSMUSG00000000085	Scmh1	protein_coding	0.986856	0.0893625	0.417966	0.445871	0.811266	0.158396	0.26216	0.633372	-0.144419	0.830836	0.159663	0.771168
ENSMUSG00000000088	Cox5a	protein_coding	0.0373334	0.885019	-0.11407	0.534299	-0.165323	0.511674	0.173042	0.341045	-0.0398838	0.877438	-0.0745861	0.681052
ENSMUSG00000000093	Tbx2	protein_coding	-0.127274	0.910622	0	1	-0.165804	0.886216	0	1	-1.08185	0.297139	-2.56274e-15	1
ENSMUSG00000000094	Tbx4	protein_coding	0	1	0	1	0.891984	0.371853	0	1	0	1	-2.56274e-15	1
ENSMUSG00000000103	Zfy2	protein_coding	0	1	0	1	1.42864	0.218421	0	1	0	1	-2.56274e-15	1
ENSMUSG00000000120	Ngfr	protein_coding	-1.23262	0.209131	-0.109217	0.901159	-1.81735	0.0778508	-0.467488	0.609743	-0.431456	0.634814	-0.55703	0.536972
ENSMUSG00000000125	Wnt3	protein_coding	0	1	0	1	0.909143	0.372683	0	1	0	1	-2.56274e-15	1
ENSMUSG00000000126	Wnt9a	protein_coding	0	1	0	1	0.922817	0.371423	0	1	0	1	-2.56274e-15	1
ENSMUSG00000000127	Fer	protein_coding	0.0250383	0.950872	-0.0810812	0.799633	-0.162954	0.676185	-0.331737	0.313278	-0.00204782	0.993842	-0.729053	0.0338267
ENSMUSG00000000131	Xpo6	protein_coding	1.26741	0.0178747	-0.118925	0.74428	1.65562	0.00145632	0.0136883	0.968593	0.82204	0.139444	0.283314	0.404001
ENSMUSG00000000134	Tfe3	protein_coding	0.119294	0.811715	-0.307119	0.489269	-0.238083	0.647822	-0.975286	0.0465471	-0.176264	0.741173	-0.112599	0.789568
ENSMUSG00000000142	Axin2	protein_coding	1.90876	0.0251442	-0.610473	0.54033	1.31901	0.137992	-0.633682	0.521759	-1.69395	0.09592	0.844746	0.296467
ENSMUSG00000000148	Brat1	protein_coding	0.348339	0.642839	0.760344	0.371934	-0.281209	0.720938	0.681897	0.419228	-0.160017	0.84173	-0.00918777	0.994541
ENSMUSG00000000149	Gna12	protein_coding	-0.00983877	0.986239	-1.93106	0.00412439	0.334135	0.541261	0.144805	0.765038	0.693191	0.200073	0.298681	0.516238
ENSMUSG00000000154	Slc22a18	protein_coding	1.9075	0.157104	-1.91003	0.129283	3.54758	0.007699	0.696258	0.50902	0.97679	0.397544	-1.91003	0.113095
ENSMUSG00000000157	Itgb2l	protein_coding	2.47958	0.0596802	0	1	0.916049	0.393228	0	1	0.983882	0.37468	0.946911	0.320585
ENSMUSG00000000159	Igsf5	protein_coding	0	1	0	1	0	1	0	1	0	1	-2.56274e-15	1
ENSMUSG00000000167	Pih1d2	protein_coding	0.954578	0.358073	0	1	0.914287	0.367424	0	1	0	1	0.946911	0.320585
ENSMUSG00000000168	Dlat	protein_coding	-0.188718	0.68796	-0.0370688	0.949091	0.54727	0.202494	-0.0676633	0.905951	-0.186618	0.695281	0.0184503	0.974403
ENSMUSG00000000171	Sdhd	protein_coding	0.777669	0.134232	-0.453156	0.419084	0.971117	0.0567117	0.666911	0.165653	0.869937	0.0969683	0.255011	0.60585
ENSMUSG00000000182	Fgf23	protein_coding	0	1	0	1	0.891984	0.371853	0	1	0	1	-2.56274e-15	1
ENSMUSG00000000183	Fgf6	protein_coding	0	1	0	1	0	1	0	1	0	1	-2.56274e-15	1
ENSMUSG00000000184	Ccnd2	protein_coding	0.303557	0.224035	-0.141293	0.44938	0.139295	0.568074	0.031452	0.863991	0.30655	0.221127	0.380577	0.0372568
ENSMUSG00000000194	Gpr107	protein_coding	-0.352271	0.442011	0.244175	0.636132	-0.365751	0.418323	-0.329989	0.553915	-1.52344	0.00558712	0.631807	0.185915
ENSMUSG00000000197	Nalcn	protein_coding	1.16354	0.325015	0	1	0.384509	0.752407	0	1	-1.09357	0.297854	0.940309	0.320552
ENSMUSG00000000202	Btbd17	protein_coding	0	1	0	1	0	1	0	1	0	1	-2.56274e-15	1
ENSMUSG00000000204	Slfn4	protein_coding	0.337407	0.541542	0.0858864	0.860943	0.156716	0.774359	0.0397202	0.935225	-0.640933	0.281083	0.0658382	0.889581
ENSMUSG00000000214	Th	protein_coding	0	1	0	1	0.922817	0.371423	0	1	0	1	-2.56274e-15	1
ENSMUSG00000000215	Ins2	protein_coding	1.51847	0.194227	0	1	0	1	0	1	0	1	-2.56274e-15	1
ENSMUSG00000000216	Scnn1g	protein_coding	-1.09357	0.27144	0	1	0.360941	0.75327	0	1	-1.09357	0.282273	-2.56274e-15	1
ENSMUSG00000000223	Drp2	protein_coding	1.92426	0.122521	0	1	0	1	2.00464	0.0771264	0.996062	0.353746	-2.56274e-15	1
ENSMUSG00000000244	Tspan32	protein_coding	0.383304	0.256338	-0.219492	0.484474	0.404596	0.220724	-0.734235	0.028956	0.31124	0.364406	0.0551809	0.852805
ENSMUSG00000000247	Lhx2	protein_coding	0	1	0	1	0	1	0	1	0	1	-2.56274e-15	1
ENSMUSG00000000248	Clec2g	protein_coding	-1.69686	0.122561	1.03358	0.298993	-0.804874	0.484297	1.00192	0.305262	-0.715739	0.542496	1.503	0.162866
ENSMUSG00000000253	Gmpr	protein_coding	-0.266345	0.462024	-0.140934	0.676577	-0.619436	0.0962666	-0.233336	0.49378	0.251106	0.474742	-0.320367	0.342541
ENSMUSG00000000263	Glra1	protein_coding	1.92426	0.145513	0	1	2.66355	0.0465844	0	1	0	1	-2.56274e-15	1
ENSMUSG00000000266	Mid2	protein_coding	-0.141575	0.905442	0	1	-0.198622	0.87467	0	1	-1.09061	0.294032	-2.56274e-15	1
ENSMUSG00000000275	Trim25	protein_coding	0.438121	0.191974	-0.15801	0.584127	0.567079	0.0828355	-0.293107	0.315832	0.136731	0.687205	0.384163	0.152618
ENSMUSG00000000276	Dgke	protein_coding	0.482201	0.551166	-0.516464	0.535594	-0.595163	0.514042	0.115557	0.877887	0.0612895	0.943613	-1.37447	0.129381
ENSMUSG00000000278	Scpep1	protein_coding	0.628047	0.224872	0.269155	0.598244	0.402442	0.445374	0.54096	0.267198	0.319833	0.548222	0.710801	0.131407
ENSMUSG00000000282	Mnt	protein_coding	0.730132	0.0908246	-0.289407	0.493837	0.854636	0.0443107	0.103018	0.793091	0.306827	0.497677	-0.454055	0.281332
ENSMUSG00000000290	Itgb2	protein_coding	-0.012997	0.957531	-0.0984562	0.600707	-0.277692	0.247581	0.0910919	0.623987	0.228902	0.349388	0.0607014	0.742955
ENSMUSG00000000295	Hddc2	protein_coding	-0.173793	0.675507	-0.253131	0.530062	-0.580763	0.175803	-0.236125	0.554599	-0.29996	0.48193	0.061886	0.869677
ENSMUSG00000000296	Tpd52l1	protein_coding	0.954578	0.35819	0	1	0.918768	0.36698	0	1	0	1	-2.56274e-15	1
ENSMUSG00000000301	Pemt	protein_coding	0.752625	0.598556	2.08806	0.116803	3.39756	0.00278354	2.90763	0.0182095	-1.71548	0.274572	-0.93689	0.432502
ENSMUSG00000000303	Cdh1	protein_coding	0.0125932	0.988045	-0.604373	0.546086	0.971684	0.264392	-0.220836	0.817148	-0.919585	0.412495	0.00518296	0.994868
ENSMUSG00000000305	Cdh4	protein_coding	1.17452	0.316927	0	1	1.5413	0.168397	1.01159	0.305494	-1.09788	0.292503	-2.56274e-15	1
ENSMUSG00000000308	Ckmt1	protein_coding	0	1	-0.939076	0.344048	1.46855	0.201567	-0.939076	0.338614	0	1	-0.939076	0.32286
ENSMUSG00000000317	Bcl6b	protein_coding	0	1	0	1	0	1	1.01159	0.305494	0	1	-2.56274e-15	1
ENSMUSG00000000318	Clec10a	protein_coding	0.76557	0.45467	-1.5019	0.143964	1.24915	0.196494	0.0917258	0.928902	0.242542	0.816912	1.19643	0.188926
ENSMUSG00000000320	Alox12	protein_coding	-0.334905	0.188949	-0.13135	0.413587	-0.560152	0.0263172	-0.033327	0.834646	0.0657991	0.794293	0.0044732	0.977556
ENSMUSG00000000326	Comt	protein_coding	0.102457	0.880198	0.166847	0.737455	1.64982	0.00802374	1.0545	0.020473	-0.0179767	0.979576	0.3557	0.454443
ENSMUSG00000000339	Rtca	protein_coding	0.0372801	0.930363	-0.463325	0.282339	-0.194189	0.657696	-0.786243	0.0807454	0.502898	0.234927	-1.12916	0.0156351
ENSMUSG00000000340	Dbt	protein_coding	0.728909	0.179792	-0.609809	0.256476	1.13863	0.0289722	0.464383	0.312988	0.0916997	0.874965	-0.478531	0.34945
ENSMUSG00000000346	Dazap2	protein_coding	-0.323551	0.144039	-0.00398905	0.980626	-0.069074	0.745363	-0.139175	0.398918	-0.125119	0.568396	-0.131246	0.425552
ENSMUSG00000000355	Mcts1	protein_coding	-0.300328	0.4227	-0.512825	0.128972	0.264164	0.450889	-0.454369	0.173311	0.091375	0.801685	0.363841	0.22306
ENSMUSG00000000359	Rem1	protein_coding	0.954578	0.363235	-0.939501	0.339031	0	1	-0.939501	0.333588	0	1	0.0042427	0.996804
ENSMUSG00000000365	Rnf17	protein_coding	-0.208618	0.80333	-1.44025	0.168375	-0.0632207	0.937172	-1.47207	0.15695	-0.414171	0.640396	-0.559458	0.537216
ENSMUSG00000000374	Trappc10	protein_coding	-0.255918	0.473295	-0.0700828	0.800366	-0.23509	0.500455	-0.0420977	0.878475	0.264379	0.446176	0.0485628	0.856976
ENSMUSG00000000378	Ccm2	protein_coding	0.26872	0.429167	0.0839311	0.767086	0.492125	0.138523	-0.423901	0.156608	0.211396	0.53795	0.282939	0.296542
ENSMUSG00000000381	Wap	protein_coding	0	1	0	1	0	1	0	1	0	1	-2.56274e-15	1
ENSMUSG00000000384	Tbrg4	protein_coding	0.628292	0.380746	-0.151953	0.789817	0.867843	0.210294	-0.758767	0.221475	-0.149113	0.849563	0.273632	0.600266
ENSMUSG00000000385	Tmprss2	protein_coding	0	1	0	1	0.891984	0.371853	0	1	0	1	-2.56274e-15	1
ENSMUSG00000000386	Mx1	polymorphic_pseudogene	0.464622	0.54322	-1.51443	0.0687043	0.250476	0.744699	-0.389007	0.574935	0.374219	0.628519	-1.33422	0.0875774
ENSMUSG00000000392	Fap	protein_coding	-1.17021	0.310073	-0.87824	0.456718	-1.21564	0.288238	-0.318121	0.775382	-1.12872	0.335251	0.000326764	0.998323
ENSMUSG00000000394	Gcg	protein_coding	0	1	0	1	0	1	0	1	0	1	-2.56274e-15	1
ENSMUSG00000000399	Ndufa9	protein_coding	0.230234	0.578519	-0.366898	0.337424	0.600304	0.137442	0.256036	0.466093	0.294648	0.481185	0.35154	0.303966
ENSMUSG00000000402	Egfl6	protein_coding	-0.141575	0.90855	-0.939076	0.344048	0.371147	0.762634	-0.939076	0.338614	-1.09061	0.309534	-0.939076	0.32286
ENSMUSG00000000409	Lck	protein_coding	0.331444	0.320407	-0.124457	0.657132	0.271959	0.408654	-0.340844	0.232139	0.175292	0.604081	0.193429	0.46922
ENSMUSG00000000411	Tssk3	protein_coding	0	1	0	1	0	1	0	1	0	1	-2.56274e-15	1
ENSMUSG00000000416	Cttnbp2	protein_coding	2.2379	0.0896434	0.0850374	0.94037	0.909143	0.395152	-0.939518	0.332576	0	1	-0.939518	0.316801
ENSMUSG00000000420	Galnt1	protein_coding	-0.420082	0.0834402	-0.152237	0.397099	-0.273084	0.240425	-0.451298	0.0151595	-0.238189	0.320781	-0.103496	0.559726
ENSMUSG00000000435	Myf5	protein_coding	0	1	0	1	0	1	0	1	0	1	-2.56274e-15	1
ENSMUSG00000000439	Mkrn2	protein_coding	-0.370521	0.576266	-0.102159	0.8512	0.44928	0.459029	-0.299526	0.595136	-0.362727	0.588552	-0.064014	0.902762
ENSMUSG00000000440	Pparg	protein_coding	-1.20743	0.203851	0.545931	0.56321	-0.43759	0.604176	1.10215	0.214653	-0.852283	0.356322	0.411358	0.657144
ENSMUSG00000000441	Raf1	protein_coding	-0.543029	0.198173	0.505049	0.182651	-0.180616	0.650876	0.08424	0.831581	-0.140757	0.731332	0.337342	0.37012
ENSMUSG00000000486	Septin1	protein_coding	-0.314633	0.22175	0.192265	0.266925	-0.357686	0.15521	-0.160372	0.360396	-0.0395327	0.87676	-0.117446	0.49784
ENSMUSG00000000489	Pdgfb	protein_coding	-0.0850814	0.917067	-0.420941	0.567336	-1.07725	0.220351	0.101921	0.877431	0.470848	0.529091	-0.353814	0.616845
ENSMUSG00000000530	Acvrl1	protein_coding	-1.67912	0.0529364	0.869175	0.357778	-1.406	0.08825	1.82979	0.031176	-1.30115	0.12044	1.19339	0.178965
ENSMUSG00000000531	Tamalin	protein_coding	-1.69645	0.116172	0.688633	0.546754	0.165722	0.876932	-0.935615	0.323504	-0.138908	0.902221	-0.935615	0.307701
ENSMUSG00000000532	Acvr1b	protein_coding	-0.257632	0.711605	0.541506	0.44066	0.477563	0.4479	0.309046	0.664589	0.115832	0.863883	1.1978	0.056231
ENSMUSG00000000538	Tom1l2	protein_coding	0.453341	0.415141	-0.226618	0.726568	0.470648	0.379809	0.497782	0.388049	0.476498	0.390828	0.552214	0.327285
ENSMUSG00000000544	Gpa33	protein_coding	0	1	0	1	0	1	0	1	0	1	-2.56274e-15	1
ENSMUSG00000000552	Zfp385a	protein_coding	0.0527996	0.943618	0.359929	0.66409	-0.167358	0.830788	-0.154619	0.862843	0.25214	0.734565	0.40867	0.61142
ENSMUSG00000000555	Itga5	protein_coding	0.494359	0.47822	0.524377	0.501335	0.340616	0.627915	0.882792	0.230555	0.36705	0.607643	1.74349	0.00767065
ENSMUSG00000000560	Gabra2	protein_coding	1.51847	0.220956	0	1	1.85972	0.144788	0	1	0	1	-2.56274e-15	1
ENSMUSG00000000561	Wdr77	protein_coding	0	1	0	1	0	1	0	1	0	1	-2.56274e-15	1
ENSMUSG00000000562	Adora3	protein_coding	0	1	0	1	0	1	0	1	0	1	-2.56274e-15	1
ENSMUSG00000000563	Atp5pb	protein_coding	0.108523	0.684326	0.102281	0.669887	0.362868	0.166005	0.0335212	0.890822	0.232677	0.386787	0.256174	0.277001
ENSMUSG00000000567	Sox9	protein_coding	0.941271	0.35916	1.63499	0.142061	0.918768	0.366293	0	1	0	1	-2.56274e-15	1
ENSMUSG00000000568	Hnrnpd	protein_coding	-0.263666	0.359799	-0.106852	0.666901	-0.542903	0.0621534	-0.482901	0.0633306	-0.153901	0.593046	0.203731	0.389196
ENSMUSG00000000579	Dynlt1c	protein_coding	-0.75612	0.538244	0	1	-1.68855	0.1412	0	1	-1.68855	0.156765	-2.56274e-15	1
ENSMUSG00000000581	C1d	protein_coding	0.313266	0.426334	-0.40705	0.348002	0.674634	0.0761972	0.259713	0.517824	-0.0564587	0.88761	0.0606238	0.880125
ENSMUSG00000000594	Gm2a	protein_coding	0.0771009	0.766656	-0.158054	0.45274	-0.0369183	0.884612	-0.106926	0.609402	0.24043	0.356613	0.0455821	0.824374
ENSMUSG00000000600	Krit1	protein_coding	-0.233188	0.572212	-0.0418158	0.898205	0.187502	0.626003	-0.153884	0.63741	-0.289599	0.490361	0.508203	0.0899061
ENSMUSG00000000605	Clcn4	protein_coding	0.206454	0.501105	0.16227	0.565471	-0.232236	0.454987	0.299334	0.283359	0.31617	0.302146	0.34947	0.203982
ENSMUSG00000000606	Vmn2r88	protein_coding	0	1	0	1	0	1	0	1	0	1	-2.56274e-15	1
ENSMUSG00000000617	Grm6	protein_coding	0.938943	0.35555	0	1	0.918768	0.362406	1.01159	0.305494	0.996062	0.342541	-2.56274e-15	1
ENSMUSG00000000627	Sema4f	protein_coding	-0.234643	0.821495	-2.22228	0.048542	-0.696724	0.513898	-0.634128	0.529597	-1.16573	0.3063	-1.2784	0.223412
ENSMUSG00000000628	Hk2	protein_coding	1.0383	0.0720238	-0.764469	0.0700673	0.264996	0.656726	-0.199947	0.601569	0.201908	0.744868	-0.783499	0.0564651
ENSMUSG00000000631	Myo18a	protein_coding	0.0294941	0.938174	-0.243564	0.454782	0.344477	0.355877	0.144084	0.639294	0.0935985	0.80935	0.440035	0.137391
ENSMUSG00000000632	Sez6	protein_coding	1.51847	0.19087	0	1	0.918768	0.359264	0	1	0	1	-2.56274e-15	1
ENSMUSG00000000673	Haao	protein_coding	0.874662	0.180173	0.15144	0.758989	1.90813	0.00178783	0.204616	0.673915	0.106816	0.875218	-0.240703	0.632112
ENSMUSG00000000682	Cd52	protein_coding	0.295731	0.121926	-0.150231	0.377579	0.107039	0.561738	-0.0876939	0.605332	-0.0029157	0.987731	-0.206407	0.225917
ENSMUSG00000000686	Abhd15	protein_coding	-0.352762	0.38449	0.339927	0.432755	0.232562	0.533654	0.132402	0.765663	0.477998	0.207506	-0.204734	0.653479
ENSMUSG00000000690	Hoxb6	protein_coding	0.949031	0.363801	0	1	0	1	0	1	0	1	-2.56274e-15	1
ENSMUSG00000000693	Loxl3	protein_coding	0.109985	0.905951	1.17988	0.171613	0.51201	0.551951	0.947914	0.278105	1.3912	0.089657	0.00100333	0.997996
ENSMUSG00000000701	Tcl1b5	protein_coding	0	1	0	1	1.42864	0.218421	0	1	0	1	-2.56274e-15	1
ENSMUSG00000000706	Btn1a1	protein_coding	0	1	0	1	0	1	0	1	0	1	-2.56274e-15	1
ENSMUSG00000000708	Kat2b	protein_coding	-0.481115	0.305218	-0.00831282	0.98008	0.499704	0.235616	-0.393746	0.244841	-0.155018	0.73439	-0.194386	0.546615
ENSMUSG00000000711	Rab5b	protein_coding	0.679326	0.0462103	0.0688696	0.82504	0.589683	0.0817038	-0.353093	0.286591	0.389461	0.263828	-0.28951	0.36786
ENSMUSG00000000724	Cryba1	protein_coding	0	1	0	1	0.918768	0.371975	0	1	0	1	-2.56274e-15	1
ENSMUSG00000000730	Dnmt3l	protein_coding	0.941271	0.364134	0	1	0	1	0	1	0	1	-2.56274e-15	1
ENSMUSG00000000731	Aire	protein_coding	0	1	0	1	0	1	0	1	0	1	-2.56274e-15	1
ENSMUSG00000000732	Icosl	protein_coding	-0.0385675	0.942271	-0.229469	0.63586	0.241541	0.638966	-0.141321	0.766434	0.2079	0.689504	0.31434	0.475849
ENSMUSG00000000738	Spg7	protein_coding	0	1	0	1	0	1	0	1	0	1	-2.56274e-15	1
ENSMUSG00000000739	Sult5a1	protein_coding	0	1	0	1	2.45871	0.103807	1.60007	0.160476	0	1	-2.56274e-15	1
ENSMUSG00000000740	Rpl13	protein_coding	0	1	0	1	0	1	0	1	0	1	-2.56274e-15	1
ENSMUSG00000000743	Chmp1a	protein_coding	0.297138	0.445174	0.167314	0.575618	0.0191496	0.960339	-0.151492	0.624691	0.431105	0.27231	0.0385725	0.895506
ENSMUSG00000000751	Rpa1	protein_coding	0.223779	0.513939	-0.468805	0.0978589	-0.223598	0.521313	-0.245392	0.36839	0.209899	0.546168	0.156264	0.544835
ENSMUSG00000000753	Serpinf1	protein_coding	0.17562	0.902778	2.83637	0.0504988	3.32641	0.00363506	3.95319	0.00370876	-1.70857	0.274724	-2.56274e-15	1
ENSMUSG00000000759	Tubgcp3	protein_coding	0.283824	0.58864	-1.56043	0.0147751	0.501294	0.314074	-1.00799	0.0823663	-0.202533	0.719311	-0.0771604	0.876038
ENSMUSG00000000766	Oprm1	protein_coding	0.569856	0.421822	0.141982	0.868493	1.20268	0.0630279	0.32107	0.705636	-0.9397	0.269236	-1.74942	0.10431
ENSMUSG00000000776	Polr3d	protein_coding	0.731957	0.339887	-0.522509	0.518217	-1.24157	0.191471	-0.0572227	0.937634	0.572036	0.470902	-0.179822	0.809568
ENSMUSG00000000782	Tcf7	protein_coding	0.274727	0.353555	-0.406957	0.0614984	-0.0844049	0.77372	-0.328979	0.123041	0.29572	0.321024	-0.0615017	0.765462
ENSMUSG00000000787	Ddx3x	protein_coding	0.0204875	0.914911	-0.185616	0.311123	0.163992	0.380068	-0.174633	0.339702	0.222567	0.247611	-0.272521	0.136811
ENSMUSG00000000791	Il12rb1	protein_coding	0.946866	0.310726	0.135081	0.881545	1.45451	0.16369	0.419472	0.630608	2.52519	0.02622	2.15362e-05	0.998256
ENSMUSG00000000792	Slc5a5	protein_coding	0	1	0	1	0	1	0	1	0	1	-2.56274e-15	1
ENSMUSG00000000794	Kcnn3	protein_coding	1.50306	0.1893	0	1	0	1	1.59935	0.143597	0	1	-2.56274e-15	1
ENSMUSG00000000804	Usp32	protein_coding	-0.184743	0.398028	-0.0650111	0.737378	-0.0657421	0.755485	-0.246895	0.210505	0.0226334	0.917098	-0.130256	0.499528
ENSMUSG00000000805	Car4	protein_coding	0	1	0	1	0	1	0	1	0	1	-2.56274e-15	1
ENSMUSG00000000811	Txnrd3	protein_coding	0.906363	0.300418	0.52701	0.484238	0.890552	0.309442	0.48012	0.522563	0.643319	0.47326	0.365676	0.624165
ENSMUSG00000000817	Fasl	protein_coding	-0.771515	0.377673	0.705847	0.442061	0.143618	0.859166	0.101864	0.917043	0.746126	0.323474	0.0126662	0.990686
ENSMUSG00000000823	Zfp512b	protein_coding	-0.151216	0.902605	2.37074	0.0281834	-0.175688	0.882895	0	1	-1.08998	0.29607	2.23702	0.034964
ENSMUSG00000000826	Dnajc5	protein_coding	0.273496	0.283563	-0.350858	0.124548	0.0610864	0.807056	-0.0695085	0.752468	0.202875	0.428034	0.0186766	0.931093
ENSMUSG00000000827	Tpd52l2	protein_coding	-0.00922785	0.977055	0.169944	0.617663	-0.0481672	0.880475	-0.0665095	0.848618	-0.0415661	0.900227	0.356359	0.277465
ENSMUSG00000000838	Fmr1	protein_coding	0.387082	0.245038	-0.536608	0.0505645	0.490762	0.130336	-0.603904	0.0293977	-0.0571516	0.867301	-0.37027	0.159883
ENSMUSG00000000861	Bcl11a	protein_coding	0.297272	0.436577	0.0433041	0.851526	0.306505	0.410894	-0.413713	0.0897933	-0.0688887	0.860462	0.281969	0.212539
ENSMUSG00000000869	Il4	protein_coding	0.317335	0.63166	1.03494	0.0789449	-0.65905	0.361501	0.854974	0.154307	1.07936	0.0778054	0.565082	0.354791
ENSMUSG00000000876	Pxmp4	protein_coding	0.0282004	0.946914	-0.158599	0.668851	0.326932	0.423944	-0.180173	0.626158	-0.16939	0.695815	0.0229002	0.948936
ENSMUSG00000000881	Dlg3	protein_coding	0.0506223	0.945475	1.12557	0.240433	-0.525799	0.515546	1.51862	0.0981481	-0.850109	0.325732	0.0132351	0.991553
ENSMUSG00000000884	Gnb1l	protein_coding	-0.82346	0.224208	-0.475909	0.486613	-1.25634	0.0757995	-1.36567	0.0787819	0.203935	0.73589	-0.329909	0.610992
ENSMUSG00000000889	Dbh	protein_coding	-1.08185	0.295184	0	1	-1.08185	0.287487	0	1	-1.08185	0.306068	-2.56274e-15	1
ENSMUSG00000000901	Mmp11	protein_coding	-0.766619	0.52704	0.681224	0.535804	0.170747	0.881083	0.659215	0.548741	-0.736695	0.552776	0.00130126	0.997679
ENSMUSG00000000902	Smarcb1	protein_coding	1.17285	0.0194535	0.193065	0.621621	0.450471	0.394013	0.206771	0.595813	0.823927	0.11202	-0.0343302	0.930764
ENSMUSG00000000903	Vpreb3	protein_coding	-0.481921	0.168343	-0.59363	0.0837401	-0.865268	0.0167538	-0.492944	0.140492	-0.0748646	0.826002	-0.00707584	0.982094
ENSMUSG00000000915	Hip1r	protein_coding	0.716305	0.168379	-0.491204	0.22319	0.602783	0.235708	-0.96194	0.0255055	0.657031	0.20714	-0.466353	0.232055
ENSMUSG00000000916	Nsun5	protein_coding	-0.205326	0.836268	2.84823	0.00981672	0.51912	0.57563	1.59345	0.131335	0.669058	0.475684	2.22858	0.0406323
ENSMUSG00000000934	Top1mt	protein_coding	-1.23599	0.171462	0.0917578	0.932005	-0.643336	0.436001	2.2611	0.0164065	-0.458874	0.579348	0.973583	0.33769
ENSMUSG00000000938	Hoxa10	protein_coding	0	1	0	1	0	1	0	1	0	1	-2.56274e-15	1
ENSMUSG00000000942	Hoxa4	protein_coding	0	1	0	1	0	1	0	1	0	1	-2.56274e-15	1
ENSMUSG00000000948	Gm38393	protein_coding	0	1	0	1	0	1	0	1	0	1	-2.56274e-15	1
ENSMUSG00000000957	Mmp14	protein_coding	-1.70857	0.150253	0	1	0.494058	0.666205	2.33397	0.0285687	-0.712504	0.574355	-2.56274e-15	1
ENSMUSG00000000958	Slc7a7	protein_coding	-0.465631	0.565638	-0.94458	0.168726	-0.497339	0.534912	-0.765375	0.247696	-0.0411878	0.959273	-0.358943	0.554975
ENSMUSG00000000959	Oxa1l	protein_coding	0.55167	0.213195	0.0938249	0.8283	0.327302	0.465158	0.35996	0.382667	0.261431	0.56793	0.0516314	0.902745
ENSMUSG00000000976	Heatr6	protein_coding	-0.300906	0.510123	0.100482	0.791856	-0.270751	0.545702	0.0509406	0.895412	-0.593309	0.215315	0.289763	0.426148
ENSMUSG00000000982	Ccl3	protein_coding	-0.192149	0.846232	0.688574	0.540184	-0.652655	0.533442	0.669727	0.551829	-0.544536	0.609454	0.577518	0.600633
ENSMUSG00000000983	Wfdc18	protein_coding	2.8995	0.0229249	1.02456	0.28883	1.87484	0.131968	1.00192	0.294021	0	1	0.938191	0.309351
ENSMUSG00000001014	Icam4	protein_coding	-0.251863	0.747283	1.04691	0.172315	-0.749164	0.359021	0.367749	0.661867	-0.667134	0.424677	-1.54368	0.130667
ENSMUSG00000001016	Ilf2	protein_coding	0.456021	0.332463	0.700533	0.166359	0.251585	0.593722	0.424075	0.415609	0.473665	0.318113	0.289029	0.576662
ENSMUSG00000001017	Chtop	protein_coding	-0.189473	0.685815	0.0709528	0.861187	-0.0169836	0.97109	0.0422321	0.917728	0.838781	0.0569308	0.472922	0.211493
ENSMUSG00000001018	Snapin	protein_coding	-1.11784	0.0841902	-0.740049	0.21543	-1.04218	0.0986045	0.198321	0.698804	0.0661518	0.904632	-0.756435	0.191905
ENSMUSG00000001020	S100a4	protein_coding	-0.0534978	0.879013	-0.294742	0.31712	0.0539881	0.87473	0.38813	0.169874	-0.206032	0.56073	-0.403236	0.171307
ENSMUSG00000001021	S100a3	protein_coding	0	1	0	1	0	1	0	1	0	1	-2.56274e-15	1
ENSMUSG00000001023	S100a5	protein_coding	0	1	0	1	0	1	0	1	0	1	-2.56274e-15	1
ENSMUSG00000001025	S100a6	protein_coding	0.491253	0.234892	-0.185707	0.474233	0.0193478	0.961428	0.339308	0.186875	0.108402	0.792014	-0.0727719	0.777161
ENSMUSG00000001027	Scn4a	protein_coding	1.96656	0.0593091	-0.107209	0.904655	0.349994	0.752027	0.110595	0.897737	1.72038	0.111112	-2.47644	0.0222789
ENSMUSG00000001029	Icam2	protein_coding	-0.110349	0.794814	-0.595489	0.160226	-0.748978	0.0939791	0.166598	0.65954	-0.301824	0.487407	0.0680301	0.855637
ENSMUSG00000001034	Mapk7	protein_coding	-1.11819	0.21993	-0.442632	0.608448	-0.452815	0.582915	-0.886816	0.327038	-0.197466	0.812029	-0.571768	0.500768
ENSMUSG00000001036	Epn2	protein_coding	0.233474	0.84856	0.153463	0.882725	0.75049	0.507826	-1.90267	0.0890807	-0.692484	0.587039	-0.955756	0.380157
ENSMUSG00000001039	B9d1	protein_coding	0	1	0	1	0.916049	0.372259	2.82537	0.0176174	0	1	-2.56274e-15	1
ENSMUSG00000001052	Sec24b	protein_coding	-0.0584944	0.88265	-0.37874	0.251103	0.611095	0.0990022	-0.0484203	0.878346	-0.247063	0.540795	0.140096	0.641838
ENSMUSG00000001053	N4bp3	protein_coding	0.217208	0.791008	0.584427	0.349073	0.405325	0.626196	-0.00860388	0.990929	0.974804	0.216519	0.597354	0.325777
ENSMUSG00000001054	Rmnd5b	protein_coding	0.248583	0.418258	0.187056	0.489417	0.0219751	0.942691	0.221251	0.413528	0.135006	0.661391	-0.2176	0.43247
ENSMUSG00000001056	Nhp2	protein_coding	0.323017	0.467071	-0.269319	0.485376	0.0733196	0.870012	-0.0368944	0.921462	0.516208	0.243031	-0.016804	0.962619
ENSMUSG00000001062	Vps9d1	protein_coding	1.01711	0.13744	0.455779	0.473353	0.388917	0.591704	0.656354	0.2859	0.279444	0.704835	0.288309	0.646918
ENSMUSG00000001065	Zfp276	protein_coding	0	1	0	1	0	1	0	1	0	1	-2.56274e-15	1
ENSMUSG00000001076	C1ql4	protein_coding	0	1	0	1	0	1	0	1	0	1	-2.56274e-15	1
ENSMUSG00000001082	Mfsd10	protein_coding	-0.420894	0.490835	1.24201	0.0570046	-0.865542	0.174804	1.21484	0.0626991	0.606281	0.267784	0.782237	0.247069
ENSMUSG00000001089	Luzp1	protein_coding	-0.649774	0.378294	1.13486	0.236905	0.725404	0.240869	1.96466	0.0242733	-1.18433	0.140897	1.20824	0.193134
ENSMUSG00000001095	Slc13a2	protein_coding	0.949031	0.363801	0	1	0	1	1.01324	0.305353	0	1	-2.56274e-15	1
ENSMUSG00000001098	Kctd10	protein_coding	0.216666	0.58697	-0.0615184	0.855382	0.0107056	0.98036	0.434242	0.171893	0.238429	0.553445	-0.37672	0.273153
ENSMUSG00000001100	Poldip2	protein_coding	-0.111422	0.833914	0.603512	0.2873	0.698054	0.154418	1.49877	0.00326764	-0.0182872	0.972398	0.854179	0.108199
ENSMUSG00000001103	Sebox	protein_coding	0	1	0	1	0	1	0	1	0	1	-2.56274e-15	1
ENSMUSG00000001105	Ift20	protein_coding	-0.0128236	0.955542	0.172727	0.334444	-0.178809	0.429909	-0.211011	0.250514	-0.0501421	0.828608	-0.0924905	0.605355
ENSMUSG00000001119	Col6a1	protein_coding	0.932426	0.358977	-0.939518	0.344021	0.922817	0.364483	-0.939518	0.338587	0	1	-0.939518	0.322834
ENSMUSG00000001120	Pcbp3	protein_coding	0.357536	0.710451	0.838283	0.295159	1.33996	0.117648	0.383958	0.649002	-0.552649	0.604583	0.0108499	0.990455
ENSMUSG00000001123	Lgals9	protein_coding	-0.0241927	0.929345	-0.507415	0.0142914	-0.165753	0.53669	-0.270292	0.17672	0.0857582	0.753605	-0.190989	0.33033
ENSMUSG00000001127	Araf	protein_coding	0.301708	0.514959	-0.274076	0.453505	0.71374	0.107966	-0.231012	0.522387	0.0368632	0.93519	-0.1161	0.739148
ENSMUSG00000001128	Cfp	protein_coding	0.0717654	0.895684	-0.335203	0.515736	-0.448539	0.424519	0.843791	0.0643387	0.514709	0.339405	0.427941	0.356896
ENSMUSG00000001131	Timp1	protein_coding	-1.08185	0.295184	0	1	-1.08185	0.287487	0	1	-1.08185	0.306068	0.943878	0.320701
ENSMUSG00000001134	Uxt	protein_coding	-0.205775	0.837365	-0.282911	0.782535	0.929761	0.305965	1.4183	0.0903541	0.197101	0.846423	0.320108	0.730262
ENSMUSG00000001138	Cnnm3	protein_coding	-0.454913	0.42335	0.254788	0.643785	-0.634059	0.268705	-0.0873098	0.881519	-1.22014	0.0560355	0.338789	0.526129
ENSMUSG00000001143	Lman2l	protein_coding	0.05436	0.91998	0.679653	0.260271	-0.00418908	0.991137	0.135068	0.836275	-0.0643547	0.904796	0.63596	0.285893
ENSMUSG00000001150	Mcm3ap	protein_coding	0.18358	0.668535	0.110476	0.789065	0.16218	0.702236	0.0154907	0.969101	0.107649	0.803966	0.0256288	0.948408
ENSMUSG00000001151	Pcnt	protein_coding	-0.348857	0.327785	0.0330591	0.919716	-0.290766	0.403742	0.132221	0.676393	0.111227	0.745835	-0.291544	0.37308
ENSMUSG00000001155	Ftcd	protein_coding	0	1	0	1	4.3518	0.00574923	2.01893	0.103531	0	1	-2.56274e-15	1
ENSMUSG00000001156	Mxd1	protein_coding	-0.394456	0.170485	0.164178	0.443505	-0.513869	0.0688014	-0.190381	0.38234	-0.154195	0.58807	-0.0857428	0.688861
ENSMUSG00000001157	Gmcl1	protein_coding	-0.122991	0.828674	0.428043	0.442966	0.362288	0.504513	0.621545	0.252218	-0.76308	0.228866	0.0851079	0.879483
ENSMUSG00000001158	Snrnp27	protein_coding	0.00966258	0.964805	-0.217221	0.363427	-0.179784	0.406491	-0.0703929	0.76516	-0.426526	0.0620116	-0.249572	0.29022
ENSMUSG00000001166	Oas1c	protein_coding	-1.23511	0.138958	-0.256342	0.740292	-0.80762	0.299485	0.423127	0.541606	-0.7307	0.357237	-0.667333	0.400067
ENSMUSG00000001168	Oas1h	protein_coding	0	1	0	1	0	1	0	1	0	1	-2.56274e-15	1
ENSMUSG00000001173	Ocrl	protein_coding	1.21076	0.210503	-0.319715	0.716654	1.6754	0.0657296	0.124219	0.881154	1.08493	0.271423	-0.461563	0.596217
ENSMUSG00000001175	Calm1	protein_coding	0.12579	0.542916	-0.0147394	0.924713	-0.16696	0.408316	0.0464398	0.765536	0.231441	0.265396	0.0412087	0.790664
ENSMUSG00000001211	Agpat3	protein_coding	1.21755	0.0478783	-0.421881	0.419063	1.19174	0.0516133	-0.283596	0.576163	0.334374	0.616037	-0.430924	0.395231
ENSMUSG00000001225	Slc26a3	protein_coding	0.418412	0.756043	0	1	1.76663	0.15316	1.01324	0.305353	-1.09357	0.346184	-2.56274e-15	1
ENSMUSG00000001227	Sema6b	protein_coding	0.911589	0.232413	-0.273193	0.754115	0.501224	0.519987	-1.28179	0.194591	-0.118713	0.885996	-0.973408	0.291805
ENSMUSG00000001228	Uhrf1	protein_coding	0.833812	0.441054	-0.852199	0.311325	0.754499	0.477336	-0.866997	0.299446	0.45766	0.673974	-1.38085	0.11384
ENSMUSG00000001229	Dpp9	protein_coding	0.643039	0.137847	0.331184	0.470217	-0.31712	0.497896	0.457326	0.307737	0.738967	0.0913793	0.20829	0.64649
ENSMUSG00000001240	Ramp2	protein_coding	-0.142909	0.903333	-0.935615	0.344098	-1.08185	0.267662	-0.935615	0.338661	0.490446	0.684011	-0.935615	0.322899
ENSMUSG00000001247	Lsr	protein_coding	-0.943042	0.387679	0.678596	0.560144	1.64443	0.0472358	2.89211	0.00305018	-0.853371	0.435855	1.28051	0.243684
ENSMUSG00000001248	Gramd1a	protein_coding	-0.191632	0.548293	-0.159754	0.584011	0.0560156	0.855519	0.0609066	0.829317	-0.0330877	0.917669	0.00613262	0.982517
ENSMUSG00000001249	Hpn	protein_coding	0.502718	0.682026	0.146336	0.895944	2.64079	0.00975502	1.12599	0.251846	-0.711094	0.605996	0.0146991	0.990565
ENSMUSG00000001260	Gabrg1	protein_coding	0	1	0	1	0.918768	0.371975	0	1	0	1	-2.56274e-15	1
ENSMUSG00000001270	Ckb	protein_coding	0.660106	0.193327	-0.580825	0.258554	0.134393	0.798765	0.245645	0.585505	1.38267	0.0048115	-0.0259745	0.956622
ENSMUSG00000001280	Sp1	protein_coding	0.00519362	0.985248	-0.291704	0.173441	-0.0153903	0.957244	-0.10071	0.629377	-0.0295004	0.920486	-0.076092	0.711204
ENSMUSG00000001281	Itgb7	protein_coding	0.174423	0.558744	-0.0152733	0.937552	0.0426153	0.884495	-0.0672746	0.729714	0.400558	0.182588	0.146201	0.444905
ENSMUSG00000001285	Myg1	protein_coding	-0.402764	0.379753	-0.772006	0.1349	-0.557175	0.227198	-0.209862	0.655125	-0.323102	0.483568	0.348175	0.415743
ENSMUSG00000001288	Rarg	protein_coding	-0.630568	0.109703	0.868954	0.0340583	-0.478273	0.210025	0.0559655	0.90075	0.0975541	0.791035	0.860706	0.0318444
ENSMUSG00000001289	Pfdn5	protein_coding	0.270986	0.240318	0.0309292	0.874106	0.0737954	0.74146	0.157177	0.420688	-0.0665906	0.772553	-0.245168	0.21479
ENSMUSG00000001300	Efnb2	protein_coding	0.938943	0.342662	2.05636	0.0619686	0	1	1.59935	0.129979	1.95681	0.100142	1.51307	0.142352
ENSMUSG00000001305	Rrp15	protein_coding	-0.507691	0.447843	-0.416301	0.591257	-0.543794	0.412035	0.140715	0.845521	0.213365	0.729621	0.154213	0.823647
ENSMUSG00000001313	Rnd2	protein_coding	0.938943	0.35697	-0.94019	0.351652	0	1	0.659883	0.580378	0.97679	0.346396	-0.94019	0.330436
ENSMUSG00000001323	Srr	protein_coding	0.0301852	0.967753	0.0159549	0.979945	1.05847	0.144687	0.15074	0.833599	0.367571	0.64368	-0.386173	0.604249
ENSMUSG00000001333	Sync	protein_coding	0	1	0	1	1.82757	0.113964	0	1	0	1	0.945709	0.320658
ENSMUSG00000001334	Fndc5	protein_coding	1.90255	0.150554	1.02737	0.289223	0	1	1.60469	0.139663	0	1	0.943878	0.309414
ENSMUSG00000001348	Acp5	protein_coding	0.260626	0.370947	0.162737	0.519321	0.122029	0.672657	0.179302	0.473816	0.325779	0.266951	0.182476	0.46231
ENSMUSG00000001349	Cnn1	protein_coding	0.224773	0.840478	-1.89942	0.120366	-1.69707	0.120211	-1.89942	0.116283	-0.124934	0.911585	-0.955675	0.416909
ENSMUSG00000001366	Fbxo9	protein_coding	-0.606613	0.0155013	0.0383245	0.834314	-0.433104	0.0700901	-0.456608	0.0160835	-0.350294	0.153199	-0.210422	0.253833
ENSMUSG00000001376	Vps50	protein_coding	-0.0656656	0.930809	0.174117	0.73117	0.835444	0.193454	-0.273817	0.610486	-0.399351	0.605482	-0.627405	0.256512
ENSMUSG00000001380	Hars	protein_coding	-0.309449	0.387551	-0.469602	0.289155	-0.0597415	0.861953	0.323258	0.419043	-0.441769	0.228828	0.862156	0.020033
ENSMUSG00000001383	Zmat2	protein_coding	-0.432872	0.0470963	0.169705	0.335238	-0.291741	0.163109	-0.108198	0.542932	-0.0506104	0.81184	0.0954484	0.584749
ENSMUSG00000001403	Ube2c	protein_coding	-0.450145	0.0878468	0.0689625	0.715481	-0.459151	0.072995	-0.373356	0.0540732	-0.149498	0.56495	-0.201973	0.288566
ENSMUSG00000001415	Smg5	protein_coding	0.329732	0.369839	0.100471	0.76763	-0.280736	0.462583	0.318513	0.337512	0.38354	0.301169	0.229562	0.485748
ENSMUSG00000001416	Cct3	protein_coding	0.140477	0.746458	0.194858	0.540457	0.351464	0.404484	-0.0383993	0.907346	0.0804197	0.852504	-0.0500313	0.877119
ENSMUSG00000001418	Glmp	protein_coding	0.0266852	0.93234	0.618341	0.0146633	-0.161121	0.611953	0.114006	0.656934	-0.233036	0.477267	0.358771	0.152184
ENSMUSG00000001419	Mef2d	protein_coding	0.484638	0.181065	0.0169999	0.952941	0.606468	0.0854892	0.0216009	0.942516	0.724194	0.0449521	-0.0915886	0.757889
ENSMUSG00000001420	Tmem79	protein_coding	0	1	0.119132	0.912147	1.88482	0.117039	-1.50512	0.160259	0	1	-1.50512	0.14695
ENSMUSG00000001424	Snd1	protein_coding	0.156793	0.62843	0.0671305	0.820984	0.203847	0.520042	0.0435043	0.881915	-0.00879513	0.979505	0.305232	0.285403
ENSMUSG00000001435	Col18a1	protein_coding	0.593312	0.577279	0.111984	0.93049	2.72068	0.00199611	2.43809	0.0191798	-1.17349	0.380259	-0.55761	0.677284
ENSMUSG00000001436	Slc19a1	protein_coding	-0.186025	0.843272	-2.22693	0.0546353	0.276882	0.760022	-0.642683	0.537301	-0.144745	0.882813	-0.722135	0.480162
ENSMUSG00000001440	Kpnb1	protein_coding	0.387947	0.346639	-0.274565	0.460171	0.299073	0.461131	-0.103967	0.774281	0.290481	0.488622	0.0781144	0.822414
ENSMUSG00000001441	Npepps	protein_coding	-0.0269013	0.914528	-0.14048	0.56406	-0.137262	0.577492	0.305928	0.193227	-0.0551805	0.827092	0.0242889	0.917285
ENSMUSG00000001444	Tbx21	protein_coding	0.581109	0.351394	0.305125	0.551489	-0.430598	0.534127	-0.582619	0.317105	0.379551	0.56299	-0.138914	0.793301
ENSMUSG00000001445	Mrpl10	protein_coding	-0.155315	0.736213	-0.0695624	0.869895	0.599378	0.160032	-0.214216	0.616229	0.359312	0.419281	-0.556054	0.206198
ENSMUSG00000001467	Cyp51	protein_coding	-0.0456817	0.93994	0.0987272	0.828268	0.617586	0.261712	0.644507	0.130429	-0.0589755	0.924406	-0.526078	0.280556
ENSMUSG00000001472	Tcf25	protein_coding	0	1	0	1	0	1	0	1	0	1	-2.56274e-15	1
ENSMUSG00000001473	Tubb6	protein_coding	0.00770612	0.989948	0.570665	0.478155	0.658229	0.40122	0.1056	0.899142	-0.164257	0.854344	1.09495	0.134296
ENSMUSG00000001482	Def8	protein_coding	0	1	0	1	0	1	0	1	0	1	-2.56274e-15	1
ENSMUSG00000001493	Meox1	protein_coding	0	1	0	1	0	1	1.60321	0.160137	0	1	-2.56274e-15	1
ENSMUSG00000001494	Sost	protein_coding	0	1	0	1	0	1	0	1	0	1	-2.56274e-15	1
ENSMUSG00000001496	Nkx2-1	protein_coding	0	1	0	1	0	1	0	1	0	1	-2.56274e-15	1
ENSMUSG00000001497	Pax9	protein_coding	0	1	-0.939518	0.344021	0.914287	0.367747	-0.939518	0.338587	0.998962	0.347019	-0.939518	0.322834
ENSMUSG00000001504	Irx2	protein_coding	0	1	0	1	0	1	0	1	0	1	-2.56274e-15	1
ENSMUSG00000001506	Col1a1	protein_coding	-2.21983	0.0457369	-0.870097	0.443729	-0.751719	0.412626	0.445964	0.654842	-0.368216	0.682179	-0.393691	0.707845
ENSMUSG00000001507	Itga3	protein_coding	0.941271	0.332796	-0.939076	0.339112	1.4585	0.182359	-0.939076	0.333669	1.57214	0.163859	0.00516049	0.996495
ENSMUSG00000001508	Sgca	protein_coding	0	1	0	1	0	1	0	1	0	1	-2.56274e-15	1
ENSMUSG00000001510	Dlx3	protein_coding	0	1	0	1	1.47124	0.202109	0	1	0	1	-2.56274e-15	1
ENSMUSG00000001517	Foxm1	protein_coding	-0.638172	0.567241	-0.939076	0.338078	-2.14106	0.0624664	0.0628414	0.955097	-0.552649	0.620388	-0.939076	0.316858
ENSMUSG00000001518	Itfg2	protein_coding	0.352106	0.720434	0.734978	0.26334	1.35763	0.121738	0.706394	0.282604	0.662656	0.494854	0.722826	0.263496
ENSMUSG00000001520	Nrip2	protein_coding	0	1	0	1	0	1	0	1	0	1	-2.56274e-15	1
ENSMUSG00000001521	Tulp3	protein_coding	-0.77895	0.481056	-1.19044	0.27797	1.11692	0.232279	-2.2246	0.0494932	-0.15767	0.88871	-0.714681	0.477988
ENSMUSG00000001524	Gtf2h4	protein_coding	1.20162	0.230262	-0.866287	0.360419	1.54292	0.105693	0.708145	0.356271	-0.149808	0.899153	0.0105889	0.990039
ENSMUSG00000001525	Tubb5	protein_coding	0.23404	0.308993	-0.170986	0.358211	-0.552406	0.0182134	-0.149823	0.41838	0.181428	0.432258	0.0142616	0.937441
ENSMUSG00000001542	Ell2	protein_coding	-0.328609	0.158337	-0.00115382	0.995005	-0.0905352	0.685538	-0.28223	0.13185	-0.148576	0.519921	-0.339364	0.0706139
ENSMUSG00000001552	Jup	protein_coding	1.62766	0.0708246	-0.831687	0.21656	1.64404	0.0685346	-1.10516	0.112163	0.277041	0.787978	-0.992444	0.136697
ENSMUSG00000001555	Fkbp10	protein_coding	-2.12782	0.0632583	0	1	-0.293674	0.782284	0	1	-1.12885	0.328925	0.943878	0.320701
ENSMUSG00000001558	Klhl10	protein_coding	0	1	0	1	0.909143	0.372683	0	1	0	1	-2.56274e-15	1
ENSMUSG00000001566	Mnx1	protein_coding	0	1	0	1	0	1	0	1	0	1	-2.56274e-15	1
ENSMUSG00000001569	Nom1	protein_coding	0.626807	0.261124	-0.13527	0.765128	0.717222	0.190317	-0.459977	0.329666	0.688086	0.217838	-0.296068	0.510576
ENSMUSG00000001576	Ergic1	protein_coding	-0.418382	0.2451	0.443717	0.149279	-0.460782	0.196194	0.34208	0.268128	-0.171904	0.629088	0.0416593	0.893277
ENSMUSG00000001583	Tnk1	protein_coding	-0.848123	0.330599	0.39301	0.547854	-0.669373	0.426068	-0.274701	0.699713	-0.534487	0.529853	-0.235546	0.733151
ENSMUSG00000001588	Acap1	protein_coding	0.586846	0.0489461	-0.156222	0.580797	-0.0403003	0.892242	-0.167476	0.553714	-0.378431	0.230272	0.190155	0.479239
ENSMUSG00000001604	Tcea3	protein_coding	-1.53202	0.21511	-0.267687	0.792666	0.966314	0.304259	0.70314	0.446903	-1.48766	0.235663	0.017451	0.987774
ENSMUSG00000001622	Csn3	protein_coding	0	1	0	1	0	1	0	1	0	1	0.943743	0.320702
ENSMUSG00000001627	Ifrd1	protein_coding	-0.305369	0.350195	-0.0593187	0.819291	-0.137973	0.661074	0.0277413	0.914262	-0.0710493	0.825879	-0.624692	0.0234681
ENSMUSG00000001630	Stk38l	protein_coding	1.07186	0.172883	0.297378	0.69374	1.36556	0.0708786	-1.04253	0.254125	0.173953	0.84273	-0.366372	0.652532
ENSMUSG00000001632	Brpf1	protein_coding	-0.295724	0.423534	-0.0655822	0.839398	-0.18716	0.602316	0.0157702	0.958967	-0.240551	0.518598	-0.121701	0.702461
ENSMUSG00000001642	Akr1b3	protein_coding	-0.146548	0.904413	-1.90871	0.0895339	0.747998	0.522395	-0.31526	0.764348	0.464644	0.700652	0.0158824	0.988955
ENSMUSG00000001655	Hoxc13	protein_coding	0	1	0	1	0	1	0	1	0	1	-2.56274e-15	1
ENSMUSG00000001656	Hoxc11	protein_coding	0	1	0	1	0	1	0	1	0	1	-2.56274e-15	1
ENSMUSG00000001657	Hoxc8	protein_coding	0	1	0	1	0	1	0	1	0	1	-2.56274e-15	1
ENSMUSG00000001661	Hoxc6	protein_coding	0	1	0	1	0	1	0	1	0	1	-2.56274e-15	1
ENSMUSG00000001663	Gstt1	protein_coding	-0.0614134	0.941002	-0.430457	0.618514	1.1551	0.0986959	0.866889	0.227234	-1.34771	0.159051	-0.574901	0.500751
ENSMUSG00000001665	Gstt3	protein_coding	0	1	0	1	0	1	0	1	0	1	-2.56274e-15	1
ENSMUSG00000001666	Ddt	protein_coding	0.300602	0.748451	1.1185	0.237699	1.07062	0.22232	1.51279	0.0955243	-0.7685	0.484674	0.725651	0.450829
ENSMUSG00000001670	Tat	protein_coding	2.19146	0.192997	2.83486	0.0501729	5.13703	0.000473506	3.35736	0.0177166	0	1	-2.56274e-15	1
ENSMUSG00000001672	Marveld3	protein_coding	0	1	0	1	0	1	0	1	0	1	-2.56274e-15	1
ENSMUSG00000001674	Ddx18	protein_coding	0.0469596	0.928217	-0.431787	0.352472	-0.550552	0.304658	-0.241665	0.590394	0.58143	0.237411	-0.359508	0.420921
ENSMUSG00000001687	Ubl3	protein_coding	0.727058	0.0113181	-0.614045	0.0142944	0.575686	0.0389251	-0.338592	0.157832	0.680503	0.0179158	-0.392971	0.0988825
ENSMUSG00000001700	Gramd3	protein_coding	0.00113973	0.996611	-0.239343	0.48476	0.306547	0.416359	-0.354685	0.302829	0.152367	0.69508	-0.0802519	0.807429
ENSMUSG00000001707	Eef1e1	protein_coding	-0.243131	0.713137	0.14866	0.836199	-1.31193	0.0812812	0.259059	0.713648	-0.720133	0.315121	-1.14016	0.177734
ENSMUSG00000001729	Akt1	protein_coding	0.428687	0.273894	-0.542178	0.145196	-0.351232	0.393924	0.0312197	0.924884	0.139305	0.728701	-0.111365	0.742862
ENSMUSG00000001739	Cldn15	protein_coding	0.201352	0.857913	0	1	-0.787309	0.511514	1.01142	0.305505	-0.721757	0.560386	-2.56274e-15	1
ENSMUSG00000001741	Il16	protein_coding	0.0594871	0.801062	0.0114384	0.957931	-0.19996	0.392294	0.00476023	0.981975	0.128157	0.588624	0.0436126	0.838995
ENSMUSG00000001750	Tcirg1	protein_coding	-0.125442	0.829136	0.423117	0.333882	0.0355134	0.944214	-0.0998627	0.831197	-0.57008	0.353746	-0.924503	0.0742406
ENSMUSG00000001751	Naglu	protein_coding	-0.863179	0.133838	0.466175	0.467036	-1.35675	0.0258829	-0.291919	0.682723	-0.150222	0.78085	0.226548	0.726401
ENSMUSG00000001755	Coasy	protein_coding	0.204498	0.739369	0.0401397	0.943337	0.087545	0.890212	0.137038	0.816401	-0.64147	0.350813	-0.528102	0.404487
ENSMUSG00000001761	Smo	protein_coding	0	1	0.690411	0.544164	1.47098	0.197262	-0.935615	0.321011	0.97679	0.33999	0.0127167	0.993793
ENSMUSG00000001763	Tspan33	protein_coding	-0.33692	0.236521	0.338972	0.0734985	-0.446638	0.108717	-0.484981	0.0134458	-0.0101297	0.971326	-0.0350489	0.851805
ENSMUSG00000001767	Crnkl1	protein_coding	-0.062486	0.83986	-0.206524	0.468358	0.274551	0.358831	-0.287258	0.315988	-0.231642	0.466024	-0.331554	0.239494
ENSMUSG00000001768	Rin2	protein_coding	-0.630867	0.285442	-0.175729	0.781261	-0.267066	0.629998	0.137057	0.819146	-0.00148373	0.997328	0.487624	0.382151
ENSMUSG00000001773	Folh1	protein_coding	-1.09061	0.29014	0	1	-0.171838	0.885267	0	1	-1.09061	0.301021	-2.56274e-15	1
ENSMUSG00000001774	Chordc1	protein_coding	0.487381	0.185782	0.0388611	0.899514	0.575465	0.111762	0.033648	0.913903	0.64868	0.0811829	-0.0285657	0.92611
ENSMUSG00000001783	Rtcb	protein_coding	0.15903	0.597136	-0.0234814	0.929603	-0.242474	0.425952	-0.113542	0.66871	-0.0259437	0.933607	0.416948	0.0969779
ENSMUSG00000001785	Pwp1	protein_coding	0.0817322	0.898596	-0.772372	0.150704	0.906969	0.120391	-0.580052	0.263424	0.587768	0.337634	0.194565	0.670128
ENSMUSG00000001786	Fbxo7	protein_coding	-0.441108	0.0652336	0.351182	0.093188	-0.256557	0.26274	-0.196769	0.35611	-0.179281	0.445848	0.0815702	0.694356
ENSMUSG00000001794	Capns1	protein_coding	-0.0831239	0.736905	0.0678107	0.704324	-0.497905	0.0458662	-0.0991378	0.581978	0.304411	0.219375	-0.165727	0.354656
ENSMUSG00000001802	Lrp3	protein_coding	-1.09061	0.281779	0	1	0.766258	0.512727	0	1	-0.0864922	0.939756	-2.56274e-15	1
ENSMUSG00000001804	Dsg4	protein_coding	1.50534	0.195817	0	1	1.87805	0.120432	1.01324	0.305353	0	1	-2.56274e-15	1
ENSMUSG00000001815	Evx2	protein_coding	-1.09357	0.28954	0	1	-0.184431	0.881068	0	1	-1.09357	0.300414	-2.56274e-15	1
ENSMUSG00000001819	Hoxd13	protein_coding	0	1	0	1	0	1	0	1	0	1	-2.56274e-15	1
ENSMUSG00000001823	Hoxd12	protein_coding	0	1	0	1	0	1	0	1	0	1	-2.56274e-15	1
ENSMUSG00000001827	Folr1	protein_coding	0	1	0	1	0.909143	0.372683	0	1	0	1	-2.56274e-15	1
ENSMUSG00000001829	Clpb	protein_coding	1.00945	0.102428	0.930744	0.219737	0.441014	0.494391	1.13331	0.124694	0.00968916	0.98718	0.541176	0.489988
ENSMUSG00000001833	Septin7	protein_coding	0.0626586	0.753634	-0.00138008	0.993657	-0.0836443	0.668362	0.301493	0.0878808	0.0959692	0.632166	0.138541	0.428596
ENSMUSG00000001844	Zdhhc4	protein_coding	0.243868	0.571413	-0.601451	0.161557	0.299368	0.482146	-0.701395	0.105986	0.116893	0.790905	-0.332274	0.408145
ENSMUSG00000001847	Rac1	protein_coding	-0.188477	0.391416	-0.220913	0.168426	-0.350848	0.10445	-0.0277509	0.860762	0.00727731	0.973486	-0.121448	0.443568
ENSMUSG00000001855	Nup214	protein_coding	0.129674	0.801244	-0.351565	0.382638	0.226917	0.641614	-0.360775	0.369294	0.277075	0.58479	-0.203401	0.596886
ENSMUSG00000001864	Aif1l	protein_coding	0	1	0	1	0	1	0	1	0	1	-2.56274e-15	1
ENSMUSG00000001865	Cpa3	protein_coding	-0.806947	0.42523	-0.842003	0.380858	-1.79604	0.106768	1.34718	0.057178	0.679855	0.428901	0.181605	0.822996
ENSMUSG00000001870	Ltbp1	protein_coding	-0.273296	0.327387	0.0242067	0.902046	-0.488229	0.0786145	-0.025397	0.89785	0.1824	0.508848	0.0634598	0.744599
ENSMUSG00000001891	Ugp2	protein_coding	0.0856309	0.83091	-0.12292	0.772449	0.792938	0.0389476	0.248645	0.538842	0.208548	0.603022	-0.0482327	0.906859
ENSMUSG00000001901	Kcnh6	protein_coding	0	1	0	1	0	1	0	1	0.983882	0.352673	-2.56274e-15	1
ENSMUSG00000001909	Trmt1	protein_coding	-0.758296	0.0673757	0.159722	0.665575	-0.302091	0.431713	-0.256347	0.510554	-0.280325	0.477123	0.432622	0.217953
ENSMUSG00000001910	Nacc1	protein_coding	-0.282695	0.548221	0.197205	0.670072	-0.380201	0.417628	0.256765	0.568508	0.247747	0.58335	0.447901	0.301278
ENSMUSG00000001911	Nfix	protein_coding	-0.224278	0.642628	0.251355	0.531347	0.267751	0.557661	0.196937	0.626779	-0.719101	0.166539	0.114681	0.775116
ENSMUSG00000001918	Slc1a5	protein_coding	-0.680668	0.0178652	0.289308	0.291495	-0.129185	0.623709	0.0386949	0.888483	-0.508722	0.071221	-0.0961858	0.727875
ENSMUSG00000001924	Uba1	protein_coding	-0.042958	0.866945	-0.0315765	0.873079	-0.243229	0.338191	-0.242551	0.227463	0.120929	0.637376	-0.17442	0.376484
ENSMUSG00000001930	Vwf	protein_coding	-0.149629	0.617973	0.103369	0.523709	-0.66535	0.0273073	-0.0686549	0.672995	0.172069	0.565784	0.153277	0.341242
ENSMUSG00000001942	Siae	protein_coding	0.0665124	0.844216	0.122186	0.669732	0.109139	0.741884	0.329469	0.240496	0.257748	0.450016	-0.374824	0.20855
ENSMUSG00000001943	Vsig2	protein_coding	0.932426	0.363852	-0.939501	0.339085	0	1	-0.939501	0.333641	0	1	0.00473629	0.996638
ENSMUSG00000001946	Esam	protein_coding	-0.14078	0.63564	-0.00377366	0.987397	-0.557783	0.0652507	-0.113902	0.623992	0.277245	0.346482	-0.075709	0.739774
ENSMUSG00000001948	Spa17	protein_coding	-1.06707	0.0843541	-0.236469	0.631488	-0.779789	0.184316	0.269238	0.555039	-0.0462921	0.930537	-0.507259	0.308903
ENSMUSG00000001962	Fam50a	protein_coding	0.181217	0.560002	-0.178403	0.554789	-0.544625	0.0957202	-0.283531	0.351535	0.17935	0.566007	-0.533297	0.0860586
ENSMUSG00000001964	Emd	protein_coding	-0.507962	0.196471	-0.0596437	0.891602	-0.507655	0.189384	0.0628909	0.880568	-0.13675	0.719213	-0.333119	0.447481
ENSMUSG00000001983	Taco1	protein_coding	-1.18101	0.289922	0.556384	0.596283	-1.19467	0.276635	0.0919251	0.931825	-0.160645	0.878638	0.418553	0.68462
ENSMUSG00000001985	Grik3	protein_coding	-0.14113	0.906934	1.02574	0.299954	-1.09571	0.282195	0	1	-1.09571	0.300754	-2.56274e-15	1
ENSMUSG00000001986	Gria3	protein_coding	0.381931	0.71225	0.942931	0.261245	0.00832412	0.988179	-0.895477	0.37665	-1.1409	0.340943	-0.393999	0.675861
ENSMUSG00000001988	Npas1	protein_coding	0.847294	0.495269	0	1	-0.176811	0.8866	0	1	-1.09558	0.311534	-2.56274e-15	1
ENSMUSG00000001995	Sipa1l2	protein_coding	0.341871	0.593633	1.81699	0.0141046	0.678944	0.265159	1.2172	0.121103	0.465579	0.460591	1.741	0.0171385
ENSMUSG00000001998	Ap4e1	protein_coding	-0.0343749	0.955485	-0.901123	0.158017	-0.227908	0.719235	-0.163165	0.773516	0.208972	0.73248	-0.37478	0.510707
ENSMUSG00000001999	Blvra	protein_coding	0.239889	0.648835	-0.244629	0.636156	0.0136653	0.980303	-0.0581265	0.905544	-0.26743	0.635301	0.00889404	0.985299
ENSMUSG00000002006	Pdzd4	protein_coding	-0.148846	0.904397	-0.939518	0.328357	-1.09788	0.281903	0.072072	0.951057	-1.09788	0.300454	0.570893	0.608924
ENSMUSG00000002007	Srpk3	protein_coding	0.0950627	0.886233	-0.38258	0.454539	0.471307	0.456593	-0.731499	0.173005	0.709465	0.253552	-0.0626167	0.895487
ENSMUSG00000002010	Idh3g	protein_coding	0.00382181	0.988148	0.213548	0.413956	0.238264	0.343633	0.125036	0.634191	0.200555	0.435307	0.395683	0.120146
ENSMUSG00000002012	Pnck	protein_coding	-0.776533	0.510433	0.69309	0.541257	-0.806334	0.488933	0.654012	0.559966	0.857409	0.413011	-0.939518	0.302232
ENSMUSG00000002014	Ssr4	protein_coding	-0.439274	0.189135	0.0690135	0.820395	0.00700698	0.98295	0.335637	0.260131	-0.0267443	0.934872	0.0249378	0.935034
ENSMUSG00000002015	Bcap31	protein_coding	-0.0197408	0.931882	0.0854935	0.647256	-0.185982	0.412694	0.168497	0.365053	0.145194	0.529938	0.0706366	0.701631
ENSMUSG00000002017	Fam98a	protein_coding	0.136267	0.821289	-0.854916	0.199849	0.290268	0.618556	0.413155	0.453476	0.0965112	0.871883	-0.107398	0.85358
ENSMUSG00000002020	Ltbp2	protein_coding	-1.43999	0.167448	1.42387	0.0388715	-0.737629	0.433933	-0.224045	0.790739	-0.356418	0.698948	0.497518	0.508323
ENSMUSG00000002028	Kmt2a	protein_coding	-0.405118	0.066293	-0.0616252	0.716618	-0.354391	0.0975594	-0.175663	0.30344	-0.0425277	0.84401	0.00714672	0.965945
ENSMUSG00000002031	Ift46	protein_coding	-0.589639	0.245384	-0.671108	0.174655	0.283598	0.535241	-0.0580013	0.897431	-0.433312	0.388335	0.282702	0.496923
ENSMUSG00000002032	Tmem25	protein_coding	0	1	1.61651	0.175098	0.916049	0.372259	2.01893	0.10091	0	1	-2.56274e-15	1
ENSMUSG00000002033	Cd3g	protein_coding	0.439306	0.157585	0.0370289	0.881661	0.100166	0.744679	-0.0198806	0.937086	-0.184354	0.562927	0.223395	0.36202
ENSMUSG00000002043	Trappc6a	protein_coding	0.177749	0.696042	0.335284	0.379541	0.0811437	0.854144	0.373773	0.326581	-0.0861931	0.857342	0.242036	0.522734
ENSMUSG00000002052	Supt6	protein_coding	0.451402	0.23155	-0.2205	0.445627	0.319555	0.396604	0.0495763	0.858188	0.0555448	0.88604	0.0157039	0.954717
ENSMUSG00000002055	Spag5	protein_coding	0.587771	0.554712	-1.08195	0.287785	-0.663788	0.548305	-0.35694	0.69583	0.863785	0.377384	-1.19403	0.230776
ENSMUSG00000002057	Foxn1	protein_coding	0.954578	0.355986	0	1	0	1	0	1	0.97679	0.347369	-2.56274e-15	1
ENSMUSG00000002058	Unc119	protein_coding	-0.625061	0.0739314	-0.265088	0.441165	-0.650638	0.0596483	0.205009	0.523065	0.0858576	0.796113	-0.185178	0.577276
ENSMUSG00000002059	Rab34	protein_coding	-1.70564	0.150022	0	1	-0.789591	0.520393	1.01001	0.305567	-1.70564	0.159227	-2.56274e-15	1
ENSMUSG00000002064	Sdf2	protein_coding	-0.262035	0.393041	-0.0876487	0.786338	0.0319242	0.912604	0.448955	0.140665	-0.417553	0.185618	-0.118404	0.708363
ENSMUSG00000002068	Ccne1	protein_coding	-0.39624	0.604862	1.14959	0.235312	-0.317785	0.672714	1.54082	0.0958793	-0.770146	0.347287	1.21463	0.194237
ENSMUSG00000002076	Hsf2bp	protein_coding	-0.614255	0.570998	0.555624	0.60884	0.493778	0.605239	0.104317	0.928202	-0.138881	0.893784	-0.555608	0.623463
ENSMUSG00000002083	Bbc3	protein_coding	0.75153	0.339788	0.397653	0.62221	-0.0212212	0.978891	0.961741	0.202356	0.298064	0.71776	0.991749	0.177979
ENSMUSG00000002100	Mybpc3	protein_coding	2.37592	0.0238817	1.02456	0.303026	0.371232	0.75178	1.60651	0.150258	-1.09558	0.286367	1.91602	0.0902505
ENSMUSG00000002102	Psmc3	protein_coding	0.0839078	0.740651	0.2053	0.323704	-0.00328559	0.989089	0.120483	0.564134	0.175786	0.490417	0.0541822	0.793089
ENSMUSG00000002103	Acp2	protein_coding	-0.07534	0.916269	0.428652	0.396609	0.910867	0.153361	-0.504361	0.382593	0.0861985	0.900672	0.448365	0.364361
ENSMUSG00000002104	Rapsn	protein_coding	0	1	0	1	0	1	0	1	0	1	-2.56274e-15	1
ENSMUSG00000002105	Slc39a13	protein_coding	0.00844048	0.98699	0.291944	0.617618	-1.28097	0.114361	0.111137	0.849432	-0.0728344	0.919229	-0.398121	0.523639
ENSMUSG00000002107	Celf2	protein_coding	-0.118323	0.600468	-0.214387	0.20856	0.0346857	0.873852	-0.202842	0.231591	0.0117049	0.958535	0.190736	0.250931
ENSMUSG00000002108	Nr1h3	protein_coding	0.0676359	0.950873	2.61409	0.0238634	1.91467	0.0538242	3.18421	0.00509752	0.60549	0.592349	0.948332	0.319848
ENSMUSG00000002109	Ddb2	protein_coding	0.0297583	0.959318	0.0180448	0.971245	0.280856	0.604076	0.145056	0.771068	-0.143726	0.8098	0.534133	0.248033
ENSMUSG00000002111	Spi1	protein_coding	-0.141935	0.714191	-0.13826	0.628472	-0.134502	0.722255	-0.616139	0.04124	-0.11684	0.763288	-0.285844	0.316789
ENSMUSG00000002129	Sf3a1	protein_coding	0.305787	0.504396	0.495283	0.130233	0.295174	0.516667	-0.125127	0.721618	0.404653	0.377494	0.103299	0.756905
ENSMUSG00000002147	Stat6	protein_coding	0.179492	0.536046	-0.604782	0.0244425	-0.331926	0.257348	-0.248495	0.327425	-0.0240471	0.934883	0.0282239	0.907625
ENSMUSG00000002190	Clgn	protein_coding	0.549381	0.539557	-0.0743917	0.931904	0.813988	0.343235	0.339896	0.67662	1.54118	0.0627611	0.903072	0.21843
ENSMUSG00000002204	Napsa	protein_coding	0.0420177	0.881979	-0.170814	0.475364	-0.658278	0.0256244	-0.186927	0.434535	-0.212983	0.461341	0.000129439	0.999224
ENSMUSG00000002205	Vrk3	protein_coding	0.268423	0.501185	-0.0526241	0.888904	0.415078	0.290917	-0.141558	0.7071	0.465738	0.24276	0.888323	0.00801632
ENSMUSG00000002210	Smg9	protein_coding	0.664553	0.209611	0.153943	0.793324	0.0239457	0.963819	0.215057	0.71108	-0.178281	0.761638	-0.213117	0.725701
ENSMUSG00000002221	Paxip1	protein_coding	-0.422657	0.550972	-0.846962	0.310032	0.356174	0.571773	0.589193	0.386524	0.573882	0.370808	0.475345	0.482974
ENSMUSG00000002222	Rmnd5a	protein_coding	-0.290423	0.210621	0.0494096	0.772906	-0.0843441	0.705518	-0.208089	0.229731	-0.0602391	0.793448	0.0328825	0.846914
ENSMUSG00000002227	Mov10	protein_coding	0.55609	0.32946	0.27491	0.667192	-0.181797	0.761315	0.244289	0.702926	-0.490804	0.447287	0.517874	0.392938
ENSMUSG00000002228	Ppm1j	protein_coding	-1.23198	0.183114	1.03382	0.254563	-0.843264	0.332734	2.33318	0.0269423	-1.15007	0.217181	2.23035	0.0319102
ENSMUSG00000002233	Rhoc	protein_coding	0.361305	0.623494	-0.68579	0.413869	0.0936055	0.906092	0.104778	0.885472	0.236826	0.751109	-0.159109	0.833047
ENSMUSG00000002240	Prr27	protein_coding	0	1	0	1	0	1	0	1	0	1	-2.56274e-15	1
ENSMUSG00000002249	Tead3	protein_coding	-1.09061	0.327275	0	1	1.11337	0.383845	0	1	-1.09061	0.338249	-2.56274e-15	1
ENSMUSG00000002250	Ppard	protein_coding	-0.128241	0.856649	-0.693654	0.388999	0.166677	0.803132	-0.0100054	0.988911	-0.352531	0.636789	0.550575	0.401908
ENSMUSG00000002257	Def6	protein_coding	0.111631	0.77105	0.24104	0.54605	-0.310735	0.430533	0.241068	0.547579	0.33556	0.38308	0.870657	0.0186338
ENSMUSG00000002265	Peg3	protein_coding	0	1	0	1	0	1	1.01001	0.305567	0	1	-2.56274e-15	1
ENSMUSG00000002266	Zim1	protein_coding	0	1	0	1	0.918768	0.371975	1.01324	0.305353	0	1	-2.56274e-15	1
ENSMUSG00000002274	Metrn	protein_coding	0	1	0	1	0	1	0	1	0	1	-2.56274e-15	1
ENSMUSG00000002279	Lmf1	protein_coding	2.43131	0.00272088	0.291588	0.654866	2.16416	0.00871627	-0.869788	0.258266	2.2465	0.00662017	-0.151965	0.823529
ENSMUSG00000002280	Ciao3	protein_coding	-0.0882136	0.870762	-0.594746	0.229132	-0.0532725	0.919443	-0.636709	0.197746	0.254722	0.628413	-0.251335	0.580993
ENSMUSG00000002289	Angptl4	protein_coding	-1.5745	0.147276	1.63203	0.150111	-0.453777	0.624455	3.17311	0.00601555	-3.47927	0.0108845	0.945709	0.327297
ENSMUSG00000002297	Dbf4	protein_coding	-0.198457	0.735424	0.789854	0.236166	-0.416136	0.483449	-0.048812	0.94806	-0.529455	0.392398	0.412059	0.545643
ENSMUSG00000002307	Daxx	protein_coding	-0.380982	0.392715	0.0694684	0.848569	-0.649945	0.154135	0.208032	0.561507	0.143258	0.739184	0.0995436	0.780659
ENSMUSG00000002308	Cd320	protein_coding	0.326021	0.616228	-0.163948	0.813515	-0.259771	0.701641	0.124914	0.849691	-1.1368	0.151445	0.396228	0.526106
ENSMUSG00000002319	Ipo4	protein_coding	-0.456321	0.544284	0.135084	0.827963	-0.313717	0.666121	0.0917531	0.881197	-0.250487	0.739556	-0.266117	0.68521
ENSMUSG00000002320	Tm9sf1	protein_coding	1.60095	0.085304	1.15722	0.172312	0.762874	0.430946	-0.323605	0.746165	1.214	0.21023	0.566417	0.516728
ENSMUSG00000002324	Rec8	protein_coding	0	1	0.0934647	0.937238	0	1	-0.940051	0.330021	0	1	0.00685987	0.995896
ENSMUSG00000002325	Irf9	protein_coding	-0.433002	0.117993	0.0143313	0.956878	-0.319387	0.231969	0.02147	0.93461	-0.218671	0.422831	0.199671	0.437652
ENSMUSG00000002326	Gmpr2	protein_coding	-0.501485	0.581912	-0.589231	0.347378	0.946032	0.212371	-0.375672	0.53294	0.125155	0.875604	-1.07464	0.100377
ENSMUSG00000002329	Mdp1	protein_coding	0.361611	0.497336	-0.0836058	0.891723	0.357978	0.495721	0.41817	0.456381	0.21246	0.698517	-1.10749	0.106491
ENSMUSG00000002332	Dhrs1	protein_coding	0.050172	0.94109	-0.369323	0.528869	0.157292	0.814144	0.325261	0.53561	0.279762	0.672276	-0.37959	0.50523
ENSMUSG00000002341	Ncan	protein_coding	0	1	0	1	0	1	0	1	0	1	-2.56274e-15	1
ENSMUSG00000002342	Tmem161a	protein_coding	0.0327516	0.931365	0.971192	0.020543	-0.0823204	0.825043	-0.0920493	0.845127	-0.259693	0.507102	0.847987	0.0398108
ENSMUSG00000002343	Armc6	protein_coding	0.782486	0.422079	1.10426	0.279609	0.9674	0.311196	2.25669	0.0151375	1.08542	0.258408	1.95779	0.0364848
ENSMUSG00000002345	Borcs8	protein_coding	0	1	0	1	0	1	0	1	0	1	-2.56274e-15	1
ENSMUSG00000002346	Slc25a42	protein_coding	0	1	-1.19688	0.242965	2.13054	0.0778203	-0.628995	0.509901	0	1	-0.308985	0.730659
ENSMUSG00000002365	Snx9	protein_coding	0.77272	0.0847764	-0.0446919	0.89249	0.250266	0.580346	-0.0793895	0.809517	0.317241	0.494786	0.362192	0.238049
ENSMUSG00000002372	Ranbp3	protein_coding	0.653872	0.130381	0.966326	0.0596839	-0.0810006	0.860584	1.38746	0.00443695	-0.0975652	0.836781	1.09961	0.0256939
ENSMUSG00000002379	Ndufa11	protein_coding	0.130345	0.682658	-0.167501	0.547976	-0.0754541	0.812723	-0.717432	0.0173723	0.371528	0.245847	-0.34962	0.211166
ENSMUSG00000002384	Bmp8b	protein_coding	0	1	0	1	0	1	0	1	0	1	-2.56274e-15	1
ENSMUSG00000002393	Nr2f6	protein_coding	-0.268045	0.768444	0.333868	0.688049	1.33496	0.0760988	0.299335	0.718658	0.905341	0.256836	-0.00560005	0.996678
ENSMUSG00000002395	Use1	protein_coding	0.0391308	0.860445	-0.158171	0.495371	-0.0977307	0.655463	0.046831	0.837367	-0.146368	0.51694	-0.153831	0.502437
ENSMUSG00000002396	Ocel1	protein_coding	0.270824	0.631011	0.0900663	0.873379	-0.0802049	0.887255	0.23102	0.673789	0.700504	0.201029	-0.317778	0.582766
ENSMUSG00000002409	Dyrk1b	protein_coding	-2.01605	0.0616851	0.122288	0.911677	-1.0792	0.25727	0.100977	0.928725	-1.41021	0.168422	-0.563704	0.615313
ENSMUSG00000002413	Braf	protein_coding	0.120381	0.730879	0.250201	0.402011	0.56198	0.0968632	-0.136397	0.659793	-0.0959627	0.790334	-0.0805039	0.790383
ENSMUSG00000002416	Ndufb2	protein_coding	0.233397	0.588419	0.778604	0.0890651	0.451594	0.285751	0.804829	0.0797133	-0.81888	0.0947848	0.182052	0.70488
ENSMUSG00000002428	Hltf	protein_coding	0.639064	0.183788	-0.000383346	0.997965	1.11396	0.0157654	0.715802	0.101633	0.832497	0.0820379	0.193501	0.670719
ENSMUSG00000002455	Prpf6	protein_coding	0.360346	0.31805	0.163211	0.622852	0.0129339	0.971238	0.14675	0.659005	-0.0695044	0.854899	0.166985	0.606494
ENSMUSG00000002458	Rgs19	protein_coding	0.520862	0.129625	0.081077	0.82008	0.0682087	0.842655	0.210813	0.547712	0.243712	0.481158	0.604291	0.072972
ENSMUSG00000002459	Rgs20	protein_coding	0.941271	0.410147	0	1	3.1652	0.0205334	1.60329	0.145885	0	1	-2.56274e-15	1
ENSMUSG00000002475	Abhd3	protein_coding	0.954578	0.371767	0	1	1.47538	0.218398	1.60007	0.160476	0	1	-2.56274e-15	1
ENSMUSG00000002477	Snrpd1	protein_coding	-0.165061	0.732081	-0.743324	0.0783834	0.0265285	0.954231	0.144816	0.693158	-0.536364	0.28994	-0.0467148	0.900509
ENSMUSG00000002486	Tchp	protein_coding	-0.585727	0.405643	-0.0719625	0.926898	-0.0872445	0.893493	1.20724	0.063293	-0.0985013	0.886536	-0.774193	0.346804
ENSMUSG00000002489	Tiam1	protein_coding	0.605211	0.380876	0.726059	0.353902	0.977768	0.135283	-0.474868	0.603397	0.0350956	0.958056	1.2057	0.0944747
ENSMUSG00000002496	Tsc2	protein_coding	1.32116	0.0348163	-0.539017	0.26834	0.801738	0.219238	-0.457931	0.337919	1.71528	0.00515015	-0.152262	0.733829
ENSMUSG00000002500	Rpl3l	protein_coding	1.40043	0.0414194	-0.853055	0.379556	-0.681377	0.418175	0.139583	0.87313	0.0362848	0.967483	0.420254	0.599834
ENSMUSG00000002504	Slc9a3r2	protein_coding	-0.533194	0.624739	-0.566724	0.500881	0.0163967	0.99313	0.528178	0.463885	1.10241	0.234526	-0.305721	0.697083
ENSMUSG00000002524	Puf60	protein_coding	0.188824	0.499908	0.358641	0.104569	-0.196039	0.486204	0.243092	0.270764	0.193956	0.492013	0.223372	0.30582
ENSMUSG00000002546	Golga2	protein_coding	0.249406	0.515284	0.683485	0.0985593	0.158753	0.681134	0.184092	0.673646	0.546604	0.149847	0.723627	0.0740219
ENSMUSG00000002550	Uck1	protein_coding	0.19615	0.847542	-1.1925	0.283274	0.689753	0.479028	0.399741	0.666843	-0.733265	0.519791	0.490352	0.580791
ENSMUSG00000002565	Scin	protein_coding	-0.15463	0.901546	0	1	-0.174806	0.883274	0	1	-1.09357	0.296012	-2.56274e-15	1
ENSMUSG00000002578	Ikzf4	protein_coding	-1.22094	0.196158	-0.84964	0.302208	-0.870316	0.3313	-0.289894	0.700706	-0.743895	0.412761	0.470245	0.481297
ENSMUSG00000002580	Mien1	protein_coding	0.265399	0.472471	-0.0404844	0.893233	0.183984	0.619313	0.503823	0.078198	0.241372	0.519263	-0.0550623	0.852307
ENSMUSG00000002588	Pon1	protein_coding	-0.611369	0.658194	0.317985	0.797493	2.99123	0.0030278	2.58266	0.00671117	-3.7578	0.0665207	-2.70697	0.108222
ENSMUSG00000002602	Axl	protein_coding	-0.513233	0.557371	-0.584852	0.536983	0.314344	0.693795	1.12226	0.144053	1.06361	0.15152	0.0074762	0.992955
ENSMUSG00000002603	Tgfb1	protein_coding	0.0303384	0.950661	0.117598	0.781006	0.448325	0.311106	0.115658	0.782536	-0.0461224	0.922323	0.147526	0.719522
ENSMUSG00000002608	Ccdc97	protein_coding	0.713189	0.227699	0.1591	0.767273	0.173581	0.776234	0.439292	0.392687	0.153141	0.808328	0.0717475	0.889635
ENSMUSG00000002617	Zfp40	protein_coding	1.07766	0.195252	0.889926	0.248877	0.28445	0.74742	-0.477145	0.602945	0.194796	0.83709	-0.966472	0.307785
ENSMUSG00000002625	Akap8l	protein_coding	0.115697	0.783185	-0.678301	0.11022	-0.233033	0.583742	-0.183055	0.641307	-0.668235	0.146589	-0.520652	0.197972
ENSMUSG00000002633	Shh	protein_coding	0	1	0	1	0	1	0	1	0	1	-2.56274e-15	1
ENSMUSG00000002635	Pdcd2l	protein_coding	0.41577	0.421938	-1.49491	0.0226366	0.362338	0.481351	0.147232	0.771925	0.274829	0.604136	-0.057533	0.909176
ENSMUSG00000002658	Gtf2f1	protein_coding	0.233765	0.558016	0.3976	0.26922	-0.377911	0.368542	0.502466	0.15507	-0.109957	0.794427	0.330965	0.349287
ENSMUSG00000002660	Clpp	protein_coding	0.285752	0.513495	0.377166	0.285678	0.355281	0.411161	-0.0844734	0.819845	0.322166	0.467748	-0.0824923	0.819281
ENSMUSG00000002661	Alkbh7	protein_coding	0.827662	0.223381	-0.0710524	0.91478	0.28361	0.692552	0.951666	0.107601	0.972377	0.149664	0.239917	0.705692
ENSMUSG00000002664	Pspn	protein_coding	0	1	0	1	0	1	0	1	0	1	-2.56274e-15	1
ENSMUSG00000002668	Dennd1c	protein_coding	0.421341	0.485651	0.408832	0.504606	0.613158	0.291698	0.571636	0.327976	-0.129226	0.842071	0.937969	0.0915673
ENSMUSG00000002679	Med6	protein_coding	-0.199165	0.693357	-0.252327	0.689183	0.107776	0.819437	-0.663375	0.319737	-0.1243	0.807337	-0.402409	0.519711
ENSMUSG00000002688	Prkd1	protein_coding	-0.493763	0.62108	0	1	0.0387676	0.959002	1.00606	0.30549	-1.74879	0.136295	-2.56274e-15	1
ENSMUSG00000002699	Lcp2	protein_coding	0.150958	0.585852	-0.373309	0.131378	-0.155537	0.571944	-0.0229545	0.922772	0.114219	0.682969	-0.18408	0.436815
ENSMUSG00000002718	Cse1l	protein_coding	0.0124982	0.977584	-0.301198	0.403527	0.0464918	0.91573	-0.14144	0.686772	-0.520088	0.293734	-0.186601	0.589519
ENSMUSG00000002728	Naa20	protein_coding	-0.215523	0.745159	-0.42274	0.542804	-0.201296	0.759609	0.509429	0.395857	-0.918832	0.217899	0.526809	0.372345
ENSMUSG00000002731	Prkra	protein_coding	-1.12994	0.190798	-0.292004	0.786958	0.443967	0.522574	1.11539	0.220127	-1.77194	0.0639103	0.573536	0.542688
ENSMUSG00000002732	Fkbp7	protein_coding	-0.187932	0.863321	0.693325	0.519074	-0.234031	0.829665	1.06768	0.304617	-0.12053	0.911408	0.976234	0.342472
ENSMUSG00000002733	Plekha3	protein_coding	-0.272858	0.492357	-0.500436	0.265746	-0.0499902	0.895593	0.663284	0.0846388	-0.289446	0.472741	0.52751	0.169318
ENSMUSG00000002741	Ykt6	protein_coding	-0.278701	0.398361	-0.426959	0.246278	-0.33432	0.305862	0.120955	0.718691	-0.138717	0.672533	-0.315896	0.370616
ENSMUSG00000002748	Baz1b	protein_coding	0.122523	0.658792	-0.139977	0.598041	-0.133507	0.627923	-0.125663	0.633486	0.302671	0.275757	-0.0886005	0.732322
ENSMUSG00000002763	Pex6	protein_coding	-0.104103	0.866154	-0.18972	0.783344	0.167975	0.780193	0.111855	0.86351	-0.289929	0.653356	0.158517	0.804553
ENSMUSG00000002767	Mrpl2	protein_coding	-0.10395	0.852912	-0.28506	0.584245	-0.036235	0.94804	-0.0750195	0.880894	0.0288991	0.96141	0.0974886	0.837984
ENSMUSG00000002768	Mea1	protein_coding	0.360095	0.282415	0.142562	0.666575	0.0848551	0.800693	0.384108	0.230094	0.231057	0.49908	0.263933	0.405109
ENSMUSG00000002769	Gnmt	protein_coding	4.00828	0.119069	0.61901	0.590829	8.43038	1.45876e-05	3.09884	0.000609564	0	1	-2.76471	0.130387
ENSMUSG00000002771	Grin2d	protein_coding	0.954578	0.336649	0	1	2.16425	0.0667315	1.5937	0.138062	0	1	1.91312	0.0801555
ENSMUSG00000002778	Kdelr1	protein_coding	0.0710936	0.806235	0.00282734	0.991398	-0.444352	0.134688	-0.585319	0.0645766	-0.111971	0.704327	0.00508723	0.984752
ENSMUSG00000002781	Tmem143	protein_coding	-0.72454	0.298544	-0.323155	0.686134	-0.441793	0.504948	0.625511	0.370694	-0.653281	0.351704	0.210531	0.773151
ENSMUSG00000002791	Pdxk-ps	transcribed_unprocessed_pseudogene	0	1	0	1	0.891984	0.371853	0	1	0	1	-2.56274e-15	1
ENSMUSG00000002797	Ggct	protein_coding	-0.296261	0.539034	0.426459	0.310149	-1.22487	0.0228585	0.349023	0.409377	0.330653	0.471819	0.220962	0.599274
ENSMUSG00000002799	Jag2	protein_coding	0	1	1.02574	0.299954	0	1	0	1	0	1	-2.56274e-15	1
ENSMUSG00000002803	Btbd6	protein_coding	2.67623	0.0369441	-0.287946	0.772613	0.891984	0.384652	-0.310033	0.752633	0.981119	0.363276	0.317158	0.723456
ENSMUSG00000002804	Nudt14	protein_coding	-0.421384	0.462915	0.714447	0.165665	-0.433641	0.444404	0.130499	0.813636	-1.19454	0.0648941	0.00683574	0.98982
ENSMUSG00000002808	Epdr1	protein_coding	0.368741	0.724888	-0.940117	0.322546	-0.27411	0.803516	0.0738945	0.949863	-1.15509	0.345279	0.980457	0.366255
ENSMUSG00000002812	Flii	protein_coding	0.226335	0.515556	-0.63503	0.0667628	-0.341245	0.348368	-0.101183	0.75064	0.248966	0.481848	-0.0484579	0.875911
ENSMUSG00000002814	Top3a	protein_coding	0.406124	0.68568	0.155744	0.820302	2.19556	0.0151559	-2.20687	0.0218406	2.36395	0.0094001	0.121969	0.853467
ENSMUSG00000002820	Atg4d	protein_coding	0.204939	0.70709	1.02122	0.0803385	0.705547	0.171284	0.966411	0.0973679	0.0227921	0.967512	1.19438	0.0323288
ENSMUSG00000002825	Qtrt1	protein_coding	-1.51424	0.164826	-1.02798	0.206542	0.99435	0.233636	-1.04247	0.197298	0.339885	0.710365	-0.566038	0.442333
ENSMUSG00000002831	Plin4	protein_coding	-2.45149	0.0405334	0	1	-1.54235	0.177715	1.59935	0.143597	-1.4526	0.214752	-2.56274e-15	1
ENSMUSG00000002833	Hdgfl2	protein_coding	-0.775437	0.188886	0.346742	0.400342	-0.201494	0.707896	0.0153678	0.973021	0.0355023	0.94593	0.194233	0.636217
ENSMUSG00000002835	Chaf1a	protein_coding	-0.235437	0.597264	-0.159853	0.687514	-0.413143	0.356137	-0.504924	0.224495	0.263679	0.537482	-0.593102	0.149835
ENSMUSG00000002844	Adprh	protein_coding	-0.0515156	0.889726	-0.267233	0.393724	-0.0757053	0.835406	-0.0532729	0.861246	0.0369428	0.921631	-0.186624	0.537372
ENSMUSG00000002845	Tmem39a	protein_coding	0.217362	0.757357	0.348075	0.651512	0.141464	0.839267	1.30803	0.0539018	-0.326944	0.668659	1.29991	0.052454
ENSMUSG00000002846	Timmdc1	protein_coding	-0.683115	0.178425	-0.478983	0.27406	-0.140057	0.76562	-1.31844	0.00821155	-0.122024	0.80017	0.00212293	0.995165
ENSMUSG00000002847	Pla1a	protein_coding	1.1831	0.330984	-0.282198	0.783491	1.16905	0.337738	-0.897008	0.405543	-1.70564	0.214701	-0.95869	0.363272
ENSMUSG00000002870	Mcm2	protein_coding	-0.0314976	0.951402	0.360805	0.349551	0.11828	0.794083	0.47786	0.20793	0.751551	0.0998269	0.248094	0.516568
ENSMUSG00000002871	Tpra1	protein_coding	0.109521	0.88654	0.839735	0.302977	0.195726	0.794175	0.593869	0.474783	0.0993871	0.907744	0.263477	0.755331
ENSMUSG00000002881	Nab1	protein_coding	-0.310196	0.216186	0.100746	0.65637	-0.223776	0.356921	-0.0996387	0.664899	-0.345788	0.17186	0.131232	0.556057
ENSMUSG00000002885	Adgre5	protein_coding	0.0704724	0.761645	-0.226484	0.25317	-0.223824	0.3282	-0.0291869	0.881141	0.0532947	0.818817	0.0990223	0.607411
ENSMUSG00000002897	Il17ra	protein_coding	0.0932678	0.747801	-0.00695799	0.97467	-0.106045	0.709063	-0.221748	0.314663	0.0529314	0.855632	0.0438935	0.837534
ENSMUSG00000002900	Lamb1	protein_coding	-0.759534	0.52393	0	1	-0.233188	0.83717	1.002	0.300062	-0.132193	0.909634	0.943878	0.314712
ENSMUSG00000002908	Kcnn1	protein_coding	-1.71221	0.130881	-1.90665	0.0892628	-1.71221	0.124845	-1.90665	0.0857753	-0.735417	0.545753	-1.90665	0.0760609
ENSMUSG00000002910	Arrdc2	protein_coding	-0.972718	0.191922	0.445217	0.520922	-0.27107	0.684061	-1.45355	0.107686	-0.470747	0.505989	0.178931	0.801268
ENSMUSG00000002930	Ppp1r17	protein_coding	0	1	0	1	0	1	0	1	0	1	-2.56274e-15	1
ENSMUSG00000002944	Cd36	protein_coding	-0.48482	0.0623223	0.0576426	0.776623	-0.00989178	0.968064	-0.304914	0.140288	-0.386105	0.135385	-0.178321	0.382154
ENSMUSG00000002948	Map2k7	protein_coding	0	1	0	1	0	1	0	1	0	1	-2.56274e-15	1
ENSMUSG00000002949	Timm44	protein_coding	-0.138464	0.73106	-0.803504	0.0683435	0.133555	0.726158	-0.108568	0.78414	-0.292367	0.480104	0.143436	0.700274
ENSMUSG00000002957	Ap2a2	protein_coding	-0.196642	0.590085	-0.175407	0.618399	0.0661976	0.850658	-0.434758	0.229112	0.241465	0.497068	0.0510797	0.879145
ENSMUSG00000002963	Pnkp	protein_coding	0.22633	0.550965	-0.101462	0.791786	-0.27046	0.483615	0.117047	0.750783	0.0644911	0.867152	0.330305	0.350678
ENSMUSG00000002968	Med25	protein_coding	0.299324	0.681408	0.307894	0.661791	0.777893	0.249992	0.744021	0.259286	0.595232	0.405532	0.307062	0.656553
ENSMUSG00000002980	Bcam	protein_coding	1.95232	0.0948655	-0.188789	0.856903	-0.173927	0.890874	-0.622807	0.563723	1.83921	0.120767	-1.27717	0.25684
ENSMUSG00000002981	Clptm1	protein_coding	-0.422144	0.276005	0.534469	0.202097	-0.000380593	0.999687	0.229582	0.589463	-0.239512	0.533195	0.665607	0.0985804
ENSMUSG00000002983	Relb	protein_coding	-0.353788	0.411882	-0.708066	0.100018	-0.44044	0.302481	0.128662	0.729911	-0.199275	0.642232	0.153194	0.67708
ENSMUSG00000002984	Tomm40	protein_coding	0.151853	0.79108	-0.994761	0.0607743	1.05372	0.0424835	-0.443126	0.358397	0.634587	0.249928	-0.811086	0.104924
ENSMUSG00000002985	Apoe	protein_coding	0.362519	0.544093	-0.369278	0.373103	1.7101	0.00569131	1.3856	0.000992252	0.184683	0.757453	-0.250454	0.541738
ENSMUSG00000002992	Apoc2	protein_coding	0	1	-0.939076	0.344048	0	1	-0.939076	0.338614	0	1	-0.939076	0.32286
ENSMUSG00000002996	Hbp1	protein_coding	0.353539	0.219052	-0.344525	0.228448	-0.0440371	0.878217	-0.0642392	0.814862	0.0352844	0.902876	-0.264665	0.338161
ENSMUSG00000002997	Prkar2b	protein_coding	-0.166857	0.482619	-0.0807394	0.627366	-0.253959	0.274534	0.0576916	0.726756	0.236278	0.319674	-0.0430336	0.793937
ENSMUSG00000003031	Cdkn1b	protein_coding	-0.0265948	0.904443	-0.350605	0.094245	-0.246853	0.259831	-0.342016	0.100096	-0.0868432	0.697115	0.0597087	0.764315
ENSMUSG00000003032	Klf4	protein_coding	-0.188717	0.649488	-0.146912	0.706223	-0.38511	0.357157	0.0433902	0.907503	0.118678	0.771237	-0.702312	0.0879303
ENSMUSG00000003033	Ap1m1	protein_coding	0.398572	0.297367	-0.270671	0.402223	-0.341213	0.388755	-0.396327	0.225104	0.314178	0.414234	-0.0103933	0.972856
ENSMUSG00000003037	Rab8a	protein_coding	0.0862387	0.715037	0.228577	0.250174	-0.241393	0.305203	-0.111636	0.581252	0.10809	0.648859	0.0631822	0.749178
ENSMUSG00000003038	Hmgn2	protein_coding	0.954578	0.354525	0	1	0.916049	0.363678	0	1	0.998891	0.343128	-2.56274e-15	1
ENSMUSG00000003039	Fam32a	protein_coding	-0.281682	0.23301	0.213533	0.229342	-0.410607	0.076955	0.0638507	0.719912	-0.333453	0.160193	-0.018712	0.915693
ENSMUSG00000003051	Elf3	protein_coding	0	1	0	1	1.47538	0.223849	0	1	0	1	-2.56274e-15	1
ENSMUSG00000003053	Cyp2c29	protein_coding	3.51036	0.0999772	0.676987	0.645565	6.73646	7.44547e-05	3.01367	0.0133165	0	1	-0.939518	0.430322
ENSMUSG00000003062	Stard3nl	protein_coding	0.0100417	0.981777	-0.388358	0.450182	-0.144601	0.771891	0.333876	0.465502	0.0081764	0.985608	0.00917677	0.984445
ENSMUSG00000003068	Stk11	protein_coding	-0.13027	0.661122	0.204908	0.395181	-0.293289	0.319285	-0.148492	0.549571	0.164704	0.575378	-0.176431	0.471828
ENSMUSG00000003070	Efna2	protein_coding	-1.07864	0.29498	0	1	-1.07864	0.287279	1.00606	0.30549	-1.07864	0.305868	-2.56274e-15	1
ENSMUSG00000003072	Atp5d	protein_coding	-0.0508631	0.844127	-0.151372	0.42929	0.00630557	0.980272	0.0508839	0.787289	0.0614886	0.812433	0.136077	0.466595
ENSMUSG00000003099	Ppp5c	protein_coding	0.00897345	0.986225	0.415324	0.427168	0.15537	0.78791	0.297636	0.573452	-0.332104	0.595383	0.430485	0.399679
ENSMUSG00000003119	Cdk12	protein_coding	-0.206137	0.381985	0.0147608	0.945942	-0.132628	0.562226	-0.0871521	0.689913	-0.119921	0.611229	0.0896115	0.673258
ENSMUSG00000003123	Lipe	protein_coding	-0.605193	0.382819	0.654839	0.340603	0.0472196	0.939983	0.307614	0.667719	-1.16855	0.123863	1.2736	0.0413854
ENSMUSG00000003131	Pafah1b2	protein_coding	-0.0488617	0.888387	-0.10287	0.757947	0.0787681	0.815175	0.14736	0.645764	-0.0803331	0.81857	-0.025273	0.938624
ENSMUSG00000003134	Tbc1d8	protein_coding	-0.946735	0.137559	-0.443838	0.406653	-0.355553	0.540546	-0.754202	0.175106	-1.13173	0.089276	-0.633575	0.234746
ENSMUSG00000003135	Cnot11	protein_coding	0.198584	0.818253	0.138295	0.880348	0.664203	0.400264	0.101749	0.910995	-0.758777	0.429675	0.271509	0.761119
ENSMUSG00000003153	Slc2a3	protein_coding	-0.284878	0.260914	-0.0058127	0.971936	-0.540429	0.0317909	-0.133126	0.423766	-0.136805	0.587443	0.00465341	0.97736
ENSMUSG00000003154	Foxj2	protein_coding	-0.57225	0.145436	-0.392332	0.286132	-0.552764	0.148843	-0.236904	0.506329	-0.586001	0.139489	0.302809	0.358393
ENSMUSG00000003161	Sri	protein_coding	0.0350349	0.899543	0.336546	0.127913	-0.15577	0.572201	0.273718	0.215082	-0.0623227	0.824955	0.210787	0.335806
ENSMUSG00000003166	Dgcr2	protein_coding	0	1	0	1	0	1	0	1	0	1	-2.56274e-15	1
ENSMUSG00000003184	Irf3	protein_coding	0.116553	0.717697	-0.192459	0.517628	-0.307074	0.349333	0.0335592	0.907026	0.0201283	0.950497	-0.154308	0.594747
ENSMUSG00000003190	Bcl2l12	protein_coding	0.315718	0.440794	-0.231858	0.506844	0.104339	0.801139	0.0478347	0.885143	0.406508	0.322967	-0.0025437	0.994384
ENSMUSG00000003198	Zfp959	protein_coding	1.63335	0.0468785	0.999392	0.244441	1.13796	0.182686	1.24879	0.13133	0.865835	0.33292	1.38121	0.0849245
ENSMUSG00000003199	Mpnd	protein_coding	0.867691	0.0794564	-0.275682	0.506419	0.675614	0.173851	0.293779	0.444441	0.55336	0.277232	0.187861	0.623952
ENSMUSG00000003200	Sh3gl1	protein_coding	-0.421605	0.485118	-0.680981	0.233283	-1.14739	0.0805317	-0.437096	0.42367	-0.0651994	0.909978	-0.0718345	0.88707
ENSMUSG00000003206	Ebi3	protein_coding	-0.410134	0.498699	0.245699	0.648613	-0.589611	0.334555	0.0226752	0.96605	-0.869449	0.183777	0.380178	0.461119
ENSMUSG00000003208	Yju2	protein_coding	-0.719161	0.406557	0.322622	0.643274	0.0375672	0.960663	0.273385	0.693499	0.0207843	0.979017	-0.154831	0.829385
ENSMUSG00000003226	Ranbp2	protein_coding	0.0128319	0.968323	-0.592946	0.0418404	0.189299	0.554553	-0.189205	0.491792	-0.00125385	0.997275	-0.00352211	0.989654
ENSMUSG00000003227	Edar	protein_coding	0	1	0	1	1.83634	0.118826	0	1	0	1	-2.56274e-15	1
ENSMUSG00000003228	Grk5	protein_coding	-0.0949994	0.775256	0.287537	0.371301	0.637891	0.0428013	0.320403	0.315461	0.0637199	0.848595	0.480443	0.121687
ENSMUSG00000003233	Dvl3	protein_coding	-0.722113	0.347124	1.1272	0.243734	-0.0879587	0.896858	0.832436	0.401232	0.486399	0.471746	1.97681	0.0224301
ENSMUSG00000003234	Abcf3	protein_coding	-0.025243	0.960282	0.0249492	0.964673	0.290237	0.545633	0.702642	0.159238	0.330562	0.498225	0.443755	0.380782
ENSMUSG00000003235	Eif2b5	protein_coding	0.29265	0.599724	-0.812613	0.129445	0.555981	0.305185	-0.0762497	0.872265	-0.0968462	0.870182	-0.048608	0.915802
ENSMUSG00000003269	Cyth2	protein_coding	0.55438	0.410363	-0.452273	0.370883	1.00054	0.116089	-0.261628	0.591602	0.518033	0.447367	-0.633833	0.208112
ENSMUSG00000003271	Sult2b1	protein_coding	0	1	0	1	2.43542	0.0342551	0	1	1.55755	0.155576	-2.56274e-15	1
ENSMUSG00000003273	Car11	protein_coding	0	1	0	1	0	1	0	1	0	1	-2.56274e-15	1
ENSMUSG00000003279	Dlgap1	protein_coding	1.05026	0.330735	0	1	1.41902	0.162104	1.01001	0.305567	-1.74492	0.239111	-2.56274e-15	1
ENSMUSG00000003282	Plag1	protein_coding	0	1	1.02456	0.299778	0	1	0	1	0.97679	0.352163	-2.56274e-15	1
ENSMUSG00000003283	Hck	protein_coding	0.158646	0.58702	-0.0487028	0.837442	0.0356608	0.901426	-0.0176139	0.940613	-0.0635846	0.83034	-0.33555	0.162251
ENSMUSG00000003299	Mrpl4	protein_coding	-0.423568	0.378172	0.000807347	0.99682	-0.0551031	0.901816	-0.176786	0.660492	-0.390013	0.420062	-0.493607	0.232328
ENSMUSG00000003308	Keap1	protein_coding	0.255038	0.437532	-0.0571256	0.861988	0.266598	0.411125	0.213082	0.499913	0.422147	0.200497	0.0328361	0.916135
ENSMUSG00000003309	Ap1m2	protein_coding	0.0772464	0.928063	2.04083	0.0597364	-0.285915	0.760607	0	1	0.44121	0.618299	-2.56274e-15	1
ENSMUSG00000003316	Glg1	protein_coding	0.13843	0.654116	-0.0125531	0.964667	-0.239747	0.441066	0.146678	0.591247	-0.0620318	0.844723	0.126928	0.639568
ENSMUSG00000003341	Atp8b3	protein_coding	0	1	0	1	0.909143	0.372683	0	1	0	1	-2.56274e-15	1
ENSMUSG00000003344	Btbd2	protein_coding	-0.485973	0.55758	-1.65436	0.0177894	-0.0307116	0.971453	-0.528458	0.3626	1.09289	0.114956	0.198815	0.696896
ENSMUSG00000003345	Csnk1g2	protein_coding	-0.0602323	0.827559	0.21712	0.373591	-0.476941	0.0902209	0.220268	0.363055	0.0049275	0.985625	0.0658959	0.785414
ENSMUSG00000003346	Abhd17a	protein_coding	0.145909	0.714114	-0.710856	0.096019	-0.107819	0.789507	-0.535202	0.196419	0.347401	0.380065	0.136844	0.711233
ENSMUSG00000003348	Mob3a	protein_coding	0.0214673	0.932639	0.250463	0.293064	-0.409915	0.109257	0.185149	0.436313	0.352577	0.164846	0.187839	0.425198
ENSMUSG00000003352	Cacnb3	protein_coding	-0.635772	0.588791	0.0854794	0.939534	-0.269129	0.810024	-0.939076	0.326451	-0.581335	0.626165	0.969852	0.378744
ENSMUSG00000003354	Ccdc65	protein_coding	0.949031	0.355569	0	1	0.891984	0.367109	0	1	0	1	-2.56274e-15	1
ENSMUSG00000003355	Fkbp11	protein_coding	0.49921	0.706949	-1.50364	0.173612	1.6295	0.178049	1.32942	0.178949	-0.733265	0.627671	0.726118	0.479199
ENSMUSG00000003360	Ddx23	protein_coding	1.27623	0.12246	0.439669	0.509943	1.89924	0.014283	0.117238	0.86411	1.51484	0.0587104	1.14	0.0550601
ENSMUSG00000003363	Pld3	protein_coding	-0.628255	0.1311	0.0050317	0.991742	-0.694644	0.0927879	-0.477636	0.230476	0.00464754	0.988996	0.172665	0.629165
ENSMUSG00000003378	Grik5	protein_coding	0.841862	0.490114	-0.27899	0.781504	1.09665	0.355	-0.896593	0.39728	1.48939	0.205701	0.327938	0.721468
ENSMUSG00000003379	Cd79a	protein_coding	0.303067	0.451752	-0.0469343	0.882236	-0.276291	0.500643	-0.051271	0.871092	0.291952	0.471379	0.232129	0.443124
ENSMUSG00000003380	Rabac1	protein_coding	-0.0215208	0.928356	-0.12575	0.528613	-0.147328	0.530192	-0.0985074	0.621362	0.150078	0.531626	-0.0707389	0.71987
ENSMUSG00000003382	Etv3	protein_coding	0.154182	0.760395	-0.357877	0.41771	0.457441	0.349188	-1.37085	0.00784763	0.192758	0.710182	-0.2313	0.583958
ENSMUSG00000003402	Prkcsh	protein_coding	-0.20564	0.617104	-0.106708	0.761415	-0.223689	0.58119	-0.247275	0.486796	0.404966	0.307761	0.287762	0.379749
ENSMUSG00000003410	Elavl3	protein_coding	1.52617	0.193342	0	1	0.918768	0.362932	0	1	0	1	-2.56274e-15	1
ENSMUSG00000003411	Rab3b	protein_coding	1.50432	0.186045	-0.939076	0.338993	0.91833	0.352214	0.06698	0.953785	0	1	-0.939076	0.317773
ENSMUSG00000003418	St8sia6	protein_coding	0.176408	0.723338	0.396714	0.411638	0.429031	0.371738	0.706609	0.128701	0.122063	0.807792	0.398375	0.398849
ENSMUSG00000003420	Fcgrt	protein_coding	-0.0371263	0.940287	0.161383	0.756658	-0.310195	0.531896	0.20762	0.689477	-0.0511122	0.91838	-0.0616085	0.90714
ENSMUSG00000003421	Nosip	protein_coding	0.196923	0.626941	-0.223063	0.529681	-0.169716	0.682028	-0.21	0.550573	-0.359367	0.4091	-0.596124	0.10295
ENSMUSG00000003423	Pih1d1	protein_coding	-0.35138	0.373346	0.449344	0.381369	-0.489502	0.216785	0.131385	0.805429	-0.452496	0.263881	0.440032	0.383011
ENSMUSG00000003429	Rps11	protein_coding	0.39445	0.181113	-0.195333	0.304821	-0.327381	0.258622	0.208727	0.265904	0.41148	0.164403	0.211207	0.258501
ENSMUSG00000003435	Supt5	protein_coding	0.186888	0.585201	-0.0257316	0.924398	-0.0575737	0.866448	0.0552275	0.836985	0.151826	0.66032	0.117441	0.653938
ENSMUSG00000003436	Dll3	protein_coding	0	1	0	1	0	1	0	1	0	1	-2.56274e-15	1
ENSMUSG00000003437	Paf1	protein_coding	0.300336	0.440642	-0.293064	0.403703	-0.15189	0.703333	-0.439385	0.217605	0.0077351	0.984373	-0.12079	0.717187
ENSMUSG00000003438	Timm50	protein_coding	-0.0606791	0.910511	0.442973	0.294769	0.110771	0.831485	0.0611103	0.888913	0.183627	0.723747	-0.184087	0.680571
ENSMUSG00000003444	Med29	protein_coding	0.605758	0.526351	-0.0112469	0.988751	-0.23404	0.812512	-1.45865	0.115213	1.16769	0.196218	-0.826858	0.316676
ENSMUSG00000003452	Bicd1	protein_coding	0.248076	0.690856	-0.0768214	0.884852	0.626664	0.284822	0.040455	0.937311	-0.436271	0.51876	0.0981945	0.847247
ENSMUSG00000003458	Ncstn	protein_coding	0.028661	0.94749	0.116806	0.774812	-0.835025	0.0808511	0.191081	0.634867	0.262477	0.537644	0.686525	0.0654279
ENSMUSG00000003464	Pex19	protein_coding	0.215237	0.585262	-0.472683	0.170837	0.515591	0.177062	-0.461949	0.17841	0.216969	0.585958	-0.505393	0.137363
ENSMUSG00000003469	Phyhip	protein_coding	-1.1133	0.169645	-0.574669	0.46972	-0.66156	0.380774	-0.210339	0.779709	-0.549343	0.47371	-1.70062	0.0595138
ENSMUSG00000003476	Crhr2	protein_coding	0	1	0	1	0	1	0	1	0	1	-2.56274e-15	1
ENSMUSG00000003477	Inmt	protein_coding	3.40562	0.0912718	1.56596	0.200936	7.06285	5.62563e-06	3.44895	0.00052531	1.99494	0.339901	-0.0107328	0.996651
ENSMUSG00000003484	Cyp4f18	protein_coding	0.0257756	0.930023	0.0178326	0.950372	0.0245887	0.931897	0.214093	0.450485	-0.0451444	0.879712	-0.12715	0.660002
ENSMUSG00000003500	Impdh1	protein_coding	-0.645522	0.206299	0.623247	0.226423	-0.759389	0.137912	0.350588	0.505087	-0.104522	0.82896	1.13169	0.0170195
ENSMUSG00000003505	Psg18	protein_coding	0	1	0	1	0	1	0	1	0	1	-2.56274e-15	1
ENSMUSG00000003518	Dusp3	protein_coding	-0.397035	0.155769	-0.0211475	0.909446	-0.569932	0.0393178	-0.126576	0.49742	0.2399	0.383038	0.0171591	0.925498
ENSMUSG00000003526	Prodh	protein_coding	-0.15818	0.918304	-1.5005	0.163909	3.11192	0.0105791	-0.498584	0.658903	0.481692	0.7471	0.0143392	0.991241
ENSMUSG00000003527	Ess2	protein_coding	-0.0338195	0.952498	0.590367	0.320284	-0.575691	0.320309	1.52184	0.00394558	0.23741	0.655045	0.828389	0.138855
ENSMUSG00000003528	Slc25a1	protein_coding	-0.0730114	0.934398	-0.0415182	0.949065	1.23967	0.099478	-0.561234	0.443073	0.344009	0.682595	-0.234625	0.730867
ENSMUSG00000003531	Dgcr6	protein_coding	0.0899268	0.910538	-0.704633	0.391488	0.282611	0.708726	-0.233191	0.759149	-0.14512	0.855585	0.169525	0.811232
ENSMUSG00000003534	Ddr1	protein_coding	-2.46716	0.0320795	0.456344	0.613695	-1.55288	0.158058	-0.901612	0.383907	-0.895026	0.399361	0.0135937	0.989632
ENSMUSG00000003541	Ier3	protein_coding	0.145961	0.799617	-0.432111	0.431129	0.0220232	0.970587	-0.0853143	0.869069	-1.1499	0.0876725	-0.383767	0.468347
ENSMUSG00000003545	Fosb	protein_coding	-0.15818	0.892533	-1.90009	0.0757967	1.32263	0.210243	-0.31194	0.755068	0.920289	0.411873	0.578225	0.514412
ENSMUSG00000003546	Klc4	protein_coding	-0.0277783	0.948139	0.103502	0.833257	0.162029	0.70045	0.0266912	0.95415	0.382979	0.362771	0.108073	0.82028
ENSMUSG00000003549	Ercc1	protein_coding	1.72397	0.024919	-0.719841	0.283768	0.710036	0.399231	-0.632665	0.335108	2.2411	0.00251962	-0.0907107	0.878458
ENSMUSG00000003555	Cyp17a1	protein_coding	0	1	0	1	0	1	3.35736	0.0182332	0	1	-2.56274e-15	1
ENSMUSG00000003559	As3mt	protein_coding	-0.313221	0.5233	0.194385	0.697274	-0.764053	0.134646	0.526985	0.261311	-0.81703	0.121351	-0.629611	0.247208
ENSMUSG00000003573	Homer3	protein_coding	-0.406465	0.256076	0.709634	0.0256136	-0.895426	0.0177574	0.202427	0.539608	0.209195	0.543826	-0.167359	0.620608
ENSMUSG00000003575	Crtc1	protein_coding	0.116604	0.856213	1.04056	0.105221	0.276586	0.65956	0.318636	0.650935	-0.0652113	0.924108	1.29064	0.0349378
ENSMUSG00000003581	Rnf215	protein_coding	-0.212793	0.752379	-0.0929836	0.87433	-0.168062	0.80257	-0.293514	0.625995	0.648963	0.301257	0.424556	0.425829
ENSMUSG00000003585	Sec14l2	protein_coding	0.665795	0.288119	-1.26333	0.0132234	0.97857	0.105232	-1.67833	0.00194289	0.321938	0.626592	-1.00093	0.0341969
ENSMUSG00000003604	Aven	protein_coding	0.271367	0.596352	-0.217468	0.599849	0.659122	0.177995	-0.811703	0.0729619	0.222853	0.666237	0.0122628	0.975041
ENSMUSG00000003617	Cp	protein_coding	-1.04226	0.47024	-0.0561239	0.965807	3.69706	0.000113426	2.98277	0.000504152	-1.93951	0.239066	-1.3773	0.337035
ENSMUSG00000003623	Crot	protein_coding	0.387995	0.582375	0.342054	0.566313	2.15277	0.000682658	1.25312	0.0213494	0.473033	0.507759	0.275757	0.641324
ENSMUSG00000003644	Rps6ka1	protein_coding	0.111369	0.796569	0.000352866	0.997762	-0.06141	0.886048	-0.13243	0.704071	0.259923	0.540544	0.265682	0.416224
ENSMUSG00000003657	Calb2	protein_coding	0.949031	0.363801	0	1	0	1	0	1	0	1	-2.56274e-15	1
ENSMUSG00000003660	Snrnp200	protein_coding	0.132563	0.715848	-0.549314	0.143895	0.127199	0.722419	-0.0639386	0.855905	0.110982	0.763705	-0.162355	0.640751
ENSMUSG00000003662	Ciao1	protein_coding	0.146773	0.750796	-0.158042	0.755547	0.155365	0.737349	0.13019	0.786833	-0.221456	0.647756	0.592081	0.183548
ENSMUSG00000003665	Has1	protein_coding	-1.09061	0.295273	0	1	-1.09061	0.287586	0	1	-1.09061	0.306142	-2.56274e-15	1
ENSMUSG00000003680	Taf6l	protein_coding	0	1	-0.590287	0.568297	2.61316	0.0150819	-2.21673	0.0517197	2.30277	0.0345857	-0.301588	0.754906
ENSMUSG00000003721	Insig2	protein_coding	0.193754	0.702121	-0.134514	0.738097	1.02704	0.0329551	0.235971	0.538735	-0.150833	0.776732	-0.15485	0.693306
ENSMUSG00000003731	Kpna6	protein_coding	-0.633003	0.316737	-0.630193	0.302165	-0.248801	0.676233	0.722787	0.150273	-0.164564	0.784658	0.735596	0.135392
ENSMUSG00000003746	Man1a	protein_coding	0.280526	0.405237	0.023204	0.915968	0.838508	0.012523	-0.0587014	0.789927	0.211022	0.532983	0.288758	0.183333
ENSMUSG00000003752	Itpkc	protein_coding	-0.950106	0.349361	-0.432336	0.629152	-0.577771	0.546991	0.103513	0.898484	0.305469	0.730625	-0.971109	0.294676
ENSMUSG00000003762	Coq8b	protein_coding	-0.738577	0.50389	0.130818	0.896213	1.39615	0.131463	-0.893361	0.423091	0.310934	0.773984	0.802739	0.381635
ENSMUSG00000003778	Brd8	protein_coding	0.231292	0.453493	0.283066	0.336783	0.398671	0.184857	-0.0455963	0.880456	-0.229627	0.476144	0.222883	0.441335
ENSMUSG00000003779	Kif20a	protein_coding	-0.151663	0.902235	0.0982013	0.933346	-1.09061	0.276332	0.652537	0.556134	-0.109487	0.9322	0.581892	0.597366
ENSMUSG00000003808	Farsa	protein_coding	-0.887489	0.0841566	-0.0441797	0.934463	-0.665799	0.174713	0.362569	0.456923	-0.127146	0.789053	0.686595	0.135652
ENSMUSG00000003809	Gcdh	protein_coding	1.18034	0.240688	0.403639	0.540363	3.22306	0.000147098	0.284239	0.674052	0.980321	0.344834	-0.854119	0.26523
ENSMUSG00000003810	Mast2	protein_coding	-0.320859	0.347243	0.314597	0.255475	-0.265314	0.424571	0.212559	0.440839	0.209094	0.530753	0.472174	0.0814239
ENSMUSG00000003812	Dnase2a	protein_coding	-0.0209836	0.96232	0.2684	0.51993	0.041548	0.925993	-0.25136	0.571552	-0.38633	0.423572	-0.312328	0.476338
ENSMUSG00000003813	Rad23a	protein_coding	-0.563116	0.0486851	0.11844	0.54735	-0.593385	0.0326471	-0.464927	0.0219627	-0.280037	0.318888	-0.138457	0.482649
ENSMUSG00000003814	Calr	protein_coding	-0.00296165	0.991042	0.189576	0.301113	-0.142368	0.579773	0.0828215	0.651348	-0.00426298	0.98712	0.128158	0.480838
ENSMUSG00000003824	Syce2	protein_coding	0.147608	0.86497	-1.59752	0.0758355	-0.105531	0.909632	-1.62763	0.069129	-0.420649	0.661236	-0.990628	0.213531
ENSMUSG00000003847	Nfat5	protein_coding	0.89898	0.0509732	-0.047463	0.881214	1.15336	0.00995319	-0.193759	0.546722	0.5473	0.243626	0.418576	0.15882
ENSMUSG00000003848	Nob1	protein_coding	-0.218436	0.74629	0.334544	0.556904	-0.769199	0.278784	0.643386	0.235875	-0.0826736	0.905337	0.18959	0.738722
ENSMUSG00000003849	Nqo1	protein_coding	-0.502644	0.236772	0.192371	0.625548	-0.111036	0.780361	-0.226745	0.579818	-0.295377	0.480102	-0.137681	0.728162
ENSMUSG00000003863	Ppfia3	protein_coding	1.50534	0.20933	0	1	0.891984	0.38092	0	1	0	1	-2.56274e-15	1
ENSMUSG00000003865	Gys1	protein_coding	0.52756	0.333781	-0.605704	0.264376	0.0997726	0.864381	-0.636392	0.239837	-1.16094	0.0877389	-0.617425	0.241455
ENSMUSG00000003868	Ruvbl2	protein_coding	0.276082	0.667397	0.16674	0.795782	0.372207	0.558923	-0.395991	0.568027	-0.209742	0.763212	0.779943	0.178402
ENSMUSG00000003872	Lin7b	protein_coding	0	1	-0.93689	0.338611	0	1	-0.93689	0.333165	0	1	0.00341945	0.99708
ENSMUSG00000003873	Bax	protein_coding	0.330641	0.687279	1.04158	0.0759522	0.0661811	0.931758	-0.176124	0.794538	0.906246	0.243121	0.375743	0.542416
ENSMUSG00000003882	Il7r	protein_coding	0.435683	0.178908	0.137944	0.565905	0.367786	0.246574	0.0862032	0.716923	0.0765257	0.815015	0.336588	0.150876
ENSMUSG00000003923	Tfam	protein_coding	-0.0284624	0.93226	0.0466645	0.877401	-0.452961	0.186636	-0.217286	0.48631	-0.238812	0.487809	-0.0873194	0.771769
ENSMUSG00000003929	Zfp81	protein_coding	-0.313732	0.580713	0.368412	0.465159	0.0343302	0.949457	-0.348555	0.532713	0.135435	0.799652	-0.153435	0.772209
ENSMUSG00000003934	Efnb3	protein_coding	0.941271	0.362086	1.03416	0.300228	1.42864	0.213357	0	1	0	1	-2.56274e-15	1
ENSMUSG00000003948	Mmd	protein_coding	-0.356597	0.126017	-0.141017	0.3819	-0.237068	0.291383	0.176031	0.271926	0.0746684	0.745246	-0.0217837	0.89144
ENSMUSG00000003949	Hlf	protein_coding	0	1	0	1	3.00503	0.0373803	0	1	1.00411	0.421893	-2.56274e-15	1
ENSMUSG00000003955	Fam162a	protein_coding	0.327466	0.60102	-1.36394	0.0302387	0.627019	0.303869	-0.0653415	0.89808	-0.0957118	0.887514	-0.0978756	0.844483
ENSMUSG00000003970	Rpl8	protein_coding	0.150779	0.438302	-0.0245179	0.869726	-0.163375	0.388251	-0.0111414	0.940555	0.163767	0.400377	0.0762575	0.609312
ENSMUSG00000003974	Grm3	protein_coding	2.75232	0.0376875	1.03654	0.29154	2.15774	0.0965821	1.60329	0.142717	0.97679	0.377111	-2.56274e-15	1
ENSMUSG00000003992	Ssbp2	protein_coding	-0.206281	0.579162	-0.48678	0.0563169	0.566788	0.106095	-0.543767	0.03376	-0.0322849	0.930491	-0.00902328	0.968892
ENSMUSG00000004018	Fancl	protein_coding	0.377968	0.507989	0.311862	0.459205	0.193849	0.722878	0.134814	0.751905	-0.266173	0.662055	0.68809	0.0793085
ENSMUSG00000004031	Brinp2	protein_coding	-1.08185	0.303369	1.03416	0.294633	0.379901	0.761044	0	1	-1.08185	0.314323	0.940309	0.316023
ENSMUSG00000004032	Gstm5	protein_coding	-0.388265	0.189521	0.447848	0.067162	-0.212072	0.456906	-0.286566	0.259935	-0.310391	0.294534	-0.181581	0.463999
ENSMUSG00000004035	Gstm7	protein_coding	-1.08185	0.253052	-0.940051	0.339431	-0.165804	0.878212	0.0699631	0.952838	0.891955	0.42552	-0.940051	0.318215
ENSMUSG00000004038	Gstm3	protein_coding	0.932426	0.373	0	1	1.47538	0.216932	1.01001	0.305567	0	1	-2.56274e-15	1
ENSMUSG00000004040	Stat3	protein_coding	0.689357	0.0169366	0.0838983	0.770134	0.187863	0.501623	0.384067	0.174584	0.227862	0.428171	0.457424	0.0989309
ENSMUSG00000004043	Stat5a	protein_coding	0.686485	0.149714	-0.234331	0.6155	0.370328	0.448317	-0.151074	0.741594	0.458911	0.35427	-0.0899119	0.839519
ENSMUSG00000004044	Cavin1	protein_coding	-0.39867	0.207613	0.363417	0.126639	-0.564622	0.0715034	0.183355	0.444308	-0.164349	0.6004	0.0264535	0.911612
ENSMUSG00000004054	Map3k11	protein_coding	0.319071	0.390513	-0.416487	0.180724	-0.514845	0.188265	0.0912068	0.754825	0.382409	0.305069	0.0286251	0.920168
ENSMUSG00000004056	Akt2	protein_coding	-0.373732	0.22008	-0.264514	0.339834	-0.32663	0.27318	-0.839594	0.00564929	-0.111392	0.7101	-0.32713	0.232412
ENSMUSG00000004069	Dnaja3	protein_coding	0.188523	0.775691	-0.432706	0.488752	1.43925	0.0142575	0.105611	0.850892	0.094784	0.890984	0.601327	0.253846
ENSMUSG00000004070	Hmox2	protein_coding	-0.115137	0.721525	0.202188	0.525261	-0.486932	0.140618	0.314533	0.318386	-0.210947	0.521493	0.234318	0.452037
ENSMUSG00000004071	Cdip1	protein_coding	-0.0588775	0.922487	0.837132	0.105317	0.561318	0.294197	0.809351	0.117491	-0.302744	0.620723	0.506744	0.333091
ENSMUSG00000004085	Map3k20	protein_coding	0.567218	0.34224	0.385233	0.456917	0.889931	0.119055	0.562395	0.266788	0.652685	0.276012	0.811756	0.0907858
ENSMUSG00000004096	Cwc15	protein_coding	-0.0760378	0.787436	0.0779106	0.757632	-0.447852	0.114672	0.0152597	0.951398	-0.394296	0.175405	0.277315	0.256642
ENSMUSG00000004098	Col5a3	protein_coding	-1.20378	0.325687	1.02737	0.281715	-0.302064	0.791207	1.60147	0.133491	-2.13621	0.0874944	2.23273	0.0421849
ENSMUSG00000004099	Dnmt1	protein_coding	-0.364685	0.130815	-0.0449586	0.811334	-0.202247	0.383456	-0.448843	0.0228786	-0.273416	0.254936	-0.279374	0.141617
ENSMUSG00000004100	Ppan	protein_coding	0.593894	0.384183	-0.767018	0.137684	0.585382	0.39059	-0.48431	0.323428	0.626886	0.357149	0.300571	0.485578
ENSMUSG00000004105	Angptl2	protein_coding	-1.22184	0.251102	0	1	-1.25715	0.2331	2.02213	0.0865833	-1.74864	0.128325	-2.56274e-15	1
ENSMUSG00000004110	Cacna1e	protein_coding	0.487861	0.368082	-0.541033	0.233143	0.494274	0.344896	-0.093598	0.824414	-0.78857	0.209401	0.425486	0.273507
ENSMUSG00000004113	Cacna1b	protein_coding	0.941271	0.359156	0	1	0.91833	0.366343	0	1	0	1	-2.56274e-15	1
ENSMUSG00000004127	Trmt10a	protein_coding	-0.415784	0.391958	-0.514273	0.364279	-1.04816	0.0445955	0.0558136	0.913533	-0.160081	0.737327	-0.397373	0.461849
ENSMUSG00000004151	Etv1	protein_coding	-0.185009	0.867664	0.675113	0.577248	1.10832	0.265199	1.64813	0.146373	0.27798	0.80038	-0.939076	0.338709
ENSMUSG00000004187	Kifc2	protein_coding	-0.766402	0.519926	0	1	0.112876	0.909374	0	1	-0.717709	0.552395	0.943878	0.320701
ENSMUSG00000004207	Psap	protein_coding	-0.148607	0.617367	-0.52563	0.0155922	-0.46157	0.116953	-0.110836	0.594306	0.0281375	0.924492	-0.0587137	0.775896
ENSMUSG00000004221	Ikbkg	protein_coding	-0.139396	0.628677	0.251481	0.307362	-0.0231285	0.933919	0.146042	0.554803	-0.142044	0.625563	0.184812	0.445097
ENSMUSG00000004231	Pax2	protein_coding	1.53172	0.210655	0	1	1.86908	0.136321	0	1	0	1	-2.56274e-15	1
ENSMUSG00000004233	Wars2	protein_coding	-0.392522	0.555842	-0.137922	0.81126	0.361478	0.545215	0.280906	0.601219	0.356587	0.559659	0.693205	0.170982
ENSMUSG00000004263	Atn1	protein_coding	0	1	0	1	0	1	0	1	0	1	-2.56274e-15	1
ENSMUSG00000004264	Phb2	protein_coding	0.566651	0.111539	-0.0400335	0.900445	-0.238394	0.513998	0.132894	0.668876	0.517989	0.14936	0.101148	0.743877
ENSMUSG00000004266	Ptpn6	protein_coding	0.00130516	0.995342	-0.073067	0.71712	-0.228368	0.307188	-0.153939	0.447329	-0.00785026	0.972622	-0.0416824	0.834373
ENSMUSG00000004267	Eno2	protein_coding	0	1	0	1	0.891984	0.371853	0	1	0	1	-2.56274e-15	1
ENSMUSG00000004268	Emg1	protein_coding	0.533579	0.0978788	0.18205	0.492313	0.633442	0.0463742	0.162522	0.538158	0.5247	0.105797	-0.0472585	0.858449
ENSMUSG00000004270	Lpcat3	protein_coding	0.640941	0.0814845	0.354738	0.281287	0.349735	0.343337	0.379643	0.246546	0.322941	0.391955	0.666849	0.0350655
ENSMUSG00000004285	Atp6v1f	protein_coding	-0.0999293	0.655091	-0.0656886	0.667197	-0.211688	0.33305	-0.0938595	0.539466	0.0814998	0.715569	-0.224362	0.144495
ENSMUSG00000004296	Il12b	protein_coding	0	1	0	1	0	1	0	1	0	1	-2.56274e-15	1
ENSMUSG00000004317	Clcn5	protein_coding	-0.114857	0.840499	0.788021	0.162618	-0.194804	0.733665	0.531621	0.354032	0.179141	0.748025	0.572619	0.305282
ENSMUSG00000004319	Clcn3	protein_coding	-0.348659	0.11498	0.059548	0.709276	-0.354671	0.0991048	0.166882	0.296597	-0.206118	0.347488	-0.165652	0.301786
ENSMUSG00000004328	Hif3a	protein_coding	-0.138995	0.905189	-0.940051	0.339587	0.380108	0.748497	0.0739601	0.951521	-0.116783	0.928766	-0.940051	0.318371
ENSMUSG00000004341	Gpx6	protein_coding	0	1	0	1	0	1	0	1	0	1	-2.56274e-15	1
ENSMUSG00000004344	Gpx5	protein_coding	0	1	0	1	0	1	0	1	0	1	-2.56274e-15	1
ENSMUSG00000004347	Pde1c	protein_coding	0.467556	0.586342	1.28685	0.11326	1.15007	0.140079	1.26768	0.119051	0.696966	0.406894	0.699911	0.414444
ENSMUSG00000004356	Utp20	protein_coding	-0.112292	0.839125	-0.113579	0.774835	0.15501	0.767231	0.0671299	0.860384	-0.00241947	0.996191	0.0514035	0.891873
ENSMUSG00000004359	Spic	protein_coding	0.747491	0.415034	0	1	0.293783	0.757297	1.59611	0.137017	-0.570287	0.594955	0.938191	0.305584
ENSMUSG00000004360	9330159F19Rik	protein_coding	-1.09061	0.295273	0	1	-1.09061	0.287586	0	1	-1.09061	0.306142	-2.56274e-15	1
ENSMUSG00000004364	Cul3	protein_coding	0.00638464	0.979931	0.0385528	0.853712	0.281504	0.257813	0.211388	0.306754	-0.00966261	0.970346	0.294307	0.150042
ENSMUSG00000004366	Sst	protein_coding	0	1	0	1	0	1	0	1	0	1	-2.56274e-15	1
ENSMUSG00000004371	Il11	protein_coding	0.954578	0.354574	0	1	0.918768	0.363387	0	1	0.998891	0.343178	-2.56274e-15	1
ENSMUSG00000004383	Large1	protein_coding	-0.0905752	0.917421	0.874487	0.388378	0.216381	0.798917	0.521636	0.618486	-0.803428	0.41461	-0.563704	0.609146
ENSMUSG00000004393	Ddx56	protein_coding	0.4488	0.387765	0.0730496	0.890282	-0.706472	0.232918	0.040904	0.938739	0.296981	0.582235	-0.00443538	0.994486
ENSMUSG00000004394	Tmed4	protein_coding	0.511017	0.34713	0.142216	0.786898	0.00122528	0.995418	0.798963	0.101553	0.721596	0.180023	0.0787125	0.879864
ENSMUSG00000004415	Col26a1	protein_coding	1.19055	0.328186	0	1	0.398503	0.752752	1.01324	0.305353	-1.08185	0.310443	-2.56274e-15	1
ENSMUSG00000004446	Bid	protein_coding	-0.0593308	0.853367	-0.152664	0.666468	-0.0191662	0.950992	-0.011878	0.973634	-0.112461	0.729478	-0.0196725	0.954776
ENSMUSG00000004451	Ralb	protein_coding	-0.162863	0.706793	-0.05498	0.893749	-0.441764	0.312962	0.125721	0.753868	0.243801	0.561032	0.17985	0.645588
ENSMUSG00000004455	Ppp1cc	protein_coding	-1.16322	0.338305	-0.473261	0.68265	-1.18505	0.322636	-1.50063	0.166825	-2.10216	0.0917157	0.721631	0.478417
ENSMUSG00000004460	Dnajb11	protein_coding	-0.0801563	0.822924	0.0210453	0.958654	-0.284087	0.429071	0.700702	0.0695315	0.0514562	0.887105	0.435193	0.260748
ENSMUSG00000004462	Tbccd1	protein_coding	0.731677	0.333052	-0.419065	0.402095	1.26612	0.0755228	-0.659616	0.20145	1.0172	0.169357	-0.119862	0.795811
ENSMUSG00000004473	Clec11a	protein_coding	0	1	0	1	0	1	0	1	0	1	-2.56274e-15	1
ENSMUSG00000004500	Zfp324	protein_coding	0.978596	0.3199	-0.0532672	0.948762	0.957534	0.331798	-0.683416	0.459472	0.599739	0.563441	-1.7597	0.0876552
ENSMUSG00000004508	Gab2	protein_coding	0.153219	0.762529	-0.238368	0.539364	1.032	0.0282862	-0.42246	0.286397	0.125244	0.805399	0.11821	0.743527
ENSMUSG00000004530	Coro1c	protein_coding	0.424802	0.138625	-0.0453296	0.85528	-0.402798	0.171009	0.146678	0.545541	0.466457	0.107569	0.094233	0.694097
ENSMUSG00000004535	Tax1bp1	protein_coding	-0.289382	0.21037	-0.0280429	0.87382	-0.204028	0.360921	-0.42361	0.0196631	-0.295839	0.200795	-0.252305	0.156996
ENSMUSG00000004540	Psg17	protein_coding	0	1	0	1	0	1	0	1	0	1	-2.56274e-15	1
ENSMUSG00000004542	Psg19	protein_coding	0	1	0	1	0	1	0	1	0	1	-2.56274e-15	1
ENSMUSG00000004552	Ctse	protein_coding	-0.189676	0.462462	-0.07621	0.700677	-0.156939	0.531228	-0.408656	0.0464771	0.0361099	0.888449	-0.316301	0.114385
ENSMUSG00000004558	Ndrg2	protein_coding	0.590332	0.509842	-0.131884	0.855331	2.56758	0.000835146	1.01437	0.101534	-0.512994	0.624115	-0.674499	0.373784
ENSMUSG00000004561	Mettl17	protein_coding	0.0976477	0.912634	0.529057	0.58742	0.960933	0.22786	0.0903033	0.928477	-0.153446	0.869483	1.3859	0.114741
ENSMUSG00000004562	Arhgef40	protein_coding	-0.186174	0.868649	2.05664	0.0800048	0.188399	0.869275	1.01324	0.311739	-0.692744	0.559054	-2.56274e-15	1
ENSMUSG00000004565	Pnpla6	protein_coding	-1.2383	0.121193	0.871711	0.130134	-0.556675	0.439059	0.685621	0.236393	0.0020537	0.994805	0.583185	0.312441
ENSMUSG00000004567	Mcoln1	protein_coding	0.602422	0.461987	0.935348	0.189955	0.208289	0.808465	0.122876	0.876758	0.548443	0.515566	-0.474402	0.570355
ENSMUSG00000004568	Arhgef18	protein_coding	0.389464	0.220251	0.0180326	0.940641	0.248143	0.422362	-0.377231	0.131802	0.160997	0.61411	0.298557	0.204591
ENSMUSG00000004591	Pkn2	protein_coding	-0.00489276	0.982269	-0.128341	0.445627	-0.143522	0.504614	0.0953057	0.567809	-0.208995	0.347302	-0.0917509	0.581886
ENSMUSG00000004609	Cd33	protein_coding	0.851052	0.116964	0.575816	0.28589	0.369918	0.491569	0.971305	0.0620839	0.198742	0.719104	0.824943	0.107548
ENSMUSG00000004610	Etfb	protein_coding	0	1	0	1	0	1	0	1	0	1	-2.56274e-15	1
ENSMUSG00000004612	Nkg7	protein_coding	-0.167386	0.56075	-0.201277	0.473319	-0.289342	0.31086	-0.0898248	0.744993	-0.0879973	0.760291	-0.218581	0.42841
ENSMUSG00000004626	Stxbp2	protein_coding	-0.200058	0.513257	0.137822	0.616357	-0.696659	0.0279634	0.53559	0.0454433	-0.189294	0.539149	0.429634	0.104586
ENSMUSG00000004630	Pcp2	protein_coding	0	1	0	1	0	1	0	1	0	1	-2.56274e-15	1
ENSMUSG00000004631	Sgce	protein_coding	0.457483	0.569622	0.609244	0.374384	-0.290755	0.738996	0.556096	0.415736	1.04571	0.175108	-0.413521	0.591189
ENSMUSG00000004633	Chn2	protein_coding	0.066553	0.933771	-0.890587	0.092645	1.36556	0.0469082	-0.547025	0.271491	0.652777	0.390679	-0.135442	0.766992
ENSMUSG00000004637	Wwox	protein_coding	-0.0767477	0.890806	0.272707	0.59367	1.06412	0.0355876	0.591394	0.221775	-0.655139	0.282526	0.387805	0.427283
ENSMUSG00000004642	Slbp	protein_coding	0.113757	0.890881	-0.597074	0.578998	0.672553	0.411561	0.794106	0.378649	-0.783629	0.433965	0.494081	0.590752
ENSMUSG00000004651	Tyr	protein_coding	-0.156607	0.900417	0	1	0.382477	0.750437	0	1	-1.09788	0.292647	-2.56274e-15	1
ENSMUSG00000004654	Ghrhr	protein_coding	-1.09571	0.295012	0	1	-1.09571	0.287333	0	1	-1.09571	0.305871	0.945709	0.320658
ENSMUSG00000004655	Aqp1	protein_coding	-0.256097	0.463594	0.484648	0.126597	-0.359597	0.298133	-0.144171	0.668655	-0.0116314	0.973996	-0.287092	0.393826
ENSMUSG00000004661	Arid3b	protein_coding	-0.204503	0.627248	0.0839767	0.833876	-0.835412	0.0614303	-0.205502	0.620503	-0.156242	0.712601	0.062236	0.874572
ENSMUSG00000004665	Cnn2	protein_coding	-0.215424	0.407822	0.0771139	0.607025	-0.492218	0.0552611	0.10603	0.479383	0.0853812	0.742002	0.13162	0.379482
ENSMUSG00000004667	Polr2e	protein_coding	-0.226367	0.469634	0.0147149	0.962461	-0.558279	0.0783954	-0.14312	0.670867	-0.201804	0.519418	0.308506	0.331604
ENSMUSG00000004668	Abca13	protein_coding	-0.0652804	0.942389	-1.50461	0.172412	-0.512612	0.580836	-1.50461	0.167638	-0.990884	0.329181	0.406113	0.698227
ENSMUSG00000004677	Myo9b	protein_coding	0.201714	0.533422	0.00212691	0.993731	-0.195321	0.549298	-0.316704	0.245233	0.0432388	0.894476	-0.397683	0.140816
ENSMUSG00000004698	Hdac9	protein_coding	-0.0641545	0.876359	-0.309725	0.361032	0.819385	0.0355675	-0.520089	0.13282	-0.35609	0.400688	0.272614	0.384533
ENSMUSG00000004707	Ly9	protein_coding	0.428963	0.58015	-0.849783	0.204372	1.47544	0.0323775	-0.74514	0.2542	1.6453	0.0177844	-0.354032	0.557151
ENSMUSG00000004709	Cd244a	protein_coding	-0.312398	0.510092	-0.447123	0.348605	0.025277	0.955266	0.360281	0.392602	-0.362081	0.449956	0.271891	0.517876
ENSMUSG00000004730	Adgre1	protein_coding	-0.237931	0.554545	-0.388913	0.342186	0.345134	0.360048	0.0546698	0.886282	0.507959	0.187444	0.0403151	0.914239
ENSMUSG00000004748	Mtfp1	protein_coding	-0.211172	0.855321	0.147923	0.886786	-0.223512	0.838509	-0.890362	0.426592	-0.133341	0.907286	-0.388637	0.708616
ENSMUSG00000004768	Rab23	protein_coding	0.542956	0.588361	1.37105	0.169572	0.128745	0.892487	0.49401	0.643849	0.611914	0.543187	0.735554	0.478171
ENSMUSG00000004771	Rab11a	protein_coding	-0.494073	0.0271069	-0.0147299	0.933039	-0.267427	0.207713	-0.0209523	0.904779	-0.187586	0.389876	-0.0444711	0.79837
ENSMUSG00000004788	Eif2b2	protein_coding	0.321123	0.47346	-0.426764	0.287054	-0.512665	0.288517	-0.00105693	0.998309	-0.0842103	0.86068	0.526811	0.131304
ENSMUSG00000004789	Dlst	protein_coding	0.0742457	0.840737	0.305561	0.393561	-0.0181014	0.959233	0.16394	0.648787	-0.0998192	0.789002	0.700625	0.0380302
ENSMUSG00000004791	Pgf	protein_coding	0	1	0	1	0	1	0	1	0	1	-2.56274e-15	1
ENSMUSG00000004798	Ulk2	protein_coding	0.215939	0.586258	-0.206557	0.561064	0.20717	0.596886	-0.204645	0.562378	-0.0703606	0.865714	0.810597	0.0104213
ENSMUSG00000004814	Ccl24	protein_coding	-2.44563	0.0421779	0.0966918	0.938118	-1.52958	0.184498	1.39566	0.219632	0.304774	0.752129	-0.93689	0.329118
ENSMUSG00000004815	Dgkq	protein_coding	-0.22355	0.814751	-1.4291	0.127346	0.665423	0.43691	-0.714219	0.394634	0.0669674	0.937982	-0.335847	0.664453
ENSMUSG00000004821	Tmed11	protein_coding	0	1	0	1	0	1	0	1	0	1	-2.56274e-15	1
ENSMUSG00000004837	Grap	protein_coding	0.423739	0.108579	-0.278229	0.142338	-0.144122	0.578152	-0.0273403	0.882796	0.322607	0.222787	-0.128424	0.487993
ENSMUSG00000004842	Pou1f1	protein_coding	0.949031	0.363801	0	1	0	1	0	1	0	1	-2.56274e-15	1
ENSMUSG00000004843	Chmp2b	protein_coding	0.455122	0.240685	-0.119115	0.747143	0.418347	0.271318	-0.0118201	0.974189	0.0701734	0.862283	-0.42263	0.260853
ENSMUSG00000004846	Plod3	protein_coding	-0.0634344	0.888527	-0.302726	0.453291	-0.0756582	0.864603	0.18121	0.627546	-0.334417	0.478368	0.0689827	0.852466
ENSMUSG00000004849	Ap1s1	protein_coding	-0.0566333	0.87892	-0.280235	0.490045	-0.158185	0.667301	-0.324487	0.424195	-0.605015	0.13109	0.500702	0.16167
ENSMUSG00000004864	Mapk13	protein_coding	0.868521	0.354912	-0.474233	0.672153	0.845111	0.368291	0.501656	0.624151	-0.138927	0.894533	0.0046425	0.995947
ENSMUSG00000004865	Srpk1	protein_coding	0.489731	0.158866	-0.215359	0.469136	0.353415	0.304312	-0.266037	0.371938	0.282007	0.426496	0.104247	0.709942
ENSMUSG00000004872	Pax3	protein_coding	-1.09357	0.281999	0	1	0.37767	0.751986	0	1	-1.09357	0.292877	-2.56274e-15	1
ENSMUSG00000004880	Lbr	protein_coding	0.107142	0.627529	0.242999	0.284514	0.210606	0.327244	0.0359206	0.875915	-0.131412	0.556029	-0.113045	0.621639
ENSMUSG00000004885	Crabp2	protein_coding	0	1	0	1	0	1	0	1	0	1	-2.56274e-15	1
ENSMUSG00000004891	Nes	protein_coding	0.938943	0.364129	0.684772	0.539624	0	1	0.653649	0.555676	0	1	-0.940051	0.29678
ENSMUSG00000004892	Bcan	protein_coding	0	1	-0.935907	0.344105	0	1	-0.935907	0.338668	0	1	-0.935907	0.322907
ENSMUSG00000004894	Hapln2	protein_coding	0	1	0	1	0	1	0	1	0	1	-2.56274e-15	1
ENSMUSG00000004895	Prcc	protein_coding	-0.0725157	0.91668	0.0220554	0.975612	-0.0500167	0.942763	-0.721033	0.382115	-0.926118	0.229001	-0.261155	0.727966
ENSMUSG00000004896	Rrnad1	protein_coding	1.46526	0.0868316	0.819077	0.241335	0.794904	0.369727	1.00655	0.136722	0.172967	0.860899	0.197463	0.788108
ENSMUSG00000004897	Hdgf	protein_coding	-0.247979	0.256646	0.131447	0.442287	-0.472596	0.0305011	-0.054478	0.751745	-0.0468843	0.829179	-0.0335601	0.843874
ENSMUSG00000004902	Slc25a18	protein_coding	0.954578	0.354463	-1.50118	0.170598	0.914287	0.363838	-1.50118	0.165857	0.998891	0.343067	-0.556943	0.617734
ENSMUSG00000004929	Thop1	protein_coding	-1.18644	0.28573	0.678575	0.558041	-0.232944	0.81179	1.40384	0.205878	0.416086	0.664988	-0.935615	0.31673
ENSMUSG00000004931	Apba3	protein_coding	0.796276	0.425052	-0.855605	0.375409	-0.227616	0.829062	0.12307	0.885223	-0.120486	0.909423	-0.570807	0.526643
ENSMUSG00000004933	Matk	protein_coding	-0.722487	0.414047	-0.288322	0.771575	-0.28752	0.727134	1.08591	0.193954	-1.36953	0.159989	0.574791	0.508609
ENSMUSG00000004934	Pias4	protein_coding	-0.0509139	0.936066	-0.411508	0.441991	-0.446285	0.48271	-0.801167	0.155942	-0.331602	0.607626	-0.782956	0.154674
ENSMUSG00000004936	Map2k1	protein_coding	0.413461	0.231734	0.297357	0.396504	0.666132	0.0484716	-0.214253	0.560997	-0.0735094	0.838113	0.185444	0.589593
ENSMUSG00000004937	Sgta	protein_coding	0.424575	0.119162	0.120081	0.505729	0.231291	0.385058	-0.282484	0.129549	0.372254	0.173518	-0.178158	0.327707
ENSMUSG00000004939	Nmrk2	protein_coding	0	1	0	1	0	1	0	1	0	1	-2.56274e-15	1
ENSMUSG00000004945	Tmem242	protein_coding	0.535637	0.0803726	0.159825	0.63244	0.269755	0.373762	0.71591	0.0254823	0.280299	0.366009	-0.216414	0.525185
ENSMUSG00000004947	Dtx2	protein_coding	-0.216835	0.708333	0.720904	0.204536	0.16495	0.761791	0.220155	0.712871	0.191247	0.734976	1.3457	0.00948215
ENSMUSG00000004948	Zp3	protein_coding	0	1	0	1	0	1	0	1	0	1	-2.56274e-15	1
ENSMUSG00000004951	Hspb1	protein_coding	-0.273517	0.772596	-1.18055	0.277042	-0.327214	0.727328	-0.205949	0.830341	-1.39723	0.201755	-0.705219	0.479044
ENSMUSG00000004952	Rasa4	protein_coding	0.0230558	0.970946	0.712004	0.33045	-0.0029503	0.993396	0.275908	0.72033	0.50323	0.42199	0.920429	0.190239
ENSMUSG00000004961	Syt5	protein_coding	-0.218707	0.82841	0.865257	0.35168	-0.654927	0.526784	0.842295	0.364925	-2.12348	0.0592012	0.412105	0.662397
ENSMUSG00000004980	Hnrnpa2b1	protein_coding	0.120596	0.661007	0.0112337	0.955495	0.16945	0.52691	0.155683	0.432407	0.021056	0.939589	0.0264049	0.892788
ENSMUSG00000004988	Fxyd4	protein_coding	0.949031	0.336423	0	1	1.44512	0.188543	0	1	0	1	-2.56274e-15	1
ENSMUSG00000004994	Ccdc130	protein_coding	-0.417815	0.601205	0.455744	0.624095	-0.210892	0.786999	0.0908925	0.922115	-0.200493	0.801502	1.55322	0.0524077
ENSMUSG00000004996	Mri1	protein_coding	-0.149286	0.71573	-0.556729	0.21711	-0.146113	0.717263	-0.220229	0.605471	-0.135953	0.742874	0.152065	0.700408
ENSMUSG00000005034	Prkacb	protein_coding	0.370957	0.209224	-0.436825	0.0961752	0.15558	0.593079	0.0440007	0.856953	0.496749	0.0941252	0.221472	0.355023
ENSMUSG00000005043	Sgsh	protein_coding	-0.566662	0.14751	-0.0161171	0.972502	-0.995825	0.0150459	0.259357	0.541414	-0.416815	0.281746	0.719803	0.0722619
ENSMUSG00000005045	Chd5	protein_coding	0	1	0	1	0	1	0	1	0	1	-2.56274e-15	1
ENSMUSG00000005054	Cstb	protein_coding	-0.0442344	0.922222	0.428032	0.367243	-0.340969	0.460975	0.318633	0.509239	0.099081	0.828358	-0.360677	0.486979
ENSMUSG00000005057	Sh2b2	protein_coding	-0.214357	0.823385	1.67677	0.112529	-0.591211	0.554608	1.64648	0.118571	0.992202	0.252644	1.95759	0.0533569
ENSMUSG00000005069	Pex5	protein_coding	0.332446	0.633494	-0.228575	0.767352	0.442783	0.515021	0.640935	0.339249	-0.0350591	0.963602	0.821432	0.201711
ENSMUSG00000005078	Jkamp	protein_coding	-0.373687	0.465458	0.237792	0.631192	0.15996	0.734277	0.438785	0.360277	0.136548	0.777756	-0.137652	0.786499
ENSMUSG00000005087	Cd44	protein_coding	-0.0316665	0.876062	-0.187004	0.235265	-0.243801	0.220624	-0.0340869	0.827042	0.0574564	0.777363	-0.0941424	0.545835
ENSMUSG00000005089	Slc1a2	protein_coding	0.954578	0.469749	-0.939518	0.339472	3.31978	0.0318622	0.0704959	0.952657	0	1	-0.939518	0.318255
ENSMUSG00000005102	Eif2ak4	protein_coding	-0.0261816	0.962123	0.177284	0.800418	0.528547	0.313743	1.00305	0.102963	-0.327565	0.58962	0.900155	0.142188
ENSMUSG00000005103	Wdr1	protein_coding	0.0240068	0.920176	0.121001	0.531669	-0.301796	0.205808	0.122667	0.523351	0.357407	0.137877	0.182805	0.33625
ENSMUSG00000005107	Slc2a9	protein_coding	0.108027	0.889267	-1.56927	0.0746822	-0.287823	0.719165	-0.0115439	0.985136	-0.16469	0.839549	-0.299229	0.671809
ENSMUSG00000005124	Ccn4	protein_coding	0	1	0	1	0.891984	0.371853	1.01324	0.305353	0	1	-2.56274e-15	1
ENSMUSG00000005125	Ndrg1	protein_coding	-0.330943	0.215961	0.0954893	0.572485	-0.47972	0.0691256	0.136378	0.420686	0.108715	0.680459	0.249202	0.138009
ENSMUSG00000005131	4930550C14Rik	protein_coding	-0.192809	0.849939	0.168623	0.841135	0.534612	0.581673	1.01278	0.171918	0.434908	0.663038	1.1239	0.116369
ENSMUSG00000005142	Man2b1	protein_coding	0.320053	0.322079	-0.333972	0.228368	0.169281	0.596524	0.00202633	0.993254	0.452228	0.162535	-0.249761	0.353603
ENSMUSG00000005148	Klf5	protein_coding	-0.121854	0.908432	-2.48284	0.0173702	0.371483	0.744949	-2.48284	0.0161841	1.47289	0.181831	-0.245727	0.762075
ENSMUSG00000005150	Wdr83	protein_coding	0.347751	0.638614	0.171768	0.796479	1.24888	0.0627417	0.123585	0.851841	0.911686	0.190813	0.686899	0.255042
ENSMUSG00000005161	Prdx2	protein_coding	-0.199205	0.427144	0.316407	0.111433	-0.0720349	0.766814	-0.293084	0.143403	-0.182593	0.466651	-0.111839	0.571608
ENSMUSG00000005198	Polr2a	protein_coding	0.211381	0.413788	-0.0756887	0.763974	-0.20327	0.432667	-0.216242	0.395822	0.0952049	0.714694	0.210557	0.383633
ENSMUSG00000005202	Shbg	protein_coding	0	1	0	1	0	1	0	1	0	1	-2.56274e-15	1
ENSMUSG00000005204	Senp3	protein_coding	0.229546	0.63449	-1.19715	0.0294189	0.210005	0.658461	-0.169663	0.715555	-0.449329	0.391086	-0.285061	0.537119
ENSMUSG00000005220	Corin	protein_coding	0	1	0	1	1.86175	0.105502	0	1	0	1	-2.56274e-15	1
ENSMUSG00000005225	Plekha8	protein_coding	-1.69707	0.130436	-0.592837	0.568893	0.503921	0.64426	0.387351	0.67523	-0.10577	0.921668	-0.71241	0.485252
ENSMUSG00000005232	G6pc2	protein_coding	0	1	0	1	0.918768	0.371975	0	1	0	1	-2.56274e-15	1
ENSMUSG00000005233	Spc25	protein_coding	0.804459	0.0675118	0.111748	0.736678	0.467892	0.285012	0.484672	0.129481	-0.106749	0.818265	-0.0895853	0.785474
ENSMUSG00000005237	Dnah2	protein_coding	0.531326	0.6296	-1.50065	0.169566	1.59798	0.106505	-0.498733	0.662692	-0.728949	0.554562	-1.50065	0.151394
ENSMUSG00000005251	Ripk4	protein_coding	0	1	0	1	0	1	0	1	0	1	-2.56274e-15	1
ENSMUSG00000005262	Ufd1	protein_coding	-0.0815045	0.817459	0.020029	0.955437	-0.0613213	0.860072	0.225683	0.496452	-0.0523074	0.883377	0.118587	0.72011
ENSMUSG00000005267	Zfp287	protein_coding	-0.185195	0.838602	-0.28375	0.783554	0.721182	0.399034	-0.32298	0.755217	-0.888847	0.392408	-0.398729	0.693111
ENSMUSG00000005268	Prlr	protein_coding	0	1	-0.939518	0.413911	2.41492	0.0644138	1.67061	0.190325	0	1	-0.939518	0.393181
ENSMUSG00000005299	Letm1	protein_coding	0.789677	0.0899142	-0.376327	0.331807	0.472449	0.319169	-0.142353	0.703534	0.861335	0.0671181	0.109712	0.758385
ENSMUSG00000005312	Ubqln1	protein_coding	0.027168	0.932247	0.321857	0.33072	-0.127045	0.691056	0.521836	0.106334	-0.206974	0.532465	-0.0442248	0.896859
ENSMUSG00000005320	Fgfr4	protein_coding	0	1	0	1	0	1	0	1	0	1	-2.56274e-15	1
ENSMUSG00000005338	Cadm3	protein_coding	0	1	-0.939501	0.309346	0.916049	0.372259	0.0624974	0.952533	0	1	1.27851	0.215025
ENSMUSG00000005339	Fcer1a	protein_coding	-0.768666	0.460769	-0.84512	0.401241	0.471992	0.615807	-0.472846	0.62036	0.60288	0.526944	-0.25561	0.778414
ENSMUSG00000005354	Txn2	protein_coding	0.0859097	0.756118	0.137465	0.533872	0.232705	0.387713	0.0230031	0.917633	0.0683102	0.80667	-0.0968593	0.662353
ENSMUSG00000005355	Casp14	protein_coding	0	1	0	1	0	1	0	1	0	1	-2.56274e-15	1
ENSMUSG00000005357	Slc1a6	protein_coding	0.949031	0.358765	0	1	0.918768	0.366869	0	1	0	1	-2.56274e-15	1
ENSMUSG00000005360	Slc1a3	protein_coding	-0.506186	0.583766	-1.50519	0.170103	-0.574694	0.533228	-0.49195	0.66623	-2.74814	0.016814	-0.561445	0.616265
ENSMUSG00000005362	Crbn	protein_coding	-0.689346	0.0902618	-0.239288	0.591083	-0.56739	0.149638	-0.775083	0.104535	-0.247038	0.524714	-0.567467	0.211496
ENSMUSG00000005364	Il5ra	protein_coding	1.08873	0.068813	0.552983	0.3176	0.787469	0.19011	-0.25926	0.67296	0.73299	0.24376	0.312792	0.57289
ENSMUSG00000005370	Msh6	protein_coding	0.274229	0.694475	-0.502301	0.490008	0.539599	0.414217	-0.328518	0.640175	1.18749	0.0627951	0.611966	0.309111
ENSMUSG00000005371	Fbxo11	protein_coding	0.1495	0.674626	-0.0361513	0.914874	0.697477	0.0409906	-0.405782	0.245124	-0.117367	0.749088	0.437839	0.163167
ENSMUSG00000005373	Mlxipl	protein_coding	1.89862	0.122673	-0.193479	0.844101	4.42586	0.000138342	0.784173	0.355992	1.57214	0.191824	0.00349883	0.99612
ENSMUSG00000005374	Tbl2	protein_coding	1.17985	0.240496	-1.0149	0.236797	1.88754	0.0456267	-0.238098	0.754447	1.47658	0.138958	0.294328	0.670323
ENSMUSG00000005378	Bud23	protein_coding	0.355784	0.464207	0.739168	0.128975	0.422277	0.378286	-0.0736227	0.892635	0.539518	0.264816	0.318633	0.523126
ENSMUSG00000005397	Nid1	protein_coding	0.258092	0.704536	0.965741	0.273145	-0.472214	0.521153	1.10001	0.199262	-0.187129	0.79896	1.15681	0.166421
ENSMUSG00000005410	Mcm5	protein_coding	1.76944	0.114385	0.437176	0.487404	2.95945	0.00382857	0.962279	0.102502	2.64432	0.0122095	0.00863199	0.989422
ENSMUSG00000005413	Hmox1	protein_coding	0.372452	0.709273	-1.01833	0.228491	0.0372013	0.969511	-1.0598	0.208843	0.135117	0.889241	-1.54872	0.0781582
ENSMUSG00000005417	Mprip	protein_coding	0.22352	0.461287	-0.0602607	0.837914	-0.196542	0.523451	-0.173864	0.55799	0.352844	0.246805	-0.225419	0.442815
ENSMUSG00000005442	Cic	protein_coding	-0.108104	0.730188	-0.435013	0.146534	-0.275012	0.376553	-0.287449	0.321571	0.112654	0.716802	0.201418	0.46277
ENSMUSG00000005447	Pafah1b3	protein_coding	0.0742245	0.837126	-0.00382085	0.991968	0.180769	0.609914	0.369725	0.294789	0.395638	0.269694	0.580084	0.0865689
ENSMUSG00000005465	Il27ra	protein_coding	0.439969	0.371859	-0.0865778	0.857394	0.0657957	0.892098	-0.467687	0.356213	0.00574027	0.987408	-0.0381	0.93494
ENSMUSG00000005469	Prkaca	protein_coding	-0.295694	0.573158	-0.505616	0.243515	-0.588852	0.272312	-0.476169	0.26679	-0.0349873	0.947672	-0.221968	0.582776
ENSMUSG00000005470	Asf1b	protein_coding	0.0190432	0.972691	-0.327288	0.646471	-0.351779	0.582388	0.242851	0.711142	-0.446584	0.501761	-0.329878	0.633199
ENSMUSG00000005474	Myl10	protein_coding	0	1	-0.939076	0.338099	0	1	0.0629216	0.955072	0	1	-0.939076	0.316879
ENSMUSG00000005481	Ddx39a	protein_coding	0.0942128	0.814457	0.597304	0.0801657	-0.350761	0.397645	0.489002	0.153227	0.0805439	0.846549	0.484702	0.151959
ENSMUSG00000005483	Dnajb1	protein_coding	0.289557	0.395663	-0.612695	0.0600517	0.0283381	0.932792	-0.183308	0.548925	0.131524	0.701805	-0.162019	0.587409
ENSMUSG00000005493	Msh4	protein_coding	0.932426	0.354735	0.872052	0.380863	1.86217	0.120243	-0.484811	0.657658	0	1	0.0128942	0.991789
ENSMUSG00000005501	Usp40	protein_coding	0.182415	0.721005	-0.405066	0.305688	0.365967	0.459196	0.0291123	0.935824	-0.350344	0.522783	0.106033	0.769
ENSMUSG00000005503	Evx1	protein_coding	0	1	0	1	0	1	0	1	0	1	-2.56274e-15	1
ENSMUSG00000005505	Kbtbd4	protein_coding	0.509468	0.221334	0.718293	0.0540304	0.250299	0.547693	0.000383236	0.999265	0.279357	0.51425	0.313711	0.407063
ENSMUSG00000005506	Celf1	protein_coding	0.223778	0.38496	0.066329	0.737709	0.440993	0.0797325	-0.423881	0.041289	0.107525	0.678725	-0.0663842	0.736447
ENSMUSG00000005510	Ndufs3	protein_coding	-0.612997	0.542538	-0.639981	0.484113	0.300067	0.742707	-1.10789	0.252023	-0.14763	0.8803	-1.18382	0.213041
ENSMUSG00000005514	Por	protein_coding	0.336218	0.369918	-0.117427	0.77723	0.373402	0.312953	0.398288	0.305083	-0.121416	0.756745	0.172983	0.65596
ENSMUSG00000005533	Igf1r	protein_coding	-0.108695	0.790826	-0.257355	0.500074	0.197729	0.610813	-0.184993	0.622618	-0.00184128	0.997147	0.432599	0.210424
ENSMUSG00000005534	Insr	protein_coding	0.638698	0.135072	0.397761	0.261432	1.0428	0.0117378	-0.512034	0.198914	0.301695	0.489592	0.311938	0.371825
ENSMUSG00000005540	Fcer2a	protein_coding	0.661079	0.0690889	0.298908	0.354189	0.259216	0.471933	0.358738	0.259549	0.465333	0.203923	0.357542	0.257061
ENSMUSG00000005547	Cyp2a5	protein_coding	1.48817	0.342286	-0.939518	0.339472	4.1292	0.00836239	0.0704959	0.952657	0	1	-0.939518	0.318255
ENSMUSG00000005553	Atp4a	protein_coding	0	1	0	1	0	1	0	1	0	1	-2.56274e-15	1
ENSMUSG00000005566	Trim28	protein_coding	0.0389889	0.895423	-0.0701385	0.784058	-0.189582	0.522588	0.143506	0.562915	0.158141	0.593415	0.489181	0.0421563
ENSMUSG00000005575	Ube2m	protein_coding	-0.572285	0.015144	-0.0174224	0.922423	-0.356177	0.111884	-0.396717	0.0319588	-0.00757444	0.973361	-0.199908	0.265069
ENSMUSG00000005580	Adcy9	protein_coding	0.826491	0.182414	0.201154	0.668751	0.597108	0.336602	-0.091879	0.846118	0.988273	0.110667	0.176495	0.699427
ENSMUSG00000005583	Mef2c	protein_coding	0.0593408	0.824409	0.052574	0.776196	0.0826725	0.750934	-0.218632	0.243016	0.104451	0.697019	0.266926	0.147429
ENSMUSG00000005609	Ctr9	protein_coding	-0.215	0.548611	0.392291	0.256763	0.201491	0.549058	0.048017	0.8926	0.157759	0.650131	0.656028	0.0477738
ENSMUSG00000005610	Eif4g2	protein_coding	-0.135609	0.502833	-0.183418	0.251558	-0.107089	0.585661	-0.118446	0.455401	-0.0854845	0.672948	-0.195999	0.216524
ENSMUSG00000005611	Irag1	protein_coding	-0.370206	0.189592	0.260449	0.222671	-0.590834	0.0358832	0.203222	0.341102	-0.0351258	0.899433	0.274256	0.194065
ENSMUSG00000005615	Pcyt1a	protein_coding	-0.0410751	0.920814	0.297736	0.393676	0.406952	0.301868	0.165494	0.639317	0.128764	0.75472	0.307957	0.368083
ENSMUSG00000005621	Zfp592	protein_coding	0.395035	0.259099	-0.297604	0.275733	-0.00319028	0.991069	-0.105952	0.690564	0.474936	0.176166	-0.0841423	0.74748
ENSMUSG00000005625	Psmd4	protein_coding	-0.281017	0.181757	-0.00285129	0.98699	-0.194629	0.338976	-0.461457	0.0116189	0.068998	0.740319	-0.130761	0.454889
ENSMUSG00000005628	Tmod4	protein_coding	0	1	-1.50063	0.173651	1.45185	0.190845	-1.50063	0.168886	0.998891	0.327703	-1.50063	0.155337
ENSMUSG00000005640	Insrr	protein_coding	0	1	0	1	0	1	0	1	0	1	-2.56274e-15	1
ENSMUSG00000005649	Cabp5	protein_coding	0	1	0	1	0	1	0	1	0	1	-2.56274e-15	1
ENSMUSG00000005656	Snx6	protein_coding	0.267368	0.487875	0.105741	0.773354	0.437926	0.239635	0.0744277	0.839955	0.363708	0.347563	-0.134976	0.714384
ENSMUSG00000005667	Mthfd2	protein_coding	0.217243	0.61056	0.0405025	0.878555	0.117424	0.77845	-0.78051	0.00668932	-0.757871	0.0923903	-0.378903	0.160207
ENSMUSG00000005672	Kit	protein_coding	0.403157	0.727831	1.02456	0.294993	-1.09357	0.263869	0	1	-1.09357	0.282351	0.945709	0.314608
ENSMUSG00000005674	Tomm40l	protein_coding	-0.644641	0.161875	0.158691	0.782255	-0.126584	0.766733	0.484451	0.380166	-0.181304	0.681656	0.937083	0.0664999
ENSMUSG00000005677	Nr1i3	protein_coding	0	1	-0.939518	0.397314	2.87469	0.0725549	1.40461	0.263907	0	1	-0.939518	0.376393
ENSMUSG00000005681	Apoa2	protein_coding	5.90691	0.0216649	-0.140284	0.906021	9.21031	3.42071e-05	3.13077	0.000901851	0	1	-5.43955	0.024082
ENSMUSG00000005682	Pan2	protein_coding	-0.0876433	0.900678	-0.529998	0.395291	0.721828	0.269212	0.136915	0.808195	0.435982	0.530823	0.310495	0.563288
ENSMUSG00000005683	Cs	protein_coding	0.273482	0.465729	0.353898	0.228838	-0.0398653	0.9157	-0.307099	0.333177	0.07032	0.857028	0.131597	0.653401
ENSMUSG00000005686	Ampd3	protein_coding	1.24783	0.0099979	0.0873347	0.825604	0.371603	0.466889	-0.518369	0.226666	0.764809	0.127	-0.12055	0.759739
ENSMUSG00000005687	Bcas2	protein_coding	-0.194065	0.416578	-0.0826788	0.708277	-0.364453	0.123464	-0.314466	0.164259	-0.291856	0.229676	-0.241364	0.273808
ENSMUSG00000005696	Sh2d1a	protein_coding	0.0250605	0.966507	-0.105697	0.848674	0.0729422	0.895559	-0.0497752	0.927707	0.327504	0.564227	0.36568	0.467221
ENSMUSG00000005698	Ctcf	protein_coding	0.0372486	0.869963	-0.0223749	0.917229	-0.341226	0.135059	-0.151855	0.482226	-0.0132486	0.95418	0.0383136	0.855971
ENSMUSG00000005699	Pard6a	protein_coding	0.461862	0.580026	-0.516106	0.500904	1.41608	0.0584214	0.579645	0.375915	1.04988	0.17744	0.716527	0.257631
ENSMUSG00000005705	Agrp	protein_coding	-1.09357	0.292734	0	1	0.335064	0.773647	0	1	-1.09357	0.303644	1.50744	0.152414
ENSMUSG00000005716	Pvalb	protein_coding	0.938943	0.359575	-1.49679	0.186239	0	1	0.103331	0.930235	1.00035	0.346072	0.0169015	0.990488
ENSMUSG00000005718	Tfap4	protein_coding	0.761285	0.437926	0.670831	0.314457	0.134162	0.89103	0.327341	0.63961	-0.127752	0.905066	0.51846	0.433941
ENSMUSG00000005732	Ranbp1	protein_coding	0.0464469	0.888792	-0.405948	0.274516	-0.815682	0.0248136	-0.0528557	0.881314	-0.187196	0.588151	-0.33539	0.348617
ENSMUSG00000005763	Cd247	protein_coding	0.453169	0.29356	-0.234411	0.475176	1.04536	0.011412	-0.461127	0.172361	0.752133	0.0775659	-0.00088084	0.99667
ENSMUSG00000005774	Rfx5	protein_coding	0.162602	0.742397	0.0240651	0.956692	-0.926493	0.0935698	-0.163116	0.714872	0.11119	0.823477	-0.136906	0.752527
ENSMUSG00000005779	Psmb4	protein_coding	-0.0888424	0.759649	-0.147199	0.502671	0.0486209	0.862526	0.0391015	0.855211	-0.108279	0.710525	0.0156731	0.941348
ENSMUSG00000005800	Mmp8	protein_coding	1.17563	0.0494388	-0.629303	0.123019	-0.0106525	0.98535	-0.267222	0.495508	0.136534	0.82085	-0.301013	0.433669
ENSMUSG00000005802	Slc30a4	protein_coding	1.96347	0.0437753	0.0935304	0.936914	2.17003	0.0222308	0.644115	0.570856	1.65852	0.0975913	2.13389	0.0359387
ENSMUSG00000005803	Sqor	protein_coding	0.49053	0.340172	1.35681	0.028813	0.722284	0.146566	1.62557	0.00699493	0.214645	0.687171	0.475651	0.478892
ENSMUSG00000005804	Bloc1s6	protein_coding	0.24059	0.668871	0.881218	0.0380458	0.129969	0.818899	-0.0835661	0.863394	-0.564718	0.368671	0.362326	0.40773
ENSMUSG00000005813	Metap1	protein_coding	0.355077	0.534985	0.2947	0.576355	0.535643	0.328391	0.289508	0.584933	-0.109493	0.861549	0.68112	0.16575
ENSMUSG00000005823	Gpr108	protein_coding	-0.0793368	0.813192	0.0910202	0.781298	-0.331234	0.324885	0.22485	0.482131	-0.27405	0.424146	0.0965828	0.761361
ENSMUSG00000005824	Tnfsf14	protein_coding	0.589917	0.218953	0.327388	0.471917	0.0450415	0.927926	0.142755	0.759196	-0.0226083	0.966175	0.6318	0.139018
ENSMUSG00000005836	Gata6	protein_coding	-1.46408	0.155887	-1.90348	0.112712	-1.108	0.256226	0.425233	0.680926	0.131397	0.872131	-0.959735	0.407097
ENSMUSG00000005846	Rsl1d1	protein_coding	0.389113	0.349051	0.164393	0.617938	0.259752	0.52729	0.442811	0.165924	0.462365	0.26527	0.313074	0.326597
ENSMUSG00000005864	Cnga2	protein_coding	0	1	0	1	0	1	0	1	0	1	-2.56274e-15	1
ENSMUSG00000005871	Apc	protein_coding	0.291915	0.436128	0.326493	0.270857	0.594875	0.0986679	-0.266445	0.395887	-0.325405	0.412384	0.655509	0.0216848
ENSMUSG00000005873	Reep5	protein_coding	-0.0360847	0.898546	-0.116167	0.648814	-0.33096	0.243381	0.345418	0.155856	0.15638	0.579551	0.153467	0.527936
ENSMUSG00000005881	Ergic3	protein_coding	-0.0291455	0.930395	-0.300008	0.402956	-0.167242	0.61481	0.288185	0.388433	-0.178442	0.602092	-0.167855	0.624494
ENSMUSG00000005882	Uqcc1	protein_coding	-0.0375121	0.943021	0.211689	0.684758	-0.0139204	0.977017	-0.411199	0.473921	0.216593	0.678143	0.237087	0.645443
ENSMUSG00000005883	Spo11	protein_coding	0	1	0	1	0	1	0	1	0	1	-2.56274e-15	1
ENSMUSG00000005886	Ncoa2	protein_coding	-0.029033	0.917358	0.2854	0.166251	0.249409	0.355231	-0.291842	0.174139	-0.15756	0.577813	0.129301	0.526639
ENSMUSG00000005891	Prl4a1	protein_coding	0	1	0	1	0	1	0	1	0	1	-2.56274e-15	1
ENSMUSG00000005892	Trh	protein_coding	0	1	0	1	0	1	0	1	0	1	-2.56274e-15	1
ENSMUSG00000005893	Nr2c2	protein_coding	0.148449	0.701089	0.605717	0.0531732	0.211128	0.573985	0.443568	0.159087	-0.293299	0.469233	0.41493	0.183008
ENSMUSG00000005897	Nr2c1	protein_coding	0.0395469	0.951098	-0.537802	0.37171	0.650029	0.310281	-0.39473	0.499398	-0.375029	0.608227	-0.500724	0.387756
ENSMUSG00000005899	Smpd4	protein_coding	0.0422897	0.94307	-0.0822231	0.894317	0.399877	0.502305	-0.256008	0.682317	-0.600308	0.382408	-0.695397	0.285397
ENSMUSG00000005907	Pex1	protein_coding	0.180109	0.802783	0.399178	0.528542	0.811327	0.226958	-0.0328193	0.961989	-1.58999	0.0862869	0.483574	0.431409
ENSMUSG00000005917	Otx1	protein_coding	0	1	0	1	0	1	0	1	0	1	-2.56274e-15	1
ENSMUSG00000005936	Kctd20	protein_coding	-0.141151	0.668393	-0.128256	0.664105	-0.453377	0.169139	-0.301138	0.317413	-0.158812	0.633076	-0.093429	0.746345
ENSMUSG00000005947	Itgae	protein_coding	1.27732	0.176325	1.53395	0.0743458	1.67734	0.0625235	1.30828	0.135228	-0.112813	0.912283	0.723328	0.426915
ENSMUSG00000005949	Ctns	protein_coding	0.914461	0.148541	0.308394	0.600247	1.17882	0.0520913	0.248849	0.670372	0.288634	0.666717	-0.864645	0.197923
ENSMUSG00000005950	P2rx5	protein_coding	0	1	0	1	0	1	0	1	0	1	-2.56274e-15	1
ENSMUSG00000005951	Shpk	protein_coding	-0.552733	0.570025	0.109629	0.915636	0.218512	0.809291	-1.50572	0.154674	-1.4328	0.184844	-1.50572	0.141563
ENSMUSG00000005952	Trpv1	protein_coding	0	1	0	1	0	1	0	1	0	1	-2.56274e-15	1
ENSMUSG00000005958	Ephb3	protein_coding	0	1	0	1	0.918768	0.371975	0	1	0	1	-2.56274e-15	1
ENSMUSG00000005968	Tuft1	protein_coding	-1.09061	0.257421	-2.22748	0.0469003	0.768911	0.490221	-2.22748	0.0445347	1.21983	0.273213	-1.28057	0.219345
ENSMUSG00000005973	Rcn1	protein_coding	-0.413392	0.551107	0.616407	0.251391	0.691299	0.253328	0.923975	0.0730128	-0.502022	0.480444	0.017299	0.976688
ENSMUSG00000005980	Dnase1	protein_coding	0	1	0	1	0	1	0	1	0	1	1.51609	0.172068
ENSMUSG00000005981	Trap1	protein_coding	-0.287055	0.564767	0.96846	0.0514008	-0.226259	0.641737	1.35515	0.00450904	-0.299561	0.552014	0.659156	0.186688
ENSMUSG00000005982	Naa60	protein_coding	0.946866	0.353699	0.0976086	0.931868	0.909143	0.362771	0.657623	0.544264	0.983882	0.343205	1.28401	0.210228
ENSMUSG00000005983	1700037C18Rik	protein_coding	-0.0166176	0.983393	0.150394	0.84413	-0.0361074	0.953843	0.127291	0.869528	0.524382	0.37233	0.0119077	0.988027
ENSMUSG00000005986	Ankrd13d	protein_coding	0.420552	0.63896	-2.70489	0.0141634	-0.108016	0.919208	-0.105823	0.898116	-0.210669	0.836732	-0.782905	0.373219
ENSMUSG00000005994	Tyrp1	protein_coding	0	1	0	1	0	1	0	1	0	1	-2.56274e-15	1
ENSMUSG00000006005	Tpr	protein_coding	0.43813	0.0313918	-0.404498	0.0265078	0.208737	0.286685	0.146533	0.400705	0.391388	0.0539593	-0.11891	0.49659
ENSMUSG00000006007	Pdc	protein_coding	0	1	0	1	0	1	0	1	0	1	-2.56274e-15	1
ENSMUSG00000006010	Odr4	protein_coding	-0.156216	0.717532	-0.631999	0.122227	-0.101075	0.810358	0.236464	0.512872	0.0478027	0.91371	-0.53415	0.172535
ENSMUSG00000006014	Prg4	protein_coding	0.187757	0.830065	-1.0922	0.162065	-0.303892	0.733363	0.0607117	0.927499	1.17755	0.154289	0.245741	0.706368
ENSMUSG00000006019	Dhx34	protein_coding	1.30426	0.0923087	-0.824884	0.223751	0.39282	0.644932	0.624057	0.253005	0.721953	0.392537	-0.759572	0.242173
ENSMUSG00000006021	Kptn	protein_coding	1.6697	0.0255331	-1.4492	0.0496769	1.14485	0.139214	-0.45654	0.468281	1.47633	0.0535806	0.323265	0.55458
ENSMUSG00000006024	Napa	protein_coding	-0.482067	0.0730968	0.0638058	0.739774	-0.632064	0.0175877	-0.252198	0.200083	-0.139544	0.596273	-0.152819	0.426203
ENSMUSG00000006050	Sra1	protein_coding	-0.227048	0.580723	-0.329863	0.423146	-0.390749	0.344211	0.336072	0.372192	0.327492	0.40518	-0.964044	0.0294769
ENSMUSG00000006056	Calcoco2	protein_coding	0	1	0	1	0.922817	0.371423	0	1	0	1	-2.56274e-15	1
ENSMUSG00000006057	Atp5g1	protein_coding	1.90012	0.0224676	-0.0734901	0.926847	1.52039	0.0738347	0.107222	0.886302	0.835385	0.365718	0.767779	0.261779
ENSMUSG00000006058	Snf8	protein_coding	-0.267554	0.442112	0.335524	0.269163	-0.501777	0.153029	-0.21503	0.502548	-0.691634	0.0616368	0.35007	0.236652
ENSMUSG00000006095	Tbcb	protein_coding	0.280316	0.537788	-0.55218	0.227004	-1.06884	0.0422461	-0.371902	0.399602	-0.0214926	0.963043	0.0887644	0.827632
ENSMUSG00000006127	Inpp5k	protein_coding	0.344052	0.424093	0.0204436	0.961399	0.1265	0.770291	-0.299732	0.477567	0.336355	0.44027	0.398048	0.292393
ENSMUSG00000006134	Crkl	protein_coding	0.206703	0.549819	-0.408596	0.111841	0.319004	0.345042	-0.333646	0.186213	0.24769	0.48347	-0.176653	0.465721
ENSMUSG00000006143	Upk3bl	protein_coding	0	1	0	1	0	1	1.00192	0.305001	0	1	-2.56274e-15	1
ENSMUSG00000006154	Eps8l1	protein_coding	-0.274759	0.710717	0.810888	0.221635	0.447983	0.498851	1.2196	0.0519431	1.12739	0.0769922	0.356881	0.600287
ENSMUSG00000006169	Clint1	protein_coding	0.0755116	0.765762	-0.252808	0.220196	-0.0037074	0.98894	-0.0958829	0.634645	0.298162	0.24122	-0.141171	0.481262
ENSMUSG00000006179	Prss16	protein_coding	-0.776828	0.509472	0.686508	0.545914	0.127807	0.899711	0.0704959	0.951403	-1.71577	0.132025	-0.939518	0.305196
ENSMUSG00000006191	Cdkal1	protein_coding	0.258693	0.535744	-0.0511187	0.896467	-0.0243507	0.956211	-0.171211	0.66419	-0.705704	0.13013	0.594644	0.0954061
ENSMUSG00000006200	Rhox6	protein_coding	0	1	0	1	0	1	0	1	0	1	-2.56274e-15	1
ENSMUSG00000006204	Cdcp3	protein_coding	-1.09357	0.295149	0	1	-1.09357	0.287466	0	1	-1.09357	0.306012	-2.56274e-15	1
ENSMUSG00000006205	Htra1	protein_coding	-0.151663	0.907126	0	1	0.794651	0.524826	2.34422	0.0428104	1.21341	0.324855	-2.56274e-15	1
ENSMUSG00000006215	Zbtb17	protein_coding	0.18059	0.814677	-1.54185	0.0551106	0.102324	0.893734	-0.411185	0.540507	0.108791	0.887899	-1.35675	0.0721895
ENSMUSG00000006216	Clcnkb	protein_coding	0	1	0	1	0	1	0	1	0	1	-2.56274e-15	1
ENSMUSG00000006218	Fam131c	protein_coding	0	1	0	1	0	1	0	1	0	1	-2.56274e-15	1
ENSMUSG00000006219	Fblim1	protein_coding	-1.09558	0.259519	1.03358	0.28574	1.09993	0.320849	1.59935	0.137933	-0.0995173	0.932412	0.946911	0.30628
ENSMUSG00000006221	Hspb7	protein_coding	0.938943	0.364129	0	1	0	1	0	1	0	1	-2.56274e-15	1
ENSMUSG00000006235	Epor	protein_coding	-0.201156	0.828478	-1.50258	0.160256	-1.81865	0.106472	0.514882	0.620322	-0.40909	0.678492	1.39772	0.133666
ENSMUSG00000006241	Ccdc159	protein_coding	0	1	0	1	0.916049	0.372259	0	1	0	1	-2.56274e-15	1
ENSMUSG00000006262	Mob1b	protein_coding	-0.150803	0.628128	0.0592729	0.83797	-0.285314	0.354874	0.10308	0.718622	-0.41151	0.202937	-0.388948	0.190526
ENSMUSG00000006269	Atp6v1b1	protein_coding	0	1	0	1	0	1	0	1	0	1	-2.56274e-15	1
ENSMUSG00000006270	Vax1	protein_coding	0	1	0	1	0	1	0	1	0	1	-2.56274e-15	1
ENSMUSG00000006273	Atp6v1b2	protein_coding	0.0232417	0.951743	-0.434443	0.237334	0.023008	0.949083	-0.13885	0.693967	-0.372362	0.353084	-0.245531	0.483045
ENSMUSG00000006276	Eps15l1	protein_coding	0.281411	0.397127	0.898145	0.0132217	0.480254	0.139013	0.704218	0.0536417	0.2824	0.401671	0.319072	0.390619
ENSMUSG00000006281	Tep1	protein_coding	0.0139342	0.970339	-0.711484	0.0761219	0.048356	0.895152	-0.182198	0.62287	-0.439115	0.267343	-0.414407	0.26727
ENSMUSG00000006288	Ttc5	protein_coding	-0.383855	0.522485	0.702335	0.209618	0.262807	0.631804	0.876636	0.108355	-0.684974	0.278501	0.647978	0.241806
ENSMUSG00000006289	Osgep	protein_coding	-0.497429	0.3457	-0.527433	0.425235	-0.415867	0.418004	-0.0979777	0.872538	-1.05604	0.0672612	0.0063909	0.991098
ENSMUSG00000006299	Aamp	protein_coding	-0.127187	0.683487	0.348417	0.188323	-0.0831467	0.785028	0.156709	0.55692	0.285953	0.351632	0.258052	0.325003
ENSMUSG00000006301	Tmbim1	protein_coding	-0.675895	0.0829363	-0.118784	0.748763	-0.498919	0.181587	-0.242337	0.518057	0.424429	0.230661	-0.158142	0.663264
ENSMUSG00000006304	Arpc2	protein_coding	0.0493335	0.810452	-0.130292	0.393061	-0.173359	0.389697	-0.0101127	0.946773	0.164558	0.425517	0.0438757	0.770439
ENSMUSG00000006307	Kmt2b	protein_coding	0.170804	0.674043	-0.556737	0.202135	-0.212192	0.614413	-0.226439	0.584227	0.397158	0.328735	-0.0519076	0.89635
ENSMUSG00000006310	Zbtb32	protein_coding	2.49006	0.0467811	-1.50153	0.157663	1.47538	0.205976	0.840278	0.401073	0.981119	0.350224	0.997031	0.302134
ENSMUSG00000006311	Etv2	protein_coding	-0.771296	0.518107	0	1	-1.71006	0.125328	0	1	-1.71006	0.140078	-2.56274e-15	1
ENSMUSG00000006313	Upk1a	protein_coding	0	1	0	1	0	1	1.01324	0.305353	0	1	-2.56274e-15	1
ENSMUSG00000006315	Tmem147	protein_coding	0.149884	0.788714	0.578667	0.353418	0.208568	0.707468	1.50628	0.0070259	-1.20464	0.072336	0.831471	0.157739
ENSMUSG00000006333	Rps9	protein_coding	-0.1002	0.658599	0.0139452	0.941957	-0.156684	0.478971	-0.0547303	0.777127	0.043243	0.848655	-0.0155027	0.935127
ENSMUSG00000006335	Tfpt	protein_coding	0.879414	0.172524	1.4215	0.0157643	0.415782	0.540034	0.715989	0.260957	1.20766	0.0569434	1.10282	0.0645848
ENSMUSG00000006342	Susd2	protein_coding	-1.09558	0.295022	1.6325	0.155464	-1.09558	0.287342	0	1	-1.09558	0.305881	-2.56274e-15	1
ENSMUSG00000006344	Ggt5	protein_coding	0.410114	0.532779	0.0117616	0.983615	0.0494303	0.938954	-0.0270287	0.968725	0.311847	0.640928	-0.120874	0.851186
ENSMUSG00000006345	Ggt1	protein_coding	-0.230182	0.787737	-1.90444	0.0980726	-0.513322	0.559201	0.686613	0.475862	-0.951161	0.319491	0.0113338	0.991872
ENSMUSG00000006356	Crip2	protein_coding	0.291622	0.577754	0.40938	0.365988	-0.680927	0.238711	-0.23014	0.639588	-1.7201	0.012353	-0.142741	0.764292
ENSMUSG00000006360	Crip1	protein_coding	0.441076	0.177569	-0.190957	0.430213	-0.00312206	0.9921	0.395706	0.0981961	0.240096	0.461078	-0.079623	0.73908
ENSMUSG00000006362	Cbfa2t3	protein_coding	-0.101532	0.732094	-0.213866	0.396518	-0.170629	0.558396	-0.385172	0.133241	0.285579	0.329077	0.170797	0.475313
ENSMUSG00000006369	Fbln1	protein_coding	-0.143155	0.873587	-0.94019	0.319259	-1.13906	0.248675	0.655955	0.555857	-0.795089	0.414286	0.56725	0.603638
ENSMUSG00000006373	Pgrmc1	protein_coding	0.906064	0.236661	1.01958	0.0368609	2.9735	2.84933e-05	0.978529	0.0459927	0.645649	0.418225	-0.128207	0.814635
ENSMUSG00000006378	Gcat	protein_coding	0	1	0	1	0	1	0	1	0	1	-2.56274e-15	1
ENSMUSG00000006386	Tek	protein_coding	0.84737	0.511089	1.03358	0.295126	1.58989	0.190027	1.00606	0.300885	-1.08998	0.329684	-2.56274e-15	1
ENSMUSG00000006389	Mpl	protein_coding	-0.140202	0.635777	0.0156773	0.938379	-0.500009	0.0909446	0.131078	0.5132	0.0514498	0.861947	0.222622	0.260061
ENSMUSG00000006390	Elovl1	protein_coding	0.486464	0.143227	-0.256304	0.36876	0.0163077	0.961737	-0.129148	0.644792	0.298232	0.376316	-0.463788	0.107095
ENSMUSG00000006392	Med8	protein_coding	0.248066	0.534257	0.365324	0.407365	0.315143	0.417755	0.484746	0.260737	-0.00814179	0.986007	0.292868	0.499161
ENSMUSG00000006395	Hyi	polymorphic_pseudogene	-0.556014	0.442772	-0.579488	0.38287	-0.0615152	0.92686	-1.17308	0.10483	-0.888888	0.248364	-1.07821	0.120209
ENSMUSG00000006398	Cdc20	protein_coding	0.845619	0.499025	-0.694415	0.398639	1.38675	0.247791	-1.47053	0.106187	1.20602	0.324164	-0.565692	0.469031
ENSMUSG00000006403	Adamts4	protein_coding	0.954578	0.363235	0	1	0	1	1.00192	0.305001	0	1	-2.56274e-15	1
ENSMUSG00000006411	Nectin4	protein_coding	-1.08185	0.275036	-1.9081	0.0886317	-0.167565	0.883047	-0.902046	0.413145	0.487588	0.684883	-1.9081	0.0754594
ENSMUSG00000006412	Pfdn2	protein_coding	-0.218236	0.516966	-0.103989	0.701222	-0.185851	0.572854	-0.294423	0.287411	0.148124	0.654404	-0.380524	0.165734
ENSMUSG00000006418	Rnf114	protein_coding	-0.395955	0.0970094	-0.415558	0.0472017	-0.204011	0.372396	-0.358239	0.0855033	-0.442319	0.0658555	-0.500977	0.0171468
ENSMUSG00000006423	C330007P06Rik	protein_coding	0.772954	0.231871	-0.913085	0.133897	0.662021	0.301775	0.214757	0.674109	0.455824	0.496752	-0.631362	0.262924
ENSMUSG00000006435	Neurl1a	protein_coding	0.0459778	0.945887	0.159966	0.804245	-0.301026	0.678304	0.136525	0.834236	0.539109	0.42712	0.0083424	0.989542
ENSMUSG00000006442	Srm	protein_coding	0.309346	0.559996	-0.282951	0.550928	-0.211425	0.709966	-0.110582	0.811274	0.681055	0.192772	-0.0816585	0.856588
ENSMUSG00000006445	Epha2	protein_coding	0	1	0	1	0	1	1.58823	0.137237	1.5507	0.171388	-2.56274e-15	1
ENSMUSG00000006456	Rbm14	protein_coding	0	1	0	1	0	1	0	1	0	1	-2.56274e-15	1
ENSMUSG00000006457	Actn3	protein_coding	0.938943	0.364129	-1.89856	0.116454	0	1	-0.892508	0.453531	0	1	-0.954821	0.412295
ENSMUSG00000006462	A530013C23Rik	lncRNA	-1.08185	0.319558	-0.474766	0.684407	0.777865	0.540139	0.106007	0.927198	-0.0857904	0.944468	-0.556624	0.622149
ENSMUSG00000006463	Zdhhc24	protein_coding	0.204618	0.798919	0.514965	0.464679	0.343939	0.665824	0.316884	0.660535	-0.186664	0.83631	-0.223401	0.769264
ENSMUSG00000006464	Bbs1	protein_coding	-1.09357	0.295149	1.03416	0.300228	-1.09357	0.287466	0	1	-1.09357	0.306012	-2.56274e-15	1
ENSMUSG00000006469	Slc34a3	protein_coding	0	1	0	1	0	1	0	1	0	1	-2.56274e-15	1
ENSMUSG00000006471	Ndor1	protein_coding	0	1	0	1	0	1	0	1	0	1	-2.56274e-15	1
ENSMUSG00000006476	Nsmf	protein_coding	-0.432783	0.542551	-0.603899	0.383928	-0.078678	0.904937	0.350826	0.558642	-0.458353	0.526073	0.222774	0.708305
ENSMUSG00000006488	Prl7a1	protein_coding	0	1	0	1	0	1	0	1	0	1	-2.56274e-15	1
ENSMUSG00000006490	Prl8a9	protein_coding	0	1	0	1	0	1	0	1	0	1	-2.56274e-15	1
ENSMUSG00000006494	Pdk1	protein_coding	0.0982341	0.784472	0.0352607	0.903356	0.264822	0.451973	0.188699	0.506848	0.0822044	0.82061	-0.639933	0.0416531
ENSMUSG00000006498	Ptbp1	protein_coding	0.194264	0.556681	0.126062	0.601138	-0.0341328	0.916831	0.327222	0.168092	0.287462	0.384509	0.299845	0.20151
ENSMUSG00000006517	Mvd	protein_coding	0.00854189	0.99093	0.151467	0.781566	-0.77916	0.301725	-0.573953	0.347031	-0.302832	0.677317	-0.696251	0.251145
ENSMUSG00000006519	Cyba	protein_coding	0.281758	0.20596	-0.0623588	0.748384	-0.00661168	0.975601	-0.0326305	0.866535	0.144005	0.517334	-0.0708696	0.713035
ENSMUSG00000006522	Itih3	protein_coding	1.48817	0.483902	0.122463	0.932133	6.8688	7.2291e-05	3.63147	0.000274511	0	1	-1.91005	0.226069
ENSMUSG00000006526	Stimate	protein_coding	0.222111	0.670107	-0.148645	0.799539	0.214822	0.675791	0.711171	0.1672	-0.20058	0.715178	0.481932	0.355217
ENSMUSG00000006527	Sfmbt1	protein_coding	0.862445	0.137245	0.579969	0.295221	0.772884	0.176145	0.759103	0.1602	1.1382	0.0475002	0.42207	0.443596
ENSMUSG00000006529	Itih1	protein_coding	1.88419	0.338096	-3.0676	0.0782242	5.83232	0.000400626	1.90423	0.042081	0	1	-3.0676	0.065991
ENSMUSG00000006538	Ihh	protein_coding	0	1	0	1	0	1	0	1	0.97679	0.352163	-2.56274e-15	1
ENSMUSG00000006542	Prkag3	protein_coding	0	1	0	1	0	1	1.00606	0.30549	0	1	-2.56274e-15	1
ENSMUSG00000006546	Cryba2	protein_coding	0	1	0	1	0	1	0	1	0	1	-2.56274e-15	1
ENSMUSG00000006567	Atp7b	protein_coding	0	1	0	1	0.917113	0.372156	1.01142	0.305505	0	1	-2.56274e-15	1
ENSMUSG00000006570	Defb2	protein_coding	0	1	0	1	0	1	0	1	0	1	-2.56274e-15	1
ENSMUSG00000006574	Slc4a1	protein_coding	-0.529279	0.0594146	0.229922	0.249199	-0.613	0.0252842	-0.452208	0.0267242	-0.259783	0.34756	-0.0763214	0.70125
ENSMUSG00000006575	Rundc3a	protein_coding	-2.18986	0.0308316	0.153829	0.828834	-1.64595	0.0786649	-1.88268	0.0451064	0.0725145	0.933339	-0.657782	0.397042
ENSMUSG00000006576	Slc4a3	protein_coding	-1.09061	0.28793	1.6322	0.129437	-1.09061	0.280244	1.60164	0.133603	-0.113816	0.931218	1.51343	0.146295
ENSMUSG00000006585	Cdt1	protein_coding	0	1	0	1	0	1	0	1	0	1	-2.56274e-15	1
ENSMUSG00000006586	Runx1t1	protein_coding	-1.18291	0.0399358	0.418962	0.297109	-0.502994	0.33126	0.0333495	0.935912	-0.255026	0.624101	0.222239	0.579938
ENSMUSG00000006587	Snai3	protein_coding	-1.17753	0.311506	-0.93689	0.338177	-0.695756	0.532862	0.0651081	0.954317	-1.1476	0.333255	-0.93689	0.31695
ENSMUSG00000006589	Aprt	protein_coding	0.193987	0.676954	-0.0420915	0.903994	-0.425386	0.381619	0.240907	0.465489	0.162805	0.73215	0.389884	0.223828
ENSMUSG00000006599	Gtf2h1	protein_coding	0.293207	0.366853	-0.184685	0.60221	0.288052	0.36588	0.106221	0.754274	0.0254712	0.938084	0.125529	0.705134
ENSMUSG00000006611	Hfe	protein_coding	-0.619436	0.327532	0.699421	0.286371	-0.519221	0.399028	0.672001	0.306027	0.0489746	0.935862	0.015396	0.983237
ENSMUSG00000006638	Abhd1	polymorphic_pseudogene	0	1	0.118905	0.91043	1.47871	0.204332	-1.49805	0.152584	2.33016	0.0647622	-1.49805	0.139534
ENSMUSG00000006641	Slc5a6	protein_coding	-0.557806	0.587767	-0.939518	0.334511	-1.55511	0.165838	0.0737198	0.951099	-2.4694	0.0394097	-0.00132734	0.998676
ENSMUSG00000006642	Tcf23	protein_coding	0.938943	0.364129	0	1	0	1	0	1	0	1	-2.56274e-15	1
ENSMUSG00000006649	Nphs1	protein_coding	0.949031	0.363801	0	1	0	1	0	1	0	1	-2.56274e-15	1
ENSMUSG00000006651	Aplp1	protein_coding	-1.70564	0.14545	0	1	-0.782823	0.518177	2.02298	0.083126	-0.721757	0.565199	1.49884	0.170147
ENSMUSG00000006673	Qrich1	protein_coding	0.136575	0.749904	0.255081	0.430682	0.315501	0.444968	0.177612	0.583925	-0.226534	0.609782	0.0483757	0.879713
ENSMUSG00000006675	P4htm	protein_coding	0.452086	0.712956	1.02737	0.300142	0.346785	0.762441	0	1	0.491816	0.686113	-2.56274e-15	1
ENSMUSG00000006676	Usp19	protein_coding	-0.130374	0.656281	0.0282363	0.896064	-0.231815	0.420151	-0.592044	0.0106988	-0.061054	0.835069	-0.238269	0.270873
ENSMUSG00000006678	Pola1	protein_coding	0.168435	0.552157	-0.188507	0.395682	0.0620801	0.821879	0.25516	0.239572	-0.0174727	0.950862	-0.408182	0.0689956
ENSMUSG00000006699	Cdc42	protein_coding	0.0323322	0.869523	-0.314632	0.065825	-0.116991	0.543048	0.0038144	0.981651	0.0345569	0.860814	0.0261426	0.874148
ENSMUSG00000006705	Pknox1	protein_coding	0.904571	0.0351835	0.358454	0.337976	0.151837	0.734767	0.325598	0.384155	0.819059	0.0595119	-0.352091	0.381061
ENSMUSG00000006711	D130043K22Rik	protein_coding	1.93525	0.116527	0	1	2.63066	0.0340534	0	1	0	1	-2.56274e-15	1
ENSMUSG00000006715	Gmnn	protein_coding	0.0288904	0.963615	0.746525	0.389002	0.00916477	0.990306	1.43113	0.0702977	0.155378	0.827767	1.16892	0.144274
ENSMUSG00000006717	Acot13	protein_coding	0.796037	0.121785	0.0355155	0.946947	0.579449	0.261573	0.700847	0.149524	0.776588	0.134265	0.125682	0.809877
ENSMUSG00000006720	Zfp184	protein_coding	0	1	0	1	0	1	0	1	1.55487	0.20514	-2.56274e-15	1
ENSMUSG00000006724	Cyp27b1	protein_coding	0	1	0	1	0	1	0	1	0	1	-2.56274e-15	1
ENSMUSG00000006728	Cdk4	protein_coding	-0.120479	0.781228	0.213234	0.591749	-0.70907	0.122714	0.28797	0.457969	0.0521113	0.901615	-0.314158	0.448786
ENSMUSG00000006731	B4galnt1	protein_coding	0.411271	0.132885	0.260561	0.219012	-0.0391077	0.884643	0.00631151	0.976091	0.411764	0.134505	0.0689897	0.743696
ENSMUSG00000006732	Mettl1	protein_coding	-1.22287	0.189317	-0.371055	0.622145	0.662513	0.369579	0.115614	0.866603	-1.15293	0.220085	-0.735586	0.337071
ENSMUSG00000006736	Tspan31	protein_coding	-0.203767	0.778874	-0.021701	0.97047	0.97944	0.124268	0.526479	0.314955	-0.161646	0.826689	0.625632	0.216277
ENSMUSG00000006740	Kif5b	protein_coding	-0.144925	0.478826	-0.11154	0.568891	-0.0957201	0.630111	0.194328	0.312616	0.116248	0.568238	0.260767	0.171024
ENSMUSG00000006763	Saal1	protein_coding	0.558781	0.348152	-0.365489	0.604739	-0.46373	0.486462	-0.0256033	0.969262	0.141795	0.82083	-0.508731	0.465583
ENSMUSG00000006764	Tph2	protein_coding	0.949031	0.358765	0	1	0.918768	0.366869	0	1	0	1	-2.56274e-15	1
ENSMUSG00000006777	Krt23	protein_coding	0	1	0	1	0	1	0	1	0	1	-2.56274e-15	1
ENSMUSG00000006782	Cnp	protein_coding	0.0772001	0.731423	-0.047242	0.783717	-0.23085	0.299259	-0.0708955	0.680124	0.33742	0.137372	0.0942105	0.578413
ENSMUSG00000006784	Odad4	protein_coding	-0.230567	0.833035	0	1	0.028568	0.975646	1.59362	0.14012	-2.14488	0.0756218	-2.56274e-15	1
ENSMUSG00000006800	Sulf2	protein_coding	1.05028	0.0935344	-0.434155	0.526689	0.992114	0.111731	-0.47081	0.491106	0.797689	0.217272	0.153534	0.80086
ENSMUSG00000006818	Sod2	protein_coding	-0.435378	0.0642685	0.211515	0.265419	-0.335457	0.139043	-0.272138	0.163072	-0.332703	0.155405	0.0159365	0.932777
ENSMUSG00000006850	Tmco6	protein_coding	1.01718	0.156525	-0.950304	0.211387	0.145587	0.855957	-0.101554	0.877773	0.458354	0.554496	-0.106163	0.870371
ENSMUSG00000006906	Stambp	protein_coding	0.345728	0.616156	-0.823227	0.238284	0.933553	0.144945	0.315429	0.589439	-0.161815	0.828233	-0.197531	0.74763
ENSMUSG00000006920	Ezh1	protein_coding	0.182669	0.602628	0.158426	0.642539	0.0097323	0.97761	-0.199437	0.570792	-0.489634	0.196936	-0.592528	0.103309
ENSMUSG00000006930	Hap1	protein_coding	0	1	0	1	0	1	0	1	0	1	-2.56274e-15	1
ENSMUSG00000006931	P3h4	protein_coding	-0.142909	0.905071	-0.935907	0.331123	-1.08185	0.276823	0.660237	0.563383	-0.0979701	0.936024	-0.935907	0.309863
ENSMUSG00000006932	Ctnnb1	protein_coding	-0.33692	0.279289	0.159853	0.553816	0.261513	0.372232	0.0257619	0.92469	-0.346266	0.27046	-0.435394	0.127534
ENSMUSG00000006941	Eif1b	protein_coding	-0.308663	0.349829	-0.0904907	0.73485	0.0122458	0.969014	0.409532	0.109682	-0.12844	0.696196	0.205766	0.418383
ENSMUSG00000006948	Klk4	protein_coding	0	1	0	1	0	1	0	1	0	1	-2.56274e-15	1
ENSMUSG00000006958	Chrd	protein_coding	0	1	0	1	0.891984	0.371853	1.00606	0.30549	0	1	-2.56274e-15	1
ENSMUSG00000006998	Psmd2	protein_coding	0.0177301	0.949306	0.306789	0.184236	0.258561	0.345216	0.398509	0.081518	0.537096	0.0571687	0.403378	0.0737812
ENSMUSG00000007021	Syngr3	protein_coding	1.51297	0.162819	0	1	1.85285	0.0968773	0	1	0	1	-2.56274e-15	1
ENSMUSG00000007029	Vars	protein_coding	0.236863	0.427527	0.444852	0.108553	0.100663	0.733033	0.0350824	0.901429	0.215027	0.472634	0.229475	0.404291
ENSMUSG00000007030	Vwa7	protein_coding	0	1	-0.94019	0.332965	1.44512	0.190576	0.0617281	0.955027	0	1	-0.00199856	0.9989
ENSMUSG00000007033	Hspa1l	protein_coding	1.52617	0.193342	0	1	0.918768	0.362932	0	1	0	1	-2.56274e-15	1
ENSMUSG00000007034	Slc44a4	protein_coding	0	1	0	1	0	1	0	1	0	1	-2.56274e-15	1
ENSMUSG00000007035	Msh5	protein_coding	-0.0337101	0.971636	-0.0590218	0.936271	-0.86716	0.37889	-0.673098	0.404028	-0.428202	0.656889	-0.783022	0.327426
ENSMUSG00000007036	Abhd16a	protein_coding	0.0876229	0.81136	-0.30983	0.3129	-0.456173	0.229073	-0.540157	0.0888124	-0.148872	0.693498	-0.458053	0.135445
ENSMUSG00000007038	Neu1	protein_coding	-0.233534	0.611924	0.132764	0.737147	0.0290891	0.945765	-0.066491	0.871948	-0.11925	0.795977	0.139041	0.720626
ENSMUSG00000007039	Ddah2	protein_coding	-1.19512	0.229519	-1.50251	0.166878	-0.271101	0.756472	0.496741	0.634478	0.266453	0.757118	0.413486	0.690994
ENSMUSG00000007041	Clic1	protein_coding	0.193449	0.549113	0.428839	0.168041	-0.262081	0.420829	-0.236849	0.477243	0.00209735	0.994652	-0.12523	0.697351
ENSMUSG00000007050	Lsm2	protein_coding	0.656958	0.242403	0.160175	0.764831	0.714072	0.19584	0.179272	0.735267	0.568071	0.326735	0.429767	0.397454
ENSMUSG00000007080	Pole	protein_coding	1.4708	0.0445815	-0.517815	0.541592	0.255144	0.750968	-0.0489874	0.947853	-0.782382	0.408749	0.167977	0.821176
ENSMUSG00000007097	Atp1a2	protein_coding	-0.794461	0.346485	0.090121	0.933986	-0.822176	0.325266	1.67156	0.0978948	-1.50888	0.109407	0.979525	0.345668
ENSMUSG00000007107	Atp1a4	protein_coding	-1.09357	0.295149	0	1	-1.09357	0.287466	0	1	-1.09357	0.306012	-2.56274e-15	1
ENSMUSG00000007122	Casq1	protein_coding	0	1	0	1	0.909143	0.372683	0	1	0	1	-2.56274e-15	1
ENSMUSG00000007207	Stx1a	protein_coding	-2.12418	0.0510035	1.09617	0.305329	0.0073625	0.987776	1.39213	0.182403	-0.556164	0.594865	1.28479	0.21326
ENSMUSG00000007209	Ceacam9	protein_coding	0	1	0	1	0	1	0	1	0	1	-2.56274e-15	1
ENSMUSG00000007216	Zfp775	protein_coding	-1.79441	0.082361	-0.611555	0.554625	-1.82421	0.0741519	0.354809	0.692805	-0.739646	0.426572	-0.306257	0.750147
ENSMUSG00000007279	Scube2	protein_coding	0	1	0	1	1.44512	0.190576	0	1	0	1	1.50625	0.151924
ENSMUSG00000007338	Mrpl49	protein_coding	0.645455	0.260312	0.225835	0.647305	0.8523	0.129898	0.119276	0.811	0.529109	0.368692	-0.347802	0.507843
ENSMUSG00000007379	Dennd2c	protein_coding	0.875843	0.161043	0.0528268	0.916685	0.43659	0.502127	0.401456	0.399316	1.34076	0.0281411	-0.426532	0.411625
ENSMUSG00000007411	Mark3	protein_coding	-0.0889845	0.769638	0.295295	0.207242	0.183522	0.53078	-0.363492	0.141493	0.090908	0.765121	-0.149071	0.529303
ENSMUSG00000007415	Gatad1	protein_coding	-0.171648	0.460777	-0.0774514	0.674418	-0.112431	0.61902	-0.143499	0.437571	0.11291	0.626338	-0.0706198	0.699011
ENSMUSG00000007440	Pcdha11	protein_coding	0	1	0	1	0	1	0	1	0	1	-2.56274e-15	1
ENSMUSG00000007457	2310003L06Rik	protein_coding	0	1	0	1	0	1	0	1	0	1	-2.56274e-15	1
ENSMUSG00000007458	M6pr	protein_coding	0.0355254	0.900837	-0.223946	0.364043	-0.234185	0.411058	-0.149401	0.541005	-0.349315	0.237559	0.244797	0.291213
ENSMUSG00000007476	Lrrc8a	protein_coding	0	1	0	1	0	1	0	1	0	1	-2.56274e-15	1
ENSMUSG00000007480	Mc5r	protein_coding	0.941271	0.364134	0	1	0	1	0	1	0	1	-2.56274e-15	1
ENSMUSG00000007564	Ppp2r1a	protein_coding	-0.112344	0.734652	0.0436698	0.882367	-0.454865	0.178145	0.119328	0.684034	0.0528227	0.871942	-0.00318337	0.990662
ENSMUSG00000007570	Fance	protein_coding	0.0372533	0.958966	0.725668	0.252746	-0.496524	0.544126	-0.553856	0.46292	0.0952195	0.897515	0.180725	0.786946
ENSMUSG00000007589	Tinf2	protein_coding	-0.6026	0.345906	0.142275	0.794315	0.0785733	0.89064	0.11417	0.834809	0.0635268	0.912839	-0.233876	0.68222
ENSMUSG00000007591	Tssk4	protein_coding	0	1	0	1	0	1	0	1	0.998962	0.352255	0.938191	0.320315
ENSMUSG00000007594	Hapln4	protein_coding	0	1	0	1	0	1	0	1	0	1	-2.56274e-15	1
ENSMUSG00000007603	Dus3l	protein_coding	-0.598368	0.387821	-0.451882	0.463794	-0.742773	0.286484	-0.64404	0.306739	-0.493675	0.477167	-0.290723	0.619189
ENSMUSG00000007610	Gtpbp3	protein_coding	-0.430502	0.575117	1.868	0.029299	-0.309101	0.678357	1.67521	0.0540036	-1.36069	0.122014	0.00485482	0.995625
ENSMUSG00000007613	Tgfbr1	protein_coding	0.47152	0.194529	0.0585077	0.844007	0.720112	0.0413582	0.303843	0.296428	-0.31716	0.412864	0.0775128	0.790119
ENSMUSG00000007617	Homer1	protein_coding	0.731683	0.176401	0.553309	0.283948	1.19938	0.0189336	0.225412	0.672807	0.684655	0.214641	0.0238398	0.966355
ENSMUSG00000007646	Rad51c	protein_coding	-0.14113	0.897575	-1.91069	0.086415	1.3137	0.208083	-0.311341	0.763845	-0.0967469	0.930977	-0.970383	0.366724
ENSMUSG00000007653	Gabrb2	protein_coding	2.75232	0.0389397	0	1	2.37458	0.0692954	0	1	0	1	-2.56274e-15	1
ENSMUSG00000007655	Cav1	protein_coding	-0.512357	0.546835	0.0945052	0.936568	-0.989147	0.266586	1.6611	0.12227	-2.0034	0.0574725	-0.0008853	0.998521
ENSMUSG00000007656	Arpp19	protein_coding	0.191543	0.457813	0.0162633	0.937201	0.0722858	0.775554	0.325797	0.114046	0.281279	0.279403	0.20053	0.327165
ENSMUSG00000007659	Bcl2l1	protein_coding	-0.715056	0.00702237	0.0173516	0.926399	-0.451554	0.0721568	-0.550148	0.00491695	-0.202013	0.429036	-0.186295	0.323561
ENSMUSG00000007670	Khsrp	protein_coding	0.130824	0.755641	-0.468188	0.203164	-0.360824	0.408531	-0.175875	0.616814	-0.198132	0.652915	0.0667667	0.842547
ENSMUSG00000007682	Dio2	protein_coding	0	1	0	1	0	1	0	1	0	1	-2.56274e-15	1
ENSMUSG00000007721	Ccdc124	protein_coding	0.5147	0.22775	-0.49595	0.266372	-0.118789	0.787261	-0.164599	0.6964	0.336449	0.441565	-0.670591	0.131907
ENSMUSG00000007739	Cct4	protein_coding	0.0495845	0.850011	-0.265538	0.253548	-0.128506	0.61919	-0.077932	0.7329	0.0742562	0.778461	-0.0930364	0.680056
ENSMUSG00000007777	0610009B22Rik	protein_coding	0.309641	0.647682	-0.966291	0.194911	0.281122	0.668203	-2.34018	0.00958487	-0.181494	0.800957	-0.122169	0.847556
ENSMUSG00000007783	Cpt1c	protein_coding	0	1	0	1	0.918768	0.371975	0	1	0	1	-2.56274e-15	1
ENSMUSG00000007805	Twist2	protein_coding	0	1	0	1	1.45451	0.193335	0	1	0	1	-2.56274e-15	1
ENSMUSG00000007812	Zfp655	protein_coding	0.345651	0.445312	0.269854	0.466887	0.483003	0.269801	0.00211475	0.997576	0.609235	0.170592	-0.644097	0.115999
ENSMUSG00000007815	Rhoa	protein_coding	-0.224798	0.313482	-0.162437	0.375715	-0.0488835	0.820453	-0.573798	0.00300636	-0.0877306	0.692651	-0.268582	0.143755
ENSMUSG00000007817	Zmiz1	protein_coding	0.0544299	0.884019	0.389677	0.242677	0.222483	0.544727	-0.290864	0.417379	0.124568	0.743272	0.343547	0.292538
ENSMUSG00000007827	Ankrd26	protein_coding	-0.416469	0.481468	0.0508086	0.920891	0.13775	0.797846	0.228512	0.641548	0.215484	0.695892	-1.34863	0.0258827
ENSMUSG00000007833	Aldh16a1	protein_coding	0.078918	0.870586	0.263456	0.518503	-0.159942	0.745394	0.261075	0.52423	0.0116835	0.982807	0.249829	0.532208
ENSMUSG00000007836	Hnrnpa0	protein_coding	-0.189958	0.435177	-0.0656532	0.792305	-0.559592	0.0240337	-0.38128	0.138693	-0.205534	0.402834	-0.0253473	0.917806
ENSMUSG00000007837	Prrg2	protein_coding	-1.16568	0.028965	-0.18342	0.684966	-0.515658	0.283114	-0.176784	0.69399	-0.566479	0.255399	-0.444301	0.330962
ENSMUSG00000007850	Hnrnph1	protein_coding	0.455068	0.278629	-0.403871	0.197362	0.88188	0.0285715	-0.495799	0.117044	0.100237	0.813684	-0.0867537	0.767578
ENSMUSG00000007867	Ift43	protein_coding	0	1	-0.94019	0.343971	1.88083	0.114984	-0.94019	0.338537	0	1	-0.94019	0.322786
ENSMUSG00000007872	Id3	protein_coding	0.739473	0.0416189	0.0945897	0.7686	0.193829	0.594305	0.313077	0.323235	0.647955	0.0758675	-0.145078	0.654466
ENSMUSG00000007877	Tcap	protein_coding	0.583168	0.578916	1.11974	0.36431	-1.53837	0.238149	-0.935615	0.370137	-2.45714	0.077227	0.578078	0.640363
ENSMUSG00000007880	Arid1a	protein_coding	-0.0557205	0.868766	0.0213785	0.932602	-0.111271	0.734303	0.176234	0.477755	-0.251373	0.462504	0.447879	0.0669924
ENSMUSG00000007888	Crlf1	protein_coding	0	1	0	1	0	1	0	1	0	1	-2.56274e-15	1
ENSMUSG00000007891	Ctsd	protein_coding	0	1	0	1	0	1	0	1	0	1	-2.56274e-15	1
ENSMUSG00000007892	Rplp1	protein_coding	-0.0827307	0.671984	0.0624056	0.710642	-0.00741002	0.968843	0.0468384	0.780653	-0.135722	0.488125	-0.186095	0.271672
ENSMUSG00000007907	Cabs1	protein_coding	0	1	0	1	0	1	0	1	0	1	-2.56274e-15	1
ENSMUSG00000007908	Hmgcll1	protein_coding	0.419188	0.713656	-0.467363	0.680481	0.354512	0.748783	-1.50118	0.160649	-0.106724	0.929392	1.19518	0.212599
ENSMUSG00000007944	Ttc9b	protein_coding	0	1	0	1	0	1	0	1	0	1	-2.56274e-15	1
ENSMUSG00000007946	Phox2a	protein_coding	0	1	0	1	0	1	0	1	0	1	-2.56274e-15	1
ENSMUSG00000007950	Abhd8	protein_coding	-0.470975	0.508068	1.12352	0.210975	0.241145	0.714827	1.82343	0.0281803	0.964139	0.112218	1.40653	0.100178
ENSMUSG00000007987	Ift22	protein_coding	0.155914	0.777391	0.464816	0.474333	-0.556552	0.345804	0.115801	0.862438	-0.0935958	0.872213	0.898827	0.130375
ENSMUSG00000007989	Fzd3	protein_coding	1.14356	0.316582	-0.939501	0.344022	-0.198622	0.87226	-0.939501	0.338588	-1.09061	0.283846	-0.939501	0.322835
ENSMUSG00000008028	1700008O03Rik	protein_coding	1.51083	0.192491	0	1	0	1	0	1	0	1	-2.56274e-15	1
ENSMUSG00000008035	Mid1ip1	protein_coding	-0.167506	0.689503	0.209897	0.599085	-0.218855	0.597074	0.303682	0.43898	0.649207	0.101475	-0.155103	0.704012
ENSMUSG00000008036	Ap2s1	protein_coding	-0.466956	0.192364	-0.261265	0.449359	-0.281341	0.414344	-0.331932	0.337933	0.0267773	0.935693	-0.817393	0.0255855
ENSMUSG00000008090	Fgfrl1	protein_coding	-0.727894	0.165629	-0.139665	0.795298	-0.864654	0.102428	-0.140107	0.793854	-0.0641959	0.895821	0.299488	0.543828
ENSMUSG00000008129	Brme1	protein_coding	-0.539927	0.574989	0.544217	0.601604	-0.304217	0.745659	-1.49931	0.156468	-2.45125	0.0292549	0.73368	0.462075
ENSMUSG00000008136	Fhl2	protein_coding	0.805004	0.433244	-2.22158	0.0671008	0.488568	0.640939	0.121185	0.904713	1.10725	0.272747	0.678975	0.456055
ENSMUSG00000008140	Emc10	protein_coding	0.215586	0.480821	0.118943	0.665677	-0.0488763	0.872127	0.774258	0.00358274	0.00138474	0.995282	0.623121	0.0173977
ENSMUSG00000008153	Clstn3	protein_coding	0	1	0	1	0.916049	0.372259	0	1	0	1	-2.56274e-15	1
ENSMUSG00000008167	Fbxw9	protein_coding	-0.131777	0.921408	-0.476078	0.669463	1.95116	0.123303	0.0914257	0.93093	0.925197	0.508512	0.0123011	0.992078
ENSMUSG00000008193	Spib	protein_coding	-0.198848	0.467188	0.0345643	0.883677	-0.572329	0.0389151	-0.102648	0.666695	0.121224	0.654404	0.285657	0.217643
ENSMUSG00000008200	Fnbp4	protein_coding	0.343921	0.407732	-0.289359	0.408204	0.530118	0.190266	-0.145403	0.669219	0.127725	0.763521	0.169448	0.599103
ENSMUSG00000008206	Cers4	protein_coding	0.981971	0.0283671	-0.999889	0.0309887	0.978271	0.0276256	-0.738069	0.0954341	0.623041	0.177983	-0.268018	0.506504
ENSMUSG00000008226	Scrn3	protein_coding	-1.16842	0.00213871	0.661905	0.0944852	-0.238526	0.468008	0.26091	0.527224	-1.25543	0.00136219	0.598863	0.124778
ENSMUSG00000008301	Phax	protein_coding	0.0551176	0.895947	-0.251213	0.556698	-0.182067	0.67018	0.147137	0.71307	-0.0115965	0.980013	-0.0866408	0.831763
ENSMUSG00000008305	Tle1	protein_coding	0.543327	0.481191	-0.533079	0.515182	0.707282	0.341344	-0.877106	0.302586	-0.196723	0.819492	0.191973	0.791371
ENSMUSG00000008307	1700109H08Rik	protein_coding	1.21173	0.157983	-0.573993	0.476145	1.5688	0.0556902	0.113203	0.874217	1.61695	0.0518719	0.260378	0.706493
ENSMUSG00000008318	Relt	protein_coding	0.190145	0.668727	-0.289894	0.534846	-0.0258556	0.952322	0.174086	0.689336	-0.389925	0.415438	-0.356186	0.437968
ENSMUSG00000008333	Snrpb2	protein_coding	0.290953	0.310092	-0.107751	0.659665	0.191122	0.499959	0.312836	0.186685	0.263456	0.361329	0.0467854	0.843297
ENSMUSG00000008348	Ubc	protein_coding	-0.202541	0.358404	-0.216056	0.258264	-0.0293723	0.890531	-0.221255	0.247042	0.182594	0.404614	-0.076958	0.681056
ENSMUSG00000008373	Prpf31	protein_coding	-0.449998	0.314596	-0.270065	0.485831	-0.324808	0.455517	0.159202	0.659368	-0.447296	0.324884	-0.865848	0.0365115
ENSMUSG00000008384	Sertad1	protein_coding	0.118145	0.771679	-0.512797	0.318806	-0.189808	0.64758	-0.166367	0.73223	0.0280002	0.94525	0.270393	0.548993
ENSMUSG00000008393	Carhsp1	protein_coding	-0.393836	0.191472	0.41435	0.0418609	-0.333871	0.253674	-0.0882963	0.668658	-0.396179	0.190992	-0.234557	0.255507
ENSMUSG00000008398	Elk3	protein_coding	-0.039071	0.928506	0.956968	0.00722325	-0.0147548	0.97418	0.562319	0.124346	0.399959	0.339617	0.114682	0.760825
ENSMUSG00000008429	Herpud2	protein_coding	0.166501	0.607308	-0.0974191	0.760215	0.259551	0.411574	0.00448601	0.988371	0.094178	0.775066	-0.186447	0.554443
ENSMUSG00000008435	Rdh13	protein_coding	-1.23854	0.202205	1.13126	0.216594	-0.929723	0.317215	0.0946309	0.925371	-1.17199	0.232072	1.56434	0.0673643
ENSMUSG00000008438	Adam21	protein_coding	0	1	0	1	0.891984	0.371853	0	1	0	1	-2.56274e-15	1
ENSMUSG00000008450	Nutf2	protein_coding	-0.629555	0.567424	1.09848	0.32978	-0.706255	0.523009	0.0743993	0.950958	-1.15101	0.325949	1.28656	0.236915
ENSMUSG00000008461	Fut1	protein_coding	0	1	0	1	0	1	0	1	0	1	-2.56274e-15	1
ENSMUSG00000008475	Arpc5	protein_coding	-0.156586	0.419405	-0.0744341	0.722037	-0.0186587	0.920853	-0.170245	0.418503	-0.190185	0.329442	-0.281622	0.181718
ENSMUSG00000008482	Rnf151	protein_coding	0	1	0	1	0	1	0	1	0	1	-2.56274e-15	1
ENSMUSG00000008489	Elavl2	protein_coding	0.949031	0.362335	0	1	2.16562	0.0812647	0	1	0	1	-2.56274e-15	1
ENSMUSG00000008496	Pou2f2	protein_coding	0.188466	0.45864	0.0479499	0.816379	-0.249013	0.32285	-0.276048	0.191257	-0.0370516	0.884997	0.105987	0.604445
ENSMUSG00000008540	Mgst1	protein_coding	0.370413	0.62955	-0.582192	0.338568	3.08198	9.43693e-05	1.61277	0.00155686	-0.238875	0.766664	-0.280514	0.62433
ENSMUSG00000008575	Nfib	protein_coding	-1.07354	0.197348	0.334285	0.743573	1.05943	0.107236	1.82164	0.0326089	-1.16198	0.173244	0.008797	0.993298
ENSMUSG00000008590	Htr3b	protein_coding	0	1	0	1	0	1	0	1	0	1	-2.56274e-15	1
ENSMUSG00000008601	Rab25	protein_coding	0	1	0	1	0	1	0	1	0	1	-2.56274e-15	1
ENSMUSG00000008604	Ubqln4	protein_coding	-1.22491	0.0658451	-0.256403	0.68923	-0.571059	0.340749	0.332063	0.56738	-0.327724	0.583027	0.218384	0.705455
ENSMUSG00000008658	Rbfox1	protein_coding	-0.0900509	0.915507	0.128106	0.905697	1.4082	0.0584285	-0.494489	0.65417	-1.9271	0.0859748	0.412171	0.683129
ENSMUSG00000008668	Rps18	protein_coding	0.399724	0.133623	0.180893	0.454198	0.0800787	0.757416	0.565582	0.019584	0.0143215	0.957118	0.0677531	0.779004
ENSMUSG00000008682	Rpl10	protein_coding	0.400716	0.721093	-1.67269	0.131409	1.10096	0.317046	-0.684138	0.479031	0.452967	0.688109	-2.70627	0.0184283
ENSMUSG00000008683	Rps15a	protein_coding	0.297112	0.144729	-0.0267493	0.891595	0.228444	0.248852	0.0287449	0.883406	0.0461452	0.819877	-0.296121	0.13665
ENSMUSG00000008690	Ncaph2	protein_coding	0.131698	0.708323	-0.00887188	0.97745	-0.0366182	0.916233	0.119453	0.686246	-0.0436038	0.90387	0.356916	0.207143
ENSMUSG00000008730	Hipk1	protein_coding	-0.462724	0.0440368	-0.0637023	0.713309	-0.327865	0.137101	-0.315298	0.073616	-0.279069	0.218195	-0.161462	0.352872
ENSMUSG00000008734	Gprc5b	protein_coding	-0.209758	0.850244	-0.478023	0.671964	0.142299	0.887894	-0.496523	0.656549	-0.157182	0.891657	0.727265	0.462955
ENSMUSG00000008763	Man1a2	protein_coding	-0.139935	0.561329	0.234295	0.287262	-0.173238	0.462213	0.110199	0.61704	-0.0426029	0.859479	0.303638	0.160717
ENSMUSG00000008789	Ceacam5	protein_coding	0	1	0	1	0	1	0	1	0	1	-2.56274e-15	1
ENSMUSG00000008813	Tppp2	protein_coding	0	1	0	1	0	1	0	1	0	1	-2.56274e-15	1
ENSMUSG00000008822	Acyp1	protein_coding	0.70155	0.191253	-0.949565	0.0466471	0.814096	0.118523	-0.58098	0.193775	0.684748	0.205073	-0.393801	0.353977
ENSMUSG00000008843	Cldn13	protein_coding	-2.02401	0.00960312	0.337093	0.624989	-0.669297	0.292559	1.18717	0.0502226	0.300782	0.609156	1.00633	0.0984881
ENSMUSG00000008845	Cd163	protein_coding	-2.13621	0.0745357	0	1	-0.286	0.79545	1.00192	0.299509	-2.13621	0.0811583	0.940309	0.314579
ENSMUSG00000008855	Hdac5	protein_coding	-0.577267	0.141195	0.124496	0.704582	-0.826315	0.0381453	-0.140941	0.678225	-0.576197	0.145863	0.0594599	0.855841
ENSMUSG00000008859	Rala	protein_coding	0.0682184	0.819819	0.16196	0.59574	-0.0554226	0.854085	-0.0379188	0.902924	0.271502	0.369398	-0.0770122	0.801415
ENSMUSG00000008874	Clec3a	protein_coding	0	1	0	1	0	1	0	1	0	1	-2.56274e-15	1
ENSMUSG00000008892	Vdac3	protein_coding	0.0172513	0.965965	-0.107099	0.761104	-0.417382	0.323684	-0.262619	0.462136	-0.358978	0.408814	0.336228	0.306662
ENSMUSG00000008932	Slc1a7	protein_coding	1.52617	0.197033	0	1	0	1	0	1	0	1	-2.56274e-15	1
ENSMUSG00000008958	Vps72	protein_coding	0.0840872	0.858223	-0.148592	0.815074	-0.11266	0.813056	-0.151347	0.808559	-0.635758	0.225251	1.01146	0.0569153
ENSMUSG00000008976	Gabpa	protein_coding	0.253295	0.732236	0.522203	0.394989	0.458369	0.523206	-0.188115	0.781584	0.452083	0.535353	0.0144497	0.98256
ENSMUSG00000008999	Bmp7	protein_coding	0.808435	0.484202	0	1	-0.165804	0.883679	0	1	-1.08185	0.285709	-2.56274e-15	1
ENSMUSG00000009013	Dynll1	protein_coding	-0.309763	0.194924	-0.0632054	0.740273	-0.306482	0.189089	-0.188481	0.328352	-0.359047	0.135703	-0.20986	0.271141
ENSMUSG00000009030	Pdcl	protein_coding	0.417861	0.368166	-0.407233	0.344538	0.145291	0.756224	-0.264037	0.528335	0.159395	0.737519	-0.579671	0.177309
ENSMUSG00000009035	Tmem184b	protein_coding	-0.55103	0.405918	0.259501	0.680079	0.508285	0.372643	0.349098	0.575101	-0.361392	0.583359	0.231465	0.708259
ENSMUSG00000009047	Gm5965	protein_coding	0	1	0	1	0	1	0	1	0	1	-2.56274e-15	1
ENSMUSG00000009070	Rsph14	protein_coding	0.41739	0.718527	0.549531	0.595835	0.358935	0.750787	-1.50118	0.153193	-1.09558	0.274827	-0.552848	0.609032
ENSMUSG00000009073	Nf2	protein_coding	0.322747	0.592315	-0.96551	0.0920983	-0.599905	0.360247	-0.0793134	0.873126	0.403819	0.504013	0.0629658	0.893959
ENSMUSG00000009075	Cabp7	protein_coding	0	1	0	1	0	1	0	1	0	1	-2.56274e-15	1
ENSMUSG00000009076	Zmat5	protein_coding	0.657072	0.311152	-0.0504045	0.923436	0.234868	0.724386	-0.17812	0.738497	0.713286	0.27197	-0.400418	0.45809
ENSMUSG00000009079	Ewsr1	protein_coding	0.156587	0.743905	-0.0191749	0.957068	0.752002	0.0928789	-0.472813	0.217792	-0.12342	0.802386	0.0996767	0.775619
ENSMUSG00000009090	Ap1b1	protein_coding	-0.122114	0.688383	-0.0974196	0.694643	-0.351674	0.249164	-0.175445	0.481466	0.0906154	0.764039	0.00180561	0.993871
ENSMUSG00000009092	Derl3	protein_coding	-1.07864	0.29001	-0.93689	0.306027	-0.160313	0.888731	1.06784	0.312969	-1.07864	0.300912	0.00130126	0.997647
ENSMUSG00000009093	Gstt4	protein_coding	0	1	0	1	0	1	0	1	0	1	-2.56274e-15	1
ENSMUSG00000009097	Tbx1	protein_coding	0	1	0	1	0	1	0	1	0	1	-2.56274e-15	1
ENSMUSG00000009108	Gnat2	protein_coding	0	1	0	1	0	1	0	1	0	1	-2.56274e-15	1
ENSMUSG00000009112	Bcl2l13	protein_coding	0.840057	0.0947657	0.0586469	0.880532	0.77173	0.119943	-0.376539	0.360448	0.339922	0.514707	-0.433652	0.286509
ENSMUSG00000009114	2610028H24Rik	protein_coding	-0.138995	0.906924	0	1	-0.175244	0.883346	0	1	-1.09357	0.296893	-2.56274e-15	1
ENSMUSG00000009115	Spatc1l	protein_coding	0	1	0	1	0.909143	0.372683	0	1	0	1	-2.56274e-15	1
ENSMUSG00000009145	Dqx1	protein_coding	-1.24339	0.144881	0.970522	0.254015	-0.0190229	0.975627	0.434191	0.62859	-1.94012	0.0413362	0.317874	0.718491
ENSMUSG00000009185	Ccl8	protein_coding	-1.09061	0.28793	0	1	-1.09061	0.280244	1.01001	0.305567	-0.113816	0.931218	-2.56274e-15	1
ENSMUSG00000009207	Lnpk	protein_coding	0.674909	0.0690542	0.379393	0.390257	0.760481	0.0362115	1.33472	0.00137767	0.284051	0.453265	-0.322801	0.493509
ENSMUSG00000009210	Prr29	protein_coding	-1.09571	0.295012	0	1	-1.09571	0.287333	1.01001	0.305567	-1.09571	0.305871	-2.56274e-15	1
ENSMUSG00000009214	Mymk	protein_coding	0	1	0	1	0	1	0	1	0	1	-2.56274e-15	1
ENSMUSG00000009216	Fam163b	protein_coding	0	1	0	1	0	1	0	1	0.97679	0.352163	-2.56274e-15	1
ENSMUSG00000009246	Trpm5	protein_coding	0	1	1.6261	0.13778	0	1	0	1	0	1	-2.56274e-15	1
ENSMUSG00000009248	Ascl2	protein_coding	-1.07864	0.303931	0	1	0.396734	0.754911	1.01142	0.305505	-1.07864	0.314891	-2.56274e-15	1
ENSMUSG00000009281	Rarres2	protein_coding	-0.0952798	0.929049	1.89535	0.179025	1.94303	0.0258216	4.58194	2.17178e-05	-0.332977	0.762783	0.570403	0.706449
ENSMUSG00000009291	Pttg1ip	protein_coding	-0.371387	0.118841	-0.147213	0.385935	-0.322247	0.162132	-0.0630641	0.708398	0.120445	0.607479	0.0709625	0.671393
ENSMUSG00000009292	Trpm2	protein_coding	-0.295554	0.638358	0.0647001	0.922141	0.133742	0.8171	0.428623	0.477049	-0.398719	0.536745	-0.000236083	0.999341
ENSMUSG00000009293	Ube2g2	protein_coding	-0.652415	0.057563	-0.327436	0.232913	-0.421924	0.199793	-0.228026	0.399535	-0.309696	0.353533	-0.122804	0.639077
ENSMUSG00000009350	Mpo	protein_coding	-0.154309	0.903185	0	1	0.385213	0.754313	1.59603	0.133622	0.491445	0.694738	1.51307	0.145758
ENSMUSG00000009356	Lpo	protein_coding	0	1	0	1	0	1	0	1	0	1	-2.56274e-15	1
ENSMUSG00000009376	Met	protein_coding	0.013192	0.98716	1.61651	0.12784	1.1889	0.154863	2.5886	0.0191423	-0.921688	0.393161	1.51006	0.143459
ENSMUSG00000009378	Slc16a12	protein_coding	0.631514	0.455043	0.53072	0.616468	0.922164	0.248903	1.33094	0.175121	-0.147891	0.871887	0.411981	0.694479
ENSMUSG00000009394	Syn2	protein_coding	-0.758907	0.522075	0	1	-0.794718	0.498689	0	1	-1.71349	0.139167	-2.56274e-15	1
ENSMUSG00000009406	Elk1	protein_coding	0.219743	0.723367	0.531805	0.398841	-0.0293048	0.962456	0.133628	0.841464	-1.00392	0.170466	0.0138389	0.983858
ENSMUSG00000009418	Nav1	protein_coding	-0.260083	0.453285	-0.112316	0.64647	-0.517548	0.133844	-0.331075	0.184429	0.0296781	0.931347	-0.0656268	0.784752
ENSMUSG00000009470	Tnpo1	protein_coding	-0.330733	0.257735	-0.0240199	0.925283	0.228929	0.405432	-0.371463	0.160477	-0.252895	0.387634	-0.121648	0.629089
ENSMUSG00000009471	Myod1	protein_coding	0	1	0	1	0	1	0	1	0	1	-2.56274e-15	1
ENSMUSG00000009487	Otog	protein_coding	0.949031	0.358309	0	1	0.909143	0.367625	0	1	0	1	-2.56274e-15	1
ENSMUSG00000009535	Rnmt	protein_coding	0.446368	0.250214	0.0338597	0.926757	0.385407	0.307985	-0.218547	0.553916	0.276658	0.481367	-0.0515153	0.884984
ENSMUSG00000009545	Kcnq1	protein_coding	0.572531	0.485118	-1.49834	0.148761	0.0548591	0.94915	-1.49834	0.144252	-1.98762	0.0748088	0.411885	0.677852
ENSMUSG00000009549	Srp14	protein_coding	0.028759	0.900198	0.0947159	0.615081	-0.189578	0.398603	0.051283	0.785466	0.0823179	0.720053	-0.0241706	0.897386
ENSMUSG00000009551	6330409D20Rik	protein_coding	-0.485198	0.613989	0.819282	0.312192	-0.834708	0.398882	0.11726	0.89511	-1.16249	0.274102	-1.28038	0.202374
ENSMUSG00000009555	Cdk9	protein_coding	0.266441	0.576564	-0.163086	0.709815	0.222554	0.63661	0.233742	0.567519	0.588975	0.209552	0.671209	0.0833273
ENSMUSG00000009563	Tor2a	protein_coding	0.345457	0.558528	1.31305	0.0200717	-0.822406	0.223037	0.121861	0.851563	0.23894	0.686981	0.435784	0.479312
ENSMUSG00000009566	Fpgs	protein_coding	-0.142909	0.897776	-0.279961	0.77439	2.62958	0.00625564	0.926435	0.277124	1.20281	0.267165	1.16817	0.15018
ENSMUSG00000009569	Mrtfb	protein_coding	-0.933606	0.0984866	1.16074	0.0408394	0.370111	0.433792	0.560323	0.354475	-0.824214	0.145452	1.16782	0.0348082
ENSMUSG00000009575	Cbx5	protein_coding	-0.270483	0.416887	-0.376453	0.285305	0.108727	0.728765	0.332184	0.306908	0.00614317	0.985566	0.143397	0.66007
ENSMUSG00000009580	Odam	protein_coding	0	1	0	1	0	1	0	1	0	1	-2.56274e-15	1
ENSMUSG00000009585	Apobec3	protein_coding	0.455542	0.0880937	-0.0109772	0.961459	0.0627714	0.810047	-0.420854	0.0752036	-0.106777	0.693437	0.134889	0.54273
ENSMUSG00000009588	St6galnac1	protein_coding	0.932426	0.355786	-1.50364	0.191639	0.891984	0.365232	-1.50364	0.186709	0	1	-1.50364	0.172645
ENSMUSG00000009596	Taf7l	protein_coding	0	1	0	1	0	1	0	1	0	1	-2.56274e-15	1
ENSMUSG00000009614	Sardh	protein_coding	0.808327	0.578965	1.13615	0.256773	3.77817	0.00112483	1.94093	0.0333879	0.897201	0.54428	1.16942	0.23155
ENSMUSG00000009621	Vav2	protein_coding	0.365607	0.458442	0.140714	0.726545	-0.192545	0.704652	0.266384	0.49731	0.471044	0.340644	0.420985	0.270092
ENSMUSG00000009628	Tex15	protein_coding	1.5105	0.179141	0	1	1.83676	0.111222	0	1	0	1	0.938191	0.320315
ENSMUSG00000009630	Ppp2cb	protein_coding	1.35105	0.0205487	0.354198	0.524387	0.944796	0.110942	0.294411	0.594789	0.912597	0.132735	0.957051	0.0588405
ENSMUSG00000009633	G0s2	protein_coding	0.832666	0.132344	-0.484517	0.444394	0.646371	0.243639	0.839929	0.110959	0.294081	0.616149	0.234303	0.670374
ENSMUSG00000009640	Dmap1	protein_coding	0.346214	0.582322	-0.602874	0.411508	-0.590634	0.391228	0.0938909	0.882346	-0.442326	0.524661	-0.140957	0.832043
ENSMUSG00000009646	Pla2g12b	protein_coding	0	1	0	1	3.19998	0.0516656	1.60007	0.160476	0	1	-2.56274e-15	1
ENSMUSG00000009647	Mcu	protein_coding	0.383724	0.46061	-0.750897	0.107844	0.544056	0.27797	-1.00778	0.0371831	0.0412711	0.936126	-0.0119365	0.97752
ENSMUSG00000009654	Oit3	protein_coding	0.349974	0.717016	1.10385	0.328307	-0.67644	0.524053	0.0660052	0.953772	-0.562439	0.602057	0.00565787	0.996299
ENSMUSG00000009670	Tex11	protein_coding	0	1	0	1	0.918768	0.371975	0	1	0	1	-2.56274e-15	1
ENSMUSG00000009681	Bcr	protein_coding	-0.254126	0.444433	0.00577938	0.983179	-0.140347	0.663394	-0.394985	0.184484	0.174814	0.59123	-0.015252	0.956617
ENSMUSG00000009687	Fxyd5	protein_coding	0.179333	0.494798	-0.111122	0.589717	-0.239447	0.352796	-0.0512697	0.802766	0.11684	0.656844	0.0539417	0.790439
ENSMUSG00000009731	Kcnd1	protein_coding	-0.426168	0.463147	0.899306	0.0985494	-0.226893	0.684274	-0.128775	0.8323	-0.289459	0.617154	-0.260396	0.670562
ENSMUSG00000009733	Tfcp2	protein_coding	0.342856	0.601234	0.283865	0.644783	-0.00196246	0.998285	-0.294816	0.657626	0.228057	0.725918	-1.2488	0.0943011
ENSMUSG00000009734	Pou6f2	protein_coding	1.43023	0.313156	0	1	2.36294	0.0694459	1.01324	0.305353	-1.09357	0.393966	-2.56274e-15	1
ENSMUSG00000009739	Pou6f1	protein_coding	-0.0533424	0.939849	-0.288625	0.688003	0.693385	0.309237	-1.33733	0.108538	0.0539027	0.948677	0.0196849	0.977659
ENSMUSG00000009741	Ubp1	protein_coding	0.337988	0.205179	-0.0933438	0.697565	-0.297837	0.266012	-0.0612731	0.797099	-0.0362408	0.893677	0.104309	0.653746
ENSMUSG00000009772	Nuak2	protein_coding	-0.0327186	0.937712	-0.129764	0.65883	-0.0566567	0.88808	-0.285175	0.34097	0.327403	0.412073	-0.290069	0.322874
ENSMUSG00000009828	Cilk1	protein_coding	-0.762186	0.329444	-0.470076	0.4698	0.619641	0.341241	0.0147777	0.979603	-0.727294	0.357666	-0.632482	0.327195
ENSMUSG00000009863	Sdhb	protein_coding	0.0859096	0.815819	0.565412	0.0940653	0.179172	0.620664	0.293607	0.398591	0.236985	0.519391	0.156539	0.648372
ENSMUSG00000009876	Cox4i2	protein_coding	-1.09357	0.295149	0	1	-1.09357	0.287466	1.01401	0.305265	-1.09357	0.306012	-2.56274e-15	1
ENSMUSG00000009894	Snap47	protein_coding	0.475592	0.452904	-0.277012	0.674565	0.277031	0.668342	-0.143474	0.822119	0.494438	0.441863	0.454167	0.434311
ENSMUSG00000009900	Wnt3a	protein_coding	0.949031	0.340244	0	1	1.45451	0.190925	0	1	0	1	-2.56274e-15	1
ENSMUSG00000009905	Kdsr	protein_coding	0.0179163	0.972371	-0.72284	0.318521	-0.24462	0.650713	0.744191	0.202351	-1.0667	0.0867772	0.341955	0.569404
ENSMUSG00000009907	Vps4b	protein_coding	0.0937943	0.766382	0.123597	0.719468	0.0878322	0.77539	0.172372	0.613402	-0.213626	0.510412	-0.0995595	0.773281
ENSMUSG00000009927	Rps25	protein_coding	0.485456	0.222427	-0.178381	0.640591	-0.252935	0.541281	0.0829379	0.820338	0.279644	0.491702	-0.185017	0.620085
ENSMUSG00000009941	Nxf2	protein_coding	-1.09061	0.295273	0	1	-1.09061	0.287586	0	1	-1.09061	0.306142	-2.56274e-15	1
ENSMUSG00000009995	Taz	protein_coding	-0.219183	0.587425	-0.00581723	0.989594	0.278221	0.459759	0.532889	0.178464	-0.456948	0.275111	0.146899	0.716404
ENSMUSG00000010021	Kif19a	protein_coding	0.429728	0.719456	0.0850552	0.939565	-1.07864	0.268699	0.0720898	0.951335	-0.0796817	0.941221	0.00741047	0.995673
ENSMUSG00000010025	Aldh3a2	protein_coding	0.0985292	0.866197	0.157679	0.839486	0.40534	0.468602	0.471102	0.523318	-0.0916361	0.879751	0.512283	0.477286
ENSMUSG00000010044	Zmynd10	protein_coding	0.93876	0.364127	-0.94019	0.343971	0	1	-0.94019	0.338537	0	1	-0.94019	0.322786
ENSMUSG00000010045	Tmem115	protein_coding	0.0501025	0.931048	-0.577928	0.282905	-0.20395	0.728011	-0.405895	0.436393	-0.0401432	0.947466	-0.512304	0.322887
ENSMUSG00000010047	Hyal2	protein_coding	1.38648	0.245028	-1.44269	0.148236	1.59825	0.174465	0.287193	0.712443	0.880751	0.478894	-1.14511	0.215398
ENSMUSG00000010048	Ifrd2	protein_coding	-1.16741	0.00893048	-0.0440317	0.89877	-0.620106	0.128383	-0.826051	0.0337933	-0.492723	0.235928	-0.263924	0.451546
ENSMUSG00000010051	Hyal1	protein_coding	0	1	0	1	0	1	0	1	0	1	-2.56274e-15	1
ENSMUSG00000010054	Tusc2	protein_coding	0.44388	0.319024	0.32097	0.365299	-0.214904	0.642475	-0.431375	0.267216	-0.159705	0.735613	0.125145	0.723988
ENSMUSG00000010057	Nprl2	protein_coding	0.732149	0.328376	-0.291061	0.648933	1.06115	0.138084	-0.190405	0.760421	1.37793	0.0521324	-0.339883	0.586572
ENSMUSG00000010064	Slc38a3	protein_coding	1.48817	0.385738	-1.50452	0.25762	5.25557	0.000885423	1.85599	0.0993622	0	1	-1.50452	0.2369
ENSMUSG00000010066	Cacna2d2	protein_coding	-0.754577	0.513014	1.03382	0.295768	-0.77052	0.495811	1.01324	0.300713	-0.106383	0.919391	-2.56274e-15	1
ENSMUSG00000010067	Rassf1	protein_coding	-0.377641	0.443516	0.0624564	0.872336	0.373968	0.402601	0.199432	0.600541	-0.640427	0.214909	-0.0399544	0.918003
ENSMUSG00000010080	Epn3	protein_coding	0	1	0	1	0	1	0	1	0	1	-2.56274e-15	1
ENSMUSG00000010086	Rnf112	protein_coding	0	1	0	1	0	1	0	1	0	1	-2.56274e-15	1
ENSMUSG00000010095	Slc3a2	protein_coding	-0.206214	0.521806	0.0546316	0.814432	-0.368982	0.248729	-0.147335	0.530001	-0.637428	0.0591669	-0.211882	0.361921
ENSMUSG00000010097	Nxf1	protein_coding	-0.629816	0.222078	-0.569649	0.191355	0.013248	0.975772	-0.589984	0.175394	-0.736287	0.166015	0.0313299	0.93722
ENSMUSG00000010110	Stx5a	protein_coding	-0.390442	0.225925	0.00195269	0.99465	-0.271035	0.387861	-0.204957	0.471753	-0.00730208	0.980349	0.050672	0.852417
ENSMUSG00000010122	Slc47a1	protein_coding	-1.09788	0.368313	-0.939518	0.351709	2.22698	0.0821188	0.660554	0.580131	-1.09788	0.379165	-0.939518	0.330491
ENSMUSG00000010136	Pifo	protein_coding	-0.226449	0.791217	0.87855	0.171197	1.43833	0.0424018	-0.016832	0.981989	0.167238	0.8462	0.937758	0.131757
ENSMUSG00000010142	Tnfrsf13b	protein_coding	0.22107	0.553421	-0.151625	0.626796	0.0233623	0.949588	-0.0501948	0.870333	-0.0592827	0.878991	0.208556	0.4793
ENSMUSG00000010154	Spire2	protein_coding	0	1	0	1	0	1	0	1	0	1	-2.56274e-15	1
ENSMUSG00000010175	Prox1	protein_coding	1.50432	0.285366	-0.940051	0.379727	3.56009	0.0140334	1.67645	0.158098	0	1	0.569737	0.646505
ENSMUSG00000010205	Raver1	protein_coding	0	1	0	1	0	1	0	1	0	1	-2.56274e-15	1
ENSMUSG00000010277	2610507B11Rik	protein_coding	-0.432075	0.146234	-0.139525	0.584107	-0.132453	0.640983	0.0214445	0.931374	0.223505	0.433355	0.0273786	0.910997
ENSMUSG00000010290	AI597479	protein_coding	-0.276503	0.720713	1.14604	0.178957	1.04713	0.106665	1.70972	0.0320522	0.0212155	0.977095	-0.392644	0.687728
ENSMUSG00000010307	Tmem86a	protein_coding	-0.702442	0.31139	-0.268056	0.701199	0.290965	0.639879	0.121797	0.851299	-0.328023	0.625521	-0.11762	0.858903
ENSMUSG00000010311	Optc	protein_coding	0	1	0	1	1.84069	0.120414	0	1	0	1	-2.56274e-15	1
ENSMUSG00000010342	Tex14	protein_coding	1.41026	0.183287	0.866687	0.375034	1.81211	0.070481	1.0982	0.247349	-0.697841	0.57839	-0.000811584	0.998629
ENSMUSG00000010358	Ifi35	protein_coding	-0.40437	0.310529	0.183191	0.566762	0.227847	0.544329	0.0133064	0.967039	-0.0950167	0.807485	-0.25746	0.436289
ENSMUSG00000010362	Rdm1	protein_coding	0.644303	0.320138	0.190016	0.722831	0.687384	0.28348	0.21174	0.686851	-0.506301	0.500707	0.0955555	0.855114
ENSMUSG00000010376	Nedd8	protein_coding	-0.0713776	0.785312	0.0155251	0.936037	-0.253315	0.326904	0.139861	0.466636	-0.207529	0.432953	-0.233902	0.230874
ENSMUSG00000010392	Gosr1	protein_coding	0.588798	0.345439	-0.0240025	0.963444	1.07717	0.0689144	-0.304049	0.570997	0.714749	0.256219	0.183755	0.707796
ENSMUSG00000010406	Mrpl52	protein_coding	0.226853	0.486676	0.216598	0.526216	-0.260178	0.433013	0.333674	0.325594	-0.010142	0.976437	0.307218	0.356303
ENSMUSG00000010435	Spaca7	protein_coding	-1.09558	0.289404	0	1	-0.186436	0.880436	0	1	-1.09558	0.300274	-2.56274e-15	1
ENSMUSG00000010453	Kansl3	protein_coding	0.42805	0.370903	-0.200028	0.622674	0.480358	0.304621	-0.94941	0.0359649	0.459406	0.332669	0.0565818	0.882749
ENSMUSG00000010461	Eya4	protein_coding	-0.961265	0.373912	-0.940117	0.343977	-1.01216	0.345998	-0.940117	0.338543	-2.48743	0.0398858	-0.940117	0.322791
ENSMUSG00000010476	Ebf3	protein_coding	1.94287	0.113143	0	1	1.86217	0.122313	0	1	1.56944	0.185731	-2.56274e-15	1
ENSMUSG00000010492	Uckl1os	lncRNA	-0.154309	0.901318	1.62644	0.13516	-1.09558	0.275544	1.01324	0.291846	-0.118789	0.929025	-2.56274e-15	1
ENSMUSG00000010505	Myt1	protein_coding	0	1	0	1	0	1	0	1	0	1	-2.56274e-15	1
ENSMUSG00000010517	Faf1	protein_coding	0.35086	0.306358	-0.315503	0.278981	0.702668	0.0350946	-0.285779	0.322311	0.163194	0.638552	-0.160883	0.563369
ENSMUSG00000010529	Gm266	protein_coding	0	1	0	1	0	1	0	1	0	1	-2.56274e-15	1
ENSMUSG00000010538	Tsacc	protein_coding	0.932426	0.35121	-0.474897	0.671426	1.47081	0.19708	-0.487395	0.658241	0	1	0.00415855	0.996181
ENSMUSG00000010554	Mettl16	protein_coding	0.0991479	0.877128	-0.312093	0.468443	0.925911	0.117923	-0.292258	0.492993	0.624707	0.323212	-0.487648	0.255878
ENSMUSG00000010592	Dazl	protein_coding	0	1	0	1	0	1	0	1	0	1	-2.56274e-15	1
ENSMUSG00000010601	Apol7a	protein_coding	0.932426	0.504187	0	1	4.26219	0.00697838	2.01893	0.103531	0	1	-2.56274e-15	1
ENSMUSG00000010607	Pigyl	protein_coding	1.20577	0.161076	1.09388	0.274651	1.4482	0.0852789	1.65734	0.0840882	1.02501	0.249888	1.55379	0.102615
ENSMUSG00000010608	Rbm25	protein_coding	0.311552	0.120464	-0.00428619	0.978346	0.339723	0.0834861	-0.0197432	0.900066	0.240047	0.231173	0.0355582	0.819094
ENSMUSG00000010609	Psen2	protein_coding	0.160641	0.714077	0.207921	0.538124	0.437397	0.30713	0.249641	0.453639	-0.0439816	0.922851	0.394541	0.224638
ENSMUSG00000010651	Acaa1b	protein_coding	3.389	0.129965	1.97148	0.130944	6.84678	9.34312e-05	3.42015	0.00227459	0	1	-1.50452	0.317499
ENSMUSG00000010660	Plcd1	protein_coding	-1.09061	0.295273	0	1	-1.09061	0.287586	0	1	-1.09061	0.306142	0.940309	0.320552
ENSMUSG00000010663	Fads1	protein_coding	-0.749405	0.489001	0.437081	0.592654	1.72792	0.0346268	1.36905	0.0601614	-0.997199	0.379352	-3.06812	0.0122799
ENSMUSG00000010721	Lmbr1	protein_coding	-0.947398	0.366289	-0.471589	0.667331	1.55652	0.0518999	0.821003	0.399833	0.313752	0.733225	0.416816	0.67675
ENSMUSG00000010751	Tnfrsf22	protein_coding	-0.201932	0.837678	-0.186155	0.839692	1.06974	0.220221	0.102759	0.904612	0.864187	0.345253	-1.28162	0.197599
ENSMUSG00000010755	Cars	protein_coding	0.525508	0.418589	0.452297	0.406952	0.266861	0.690526	0.966067	0.0581377	0.261535	0.697927	0.112992	0.839167
ENSMUSG00000010760	Phlda2	protein_coding	-1.09357	0.290243	0	1	-1.09357	0.282553	1.59353	0.140115	-0.0975116	0.937063	-2.56274e-15	1
ENSMUSG00000010796	Asz1	protein_coding	0	1	0	1	1.48035	0.204832	2.32871	0.066216	0	1	-2.56274e-15	1
ENSMUSG00000010797	Wnt2	protein_coding	1.61348	0.15597	-0.469921	0.691426	-0.174558	0.88422	1.09075	0.288907	0.872817	0.466331	0.00230996	0.997267
ENSMUSG00000010803	Gabra1	protein_coding	0.949031	0.355638	0	1	1.48484	0.201476	0	1	0	1	-2.56274e-15	1
ENSMUSG00000010825	Grid2ip	protein_coding	0	1	0	1	0.891984	0.371853	0	1	0	1	-2.56274e-15	1
ENSMUSG00000010830	Kdelr3	protein_coding	0	1	0	1	0	1	0	1	0	1	-2.56274e-15	1
ENSMUSG00000010841	Cfap97d1	protein_coding	0	1	0	1	0	1	0	1	0	1	-2.56274e-15	1
ENSMUSG00000010911	Apip	protein_coding	0.315026	0.672236	-1.31147	0.0742595	1.01842	0.13962	1.06497	0.0418584	0.533646	0.47097	0.124942	0.827159
ENSMUSG00000010914	Pdhx	protein_coding	-0.246733	0.720729	-0.112067	0.861264	0.257037	0.686708	0.14394	0.818083	-0.129984	0.848102	0.018562	0.977
ENSMUSG00000010936	Vac14	protein_coding	0.693699	0.174363	-0.480369	0.261142	0.278648	0.598485	-0.943436	0.0395374	0.952021	0.0614857	0.0598169	0.873954
ENSMUSG00000011008	Mcoln2	protein_coding	-0.21587	0.777691	-0.58198	0.345934	-2.23005	0.023318	-0.788255	0.212524	0.132157	0.859046	-0.883081	0.158727
ENSMUSG00000011034	Slc5a1	protein_coding	0.828604	0.499431	0	1	-1.09357	0.290642	0	1	-1.09357	0.309331	-2.56274e-15	1
ENSMUSG00000011096	Akt1s1	protein_coding	0.210584	0.842772	1.42588	0.18455	0.455606	0.654554	0.0698975	0.951139	0.607641	0.559916	-0.940117	0.300189
ENSMUSG00000011114	Tbrg1	protein_coding	-0.0074324	0.980987	-0.278136	0.444807	0.195896	0.545489	-0.234714	0.51294	0.0214482	0.947827	-0.343855	0.33592
ENSMUSG00000011118	Panx3	protein_coding	-1.09357	0.286751	0	1	0.391271	0.749237	0	1	-1.09357	0.297647	-2.56274e-15	1
ENSMUSG00000011148	Adssl1	protein_coding	0.225835	0.660001	0.869882	0.105447	-0.20504	0.699367	0.93898	0.0754587	0.315193	0.540478	0.122779	0.831627
ENSMUSG00000011154	Cfap161	protein_coding	0	1	0	1	1.8117	0.141467	0	1	0	1	-2.56274e-15	1
ENSMUSG00000011158	Brf1	protein_coding	-0.38423	0.406882	-0.929715	0.0303863	0.529787	0.206721	-0.816058	0.0511857	-0.0190963	0.963995	0.0485185	0.894976
ENSMUSG00000011171	Vipr2	protein_coding	0.949031	0.363801	0	1	0	1	0	1	0	1	-2.56274e-15	1
ENSMUSG00000011179	Odc1	protein_coding	-0.693217	0.0240086	-0.364332	0.0689456	-0.56202	0.0585523	-0.125455	0.518151	0.147041	0.61595	-0.443741	0.0256845
ENSMUSG00000011254	Thg1l	protein_coding	-1.50125	0.181894	-0.467718	0.662277	-0.291223	0.767102	0.0919965	0.928297	-1.47349	0.198118	0.732288	0.440768
ENSMUSG00000011256	Adam19	protein_coding	0.988592	0.0187843	0.0938886	0.802473	0.561481	0.177899	-0.0841742	0.827356	0.770714	0.0705208	-0.271327	0.481646
ENSMUSG00000011257	Pabpc4	protein_coding	-0.688301	0.0114169	0.0656454	0.732293	-0.426576	0.0979204	-0.470197	0.0189956	-0.601525	0.0260314	-0.175231	0.363321
ENSMUSG00000011263	Exoc3l2	protein_coding	1.91581	0.104755	-0.29246	0.781947	1.82757	0.11435	-0.307299	0.766759	0.998962	0.329312	-0.968459	0.36883
ENSMUSG00000011267	Zfp296	protein_coding	0.0356241	0.970722	-0.221477	0.780343	-0.973096	0.338752	0.117017	0.874266	0.658424	0.448837	-0.164159	0.8289
ENSMUSG00000011305	Plin5	protein_coding	-1.07864	0.295902	0	1	1.35155	0.248001	1.01001	0.305567	-1.07864	0.306886	-2.56274e-15	1
ENSMUSG00000011306	Sugp1	protein_coding	0.638118	0.156581	0.42708	0.246026	0.010158	0.983571	0.731267	0.0407108	0.508019	0.268661	0.453465	0.205904
ENSMUSG00000011349	Dmrtc2	protein_coding	0	1	0	1	0	1	0	1	0	1	-2.56274e-15	1
ENSMUSG00000011350	Gm5893	lncRNA	0	1	0	1	0	1	0	1	0	1	-2.56274e-15	1
ENSMUSG00000011382	Dhdh	protein_coding	0	1	0	1	0	1	0	1	0	1	-2.56274e-15	1
ENSMUSG00000011427	Zfp790	protein_coding	0.431721	0.527959	-0.417124	0.590255	0.255994	0.710329	-1.46091	0.101954	-1.16187	0.170346	-2.1086	0.0260457
ENSMUSG00000011463	Cpb1	protein_coding	0	1	0	1	0	1	0	1	0	1	-2.56274e-15	1
ENSMUSG00000011486	Slc25a41	protein_coding	0	1	0	1	0.891984	0.371853	0	1	0	1	-2.56274e-15	1
ENSMUSG00000011589	Fsd1	protein_coding	0	1	0	1	1.42864	0.218421	0	1	0	1	-2.56274e-15	1
ENSMUSG00000011632	Pinlyp	protein_coding	0	1	0	1	0.891984	0.371853	0	1	0	1	-2.56274e-15	1
ENSMUSG00000011658	Fuz	protein_coding	0.0733849	0.938472	0.153252	0.853003	-1.23214	0.277015	-1.47726	0.142475	0.384314	0.69272	-1.53551	0.119149
ENSMUSG00000011751	Sptbn4	protein_coding	-1.19443	0.294049	0.111611	0.91601	0.285455	0.768398	0.517212	0.623302	-1.13935	0.32282	-0.55687	0.614419
ENSMUSG00000011752	Pgam1	protein_coding	0	1	0	1	0	1	1.002	0.305014	0	1	-2.56274e-15	1
ENSMUSG00000011831	Evi5	protein_coding	0.0649493	0.785323	-0.000312354	0.998636	-0.0606502	0.793878	0.126669	0.50908	-0.106066	0.657707	-0.357374	0.0681209
ENSMUSG00000011832	Evi5l	protein_coding	-0.819694	0.232167	0.330939	0.646707	0.0472613	0.933223	0.592493	0.394008	0.331306	0.580388	0.184964	0.797317
ENSMUSG00000011837	Snapc2	protein_coding	0.331402	0.541558	-0.329848	0.556975	-0.941412	0.131099	0.324966	0.523008	-0.0669833	0.905925	0.0291066	0.956522
ENSMUSG00000011877	Git1	protein_coding	0.838626	0.295289	-0.334994	0.656073	-0.253822	0.772789	-1.20537	0.155781	-0.194613	0.833739	-0.298224	0.681009
ENSMUSG00000011884	Gltp	protein_coding	-0.221376	0.473423	0.351055	0.14954	-0.214785	0.477379	-0.383008	0.143399	0.123329	0.682278	-0.1045	0.674226
ENSMUSG00000011958	Bnip2	protein_coding	0.0326388	0.89336	-0.258165	0.317039	-0.227176	0.346591	0.0791329	0.748765	-0.0774102	0.752741	0.0616718	0.80287
ENSMUSG00000011960	Ccnt1	protein_coding	0.24419	0.3638	-0.200758	0.419651	0.257963	0.32742	-0.0665616	0.784874	0.238462	0.377714	0.278987	0.236404
ENSMUSG00000012017	Scarf2	protein_coding	0.941271	0.356948	0	1	0	1	2.00712	0.0610555	0.97679	0.34667	0.943743	0.287324
ENSMUSG00000012042	4930579F01Rik	protein_coding	0.949031	0.350033	0	1	1.46855	0.198193	0	1	0	1	-2.56274e-15	1
ENSMUSG00000012076	Brms1l	protein_coding	1.06752	0.165219	0.86909	0.252586	0.988485	0.196203	0.313052	0.702687	1.3037	0.0875282	0.173049	0.830116
ENSMUSG00000012114	Med15	protein_coding	-0.313807	0.415144	-0.389686	0.216045	0.0375919	0.916853	-0.453576	0.151059	-0.09875	0.796076	-0.444865	0.149499
ENSMUSG00000012117	Dhdds	protein_coding	0.752675	0.187192	0.0814006	0.869448	0.464091	0.42401	-0.081063	0.873738	0.101352	0.871153	-0.233407	0.648539
ENSMUSG00000012123	Crybg2	protein_coding	0.487538	0.621741	0.858873	0.40149	0.691011	0.475349	1.10383	0.268783	-1.7156	0.110441	-0.558836	0.616043
ENSMUSG00000012126	Ubxn11	protein_coding	0.877013	0.291561	0.45244	0.499684	0.349266	0.685272	0.268773	0.692792	0.104509	0.909462	0.857116	0.169071
ENSMUSG00000012187	Mogat1	protein_coding	0	1	0	1	0	1	1.002	0.305014	0	1	-2.56274e-15	1
ENSMUSG00000012211	Tex22	protein_coding	0.93876	0.350329	0	1	0.891984	0.360612	0	1	0.97679	0.339703	-2.56274e-15	1
ENSMUSG00000012282	Wnt8a	protein_coding	0	1	0	1	0	1	0	1	0	1	-2.56274e-15	1
ENSMUSG00000012296	Tjap1	protein_coding	0.0116062	0.98741	0.494227	0.474964	-0.265012	0.704906	0.566684	0.401219	-1.48393	0.0753726	0.705649	0.280077
ENSMUSG00000012350	Ehf	protein_coding	0	1	0	1	0	1	0	1	0	1	-2.56274e-15	1
ENSMUSG00000012396	Nanog	protein_coding	0.954578	0.358147	0	1	0.922817	0.366435	0	1	0	1	-2.56274e-15	1
ENSMUSG00000012405	Rpl15	protein_coding	1.55015	0.0160477	0.481369	0.505238	0.412977	0.552272	0.717581	0.304181	0.685484	0.325391	0.172124	0.813538
ENSMUSG00000012422	Tmem167	protein_coding	0.294696	0.304065	-0.30994	0.2532	0.648731	0.021505	-0.115177	0.663329	0.324636	0.257695	-0.124285	0.632912
ENSMUSG00000012428	Steap4	protein_coding	0.386587	0.577316	0.604146	0.500257	0.254039	0.714905	0.473034	0.607272	-0.66898	0.390203	-0.406612	0.685747
ENSMUSG00000012429	Mplkip	protein_coding	0.0748769	0.878437	-0.126142	0.771971	0.089539	0.852756	0.299295	0.465244	-0.0744418	0.884004	0.21304	0.599073
ENSMUSG00000012443	Kif11	protein_coding	-0.371085	0.407716	0.338287	0.508235	-0.349158	0.427795	0.23263	0.652211	-0.466045	0.312126	0.324146	0.513358
ENSMUSG00000012483	Rpa3	protein_coding	0.729452	0.170368	0.319443	0.529918	0.783147	0.134508	0.453678	0.366317	0.513141	0.349238	0.482073	0.323239
ENSMUSG00000012519	Mlkl	protein_coding	0.559459	0.610114	-0.935907	0.304097	1.27973	0.199061	1.40649	0.174433	0.642299	0.561116	0.568397	0.591377
ENSMUSG00000012520	Phox2b	protein_coding	0	1	0	1	0	1	0	1	0	1	-2.56274e-15	1
ENSMUSG00000012535	Tnpo3	protein_coding	0.0168927	0.953759	-0.00538229	0.98325	0.204864	0.476683	0.0129693	0.95863	0.0200945	0.946339	-0.224845	0.374886
ENSMUSG00000012609	Ttll5	protein_coding	0.284633	0.564038	0.183952	0.702577	0.514303	0.279058	0.609141	0.178064	-0.243447	0.643101	0.445465	0.324728
ENSMUSG00000012640	Zfp715	protein_coding	-0.0503269	0.90042	-0.985229	0.0184333	0.251325	0.519586	-0.0577926	0.873055	-0.206965	0.61939	-0.289896	0.424071
ENSMUSG00000012705	Retn	protein_coding	-0.607701	0.434085	-0.86651	0.414255	-0.449784	0.54952	1.58258	0.0519056	-1.52166	0.0879566	-0.38968	0.69078
ENSMUSG00000012777	Acp4	protein_coding	-1.07864	0.29498	0	1	-1.07864	0.287279	0	1	-1.07864	0.305868	-2.56274e-15	1
ENSMUSG00000012819	Cdh23	protein_coding	-0.048699	0.910706	-0.447595	0.31265	0.110156	0.794606	0.174081	0.664556	-0.408831	0.371308	-0.0870972	0.830723
ENSMUSG00000012848	Rps5	protein_coding	0.185431	0.393657	-0.022159	0.886338	-0.136922	0.516849	0.0604926	0.696055	0.146407	0.500364	0.00335101	0.98272
ENSMUSG00000012889	Podnl1	protein_coding	-1.18221	0.280707	-1.49737	0.191729	-2.13124	0.0495441	-1.49737	0.186795	-0.559011	0.596421	-1.49737	0.172716
ENSMUSG00000013033	Adgrl1	protein_coding	1.01953	0.305971	-0.650716	0.492965	-0.248219	0.822021	-0.660385	0.482042	0.587607	0.571387	-0.210005	0.808509
ENSMUSG00000013076	Amotl1	protein_coding	-0.226835	0.840693	0.094081	0.934693	0.0547496	0.961034	1.38916	0.190772	-1.15521	0.352047	-0.939501	0.296225
ENSMUSG00000013083	2200002J24Rik	protein_coding	0	1	0	1	0	1	0	1	0	1	-2.56274e-15	1
ENSMUSG00000013089	Etv5	protein_coding	1.39427	0.216623	-0.595396	0.524875	0.783611	0.501966	0.956189	0.213579	0.87802	0.454324	-0.308462	0.725078
ENSMUSG00000013091	Tmem190	protein_coding	-2.13203	0.0582237	2.03787	0.0718021	-2.13203	0.0543563	1.01324	0.295722	-2.13203	0.0638955	-2.56274e-15	1
ENSMUSG00000013150	Gfod2	protein_coding	1.52299	0.120314	-0.855631	0.362975	1.53444	0.110361	0.845756	0.258171	-0.735417	0.541915	0.217203	0.782724
ENSMUSG00000013155	Enkd1	protein_coding	-0.149336	0.90257	-0.940117	0.339426	0.394239	0.74528	0.0698975	0.95286	-0.0916446	0.937927	-0.940117	0.31821
ENSMUSG00000013158	4933405L10Rik	protein_coding	0	1	0	1	0	1	0	1	0	1	-2.56274e-15	1
ENSMUSG00000013160	Atp6v0d1	protein_coding	-0.50161	0.0717444	0.0503499	0.84375	-0.0703977	0.788165	-0.336486	0.205856	-0.201521	0.459304	-0.342429	0.18899
ENSMUSG00000013236	Ptprs	protein_coding	-0.696036	0.323403	0.411755	0.499774	-1.30244	0.0843773	0.515378	0.393152	-0.0854356	0.898693	0.840346	0.136948
ENSMUSG00000013275	Slc41a1	protein_coding	-0.17568	0.791974	0.052991	0.945105	-1.21954	0.103721	-0.35048	0.652201	-0.71604	0.321216	-0.457527	0.552372
ENSMUSG00000013338	Fer1l4	protein_coding	0.941271	0.364134	0	1	0	1	0	1	0	1	-2.56274e-15	1
ENSMUSG00000013353	4931406B18Rik	protein_coding	0	1	0	1	0	1	0	1	0	1	-2.56274e-15	1
ENSMUSG00000013367	Iglon5	protein_coding	0	1	0	1	0	1	0	1	0	1	-2.56274e-15	1
ENSMUSG00000013415	Igf2bp1	protein_coding	0	1	0	1	1.44512	0.190576	0	1	0	1	-2.56274e-15	1
ENSMUSG00000013418	B4galnt2	protein_coding	2.22559	0.084838	0.542046	0.577886	1.8117	0.145139	-0.49642	0.636173	2.33946	0.0747795	1.40088	0.108934
ENSMUSG00000013419	Zfp651	protein_coding	-0.141575	0.906021	0	1	-0.171838	0.8844	1.01001	0.300496	-1.09061	0.296957	0.943743	0.316112
ENSMUSG00000013465	Nelfb	protein_coding	-0.0719823	0.784547	0.0551552	0.810203	-0.216341	0.404735	-0.633755	0.0111001	-0.0663833	0.801967	-0.404263	0.0887159
ENSMUSG00000013483	Card14	protein_coding	-1.09357	0.295149	0	1	-1.09357	0.287466	0	1	-1.09357	0.306012	-2.56274e-15	1
ENSMUSG00000013495	Tmem175	protein_coding	-0.275907	0.636257	-0.273756	0.61455	0.150853	0.779747	-0.674646	0.240324	-0.0222367	0.968963	0.0248113	0.96186
ENSMUSG00000013523	Bcas1	protein_coding	0.430587	0.72335	-0.46828	0.681651	-1.09558	0.274193	-1.50244	0.163367	-0.111697	0.931333	-0.564251	0.613279
ENSMUSG00000013539	Tango2	protein_coding	-0.172226	0.735566	0.544192	0.25993	0.371846	0.429538	1.01949	0.0261525	-0.0723534	0.889342	1.0206	0.0233316
ENSMUSG00000013562	4833413E03Rik	lncRNA	0	1	0	1	0	1	0	1	0	1	-2.56274e-15	1
ENSMUSG00000013584	Aldh1a2	protein_coding	0.823078	0.513411	1.10304	0.308377	-1.09061	0.30396	1.07524	0.319533	1.45189	0.232992	-0.935907	0.293607
ENSMUSG00000013593	Ndufs2	protein_coding	0.0742768	0.815732	-0.100382	0.754493	-0.151496	0.632212	0.512234	0.0912407	0.20367	0.521791	0.12583	0.681851
ENSMUSG00000013611	Snx31	protein_coding	-0.187932	0.868565	-0.93689	0.344114	-1.68855	0.126929	-0.93689	0.338678	-0.711755	0.554937	-0.93689	0.322919
ENSMUSG00000013622	Atraid	protein_coding	0.406482	0.436114	-0.361413	0.485952	0.107578	0.841765	0.461209	0.31632	0.54272	0.295127	-0.502892	0.328672
ENSMUSG00000013629	Cad	protein_coding	-0.172816	0.774567	-0.839019	0.299912	-0.565932	0.364206	0.0938454	0.889679	-1.04332	0.128404	0.26697	0.690111
ENSMUSG00000013643	Lypd8	protein_coding	0	1	0	1	0	1	0	1	0	1	-2.56274e-15	1
ENSMUSG00000013646	Sh3bp5l	protein_coding	-0.368447	0.436886	-0.91038	0.126774	-0.33301	0.473559	-0.0999383	0.847615	-0.559181	0.25702	-0.784062	0.165843
ENSMUSG00000013653	1810065E05Rik	protein_coding	0.949031	0.363801	0	1	0	1	0	1	0	1	-2.56274e-15	1
ENSMUSG00000013662	Atad1	protein_coding	0.363099	0.493122	-0.306465	0.444921	0.98822	0.0485361	0.674685	0.0588673	-0.278796	0.623503	-0.530034	0.189193
ENSMUSG00000013663	Pten	protein_coding	0.245553	0.378928	-0.284284	0.222631	0.382775	0.161598	0.172802	0.43704	-0.0590683	0.834715	0.0949807	0.667397
ENSMUSG00000013668	4933402N03Rik	protein_coding	0	1	0	1	0	1	0	1	0	1	-2.56274e-15	1
ENSMUSG00000013698	Pea15a	protein_coding	-0.192182	0.553587	-0.0811973	0.790874	-0.19991	0.532025	-0.223316	0.471234	-0.239625	0.468914	-0.172925	0.56784
ENSMUSG00000013701	Timm23	protein_coding	0.530039	0.624764	1.3369	0.125422	1.60242	0.0936351	0.511043	0.589354	0.612638	0.57527	0.97696	0.268815
ENSMUSG00000013707	Tnfaip8l2	protein_coding	0.422011	0.174361	0.152794	0.563596	-0.316834	0.319462	-0.0176773	0.948175	0.00067618	0.997376	-0.187191	0.488086
ENSMUSG00000013736	Trnt1	protein_coding	-0.373504	0.40885	-0.598909	0.192599	-0.110304	0.799555	-0.161108	0.706587	-0.610661	0.194645	-0.464635	0.287643
ENSMUSG00000013766	Ly6g6e	protein_coding	0	1	0	1	0	1	0	1	0	1	-2.56274e-15	1
ENSMUSG00000013787	Ehmt2	protein_coding	-0.00621156	0.990526	0.0911494	0.825894	-0.169218	0.718865	-0.122072	0.77215	0.183979	0.690738	0.216373	0.586767
ENSMUSG00000013822	Elof1	protein_coding	-0.723799	0.12307	-0.577067	0.252947	0.24177	0.564611	-0.0402898	0.931793	-0.27887	0.534939	-0.0552024	0.904114
ENSMUSG00000013833	Med16	protein_coding	-0.197832	0.639089	-0.000100346	0.999132	-0.686227	0.121831	0.0010123	0.998318	0.0930718	0.822523	0.357936	0.339028
ENSMUSG00000013846	St3gal1	protein_coding	-0.308469	0.248496	0.233257	0.319767	-0.44981	0.0903212	0.0171795	0.940762	-0.0955358	0.719005	0.220674	0.337578
ENSMUSG00000013858	Tmem259	protein_coding	0.0334934	0.942283	-0.484092	0.321802	0.216792	0.643639	-0.549358	0.261706	-0.392473	0.451654	-0.0383762	0.930619
ENSMUSG00000013878	Rnf170	protein_coding	0	1	0	1	0	1	0	1	0	1	-2.56274e-15	1
ENSMUSG00000013921	Clip3	protein_coding	0.949031	0.358765	0	1	0.918768	0.366869	0	1	0	1	-2.56274e-15	1
ENSMUSG00000013928	1700020L13Rik	protein_coding	0	1	0	1	0	1	0	1	0	1	-2.56274e-15	1
ENSMUSG00000013936	Myl2	protein_coding	1.94767	0.00345662	-0.42126	0.701011	-2.05926	0.0337927	-0.143239	0.89158	-2.71987	0.0138017	2.40486	0.00157584
ENSMUSG00000013973	Dedd	protein_coding	0.0529335	0.899971	-0.0447604	0.920348	-0.488136	0.256398	0.0136812	0.977286	-0.379248	0.38413	-0.415647	0.355386
ENSMUSG00000013974	Mcemp1	protein_coding	0.410144	0.407519	-0.31409	0.464374	0.0697126	0.888094	0.137118	0.732949	0.329253	0.506286	0.0686084	0.861808
ENSMUSG00000013997	Nit1	protein_coding	-0.720254	0.314888	0.586095	0.424569	-1.13418	0.12962	0.708126	0.322052	-0.318026	0.645477	0.569628	0.42053
ENSMUSG00000014030	Pax5	protein_coding	0.427853	0.155566	-0.00120894	0.996068	0.42444	0.149796	-0.0052515	0.982378	0.365187	0.227429	0.571474	0.0136816
ENSMUSG00000014039	Prdm15	protein_coding	0.335016	0.595617	-0.535684	0.407997	0.713474	0.226322	-0.407298	0.518189	-0.330665	0.631876	0.394103	0.474182
ENSMUSG00000014074	Rnf168	protein_coding	0.750024	0.0197224	-0.304672	0.273145	0.381767	0.225862	-0.0918076	0.733385	0.239613	0.459516	-0.151392	0.569878
ENSMUSG00000014075	Dynlt2b	protein_coding	0.553199	0.317314	-0.0904638	0.874293	0.722194	0.175458	0.247606	0.65148	0.568248	0.303193	-0.698781	0.249661
ENSMUSG00000014077	Chp1	protein_coding	-0.448441	0.0587243	0.102443	0.589566	-0.5477	0.0186277	-0.481056	0.0149414	-0.182181	0.434902	-0.164628	0.387889
ENSMUSG00000014104	Sval2	protein_coding	0	1	0	1	0	1	0	1	0	1	-2.56274e-15	1
ENSMUSG00000014158	Trpv4	protein_coding	1.51297	0.193128	0.087666	0.939459	0	1	-0.93689	0.33268	0	1	-0.93689	0.3169
ENSMUSG00000014164	Klhl3	protein_coding	0.768739	0.394679	0.147163	0.879619	0.949646	0.28372	-0.310083	0.755182	1.09239	0.221961	0.995536	0.239229
ENSMUSG00000014177	Tvp23b	protein_coding	-0.0946309	0.866526	0.33174	0.594269	0.152625	0.774999	0.288045	0.643024	0.337004	0.535139	0.115397	0.855458
ENSMUSG00000014195	Dnajc7	protein_coding	0.505304	0.226888	0.452361	0.24884	0.602156	0.144311	0.147112	0.713817	0.568625	0.179948	0.484054	0.205286
ENSMUSG00000014198	Zfp385c	protein_coding	0.826451	0.461362	0	1	-0.159036	0.8817	0	1	-1.08185	0.268199	-2.56274e-15	1
ENSMUSG00000014226	Cacybp	protein_coding	0.451827	0.260736	-0.0834482	0.823834	0.341758	0.391776	0.167506	0.644601	-0.0169484	0.966658	0.157882	0.655837
ENSMUSG00000014232	Cluap1	protein_coding	1.55329	0.00704465	-0.201545	0.68652	1.07217	0.0700143	0.121785	0.795626	0.919941	0.133334	0.22928	0.615178
ENSMUSG00000014243	Zswim7	protein_coding	-0.060632	0.930092	0.528362	0.487779	0.373584	0.543443	0.75996	0.297688	-0.856422	0.252074	0.352216	0.638854
ENSMUSG00000014245	Pigl	protein_coding	-0.111273	0.886609	0.619143	0.340195	0.586166	0.387633	0.431889	0.511846	0.270372	0.69675	0.00831071	0.990227
ENSMUSG00000014294	Ndufa2	protein_coding	-0.0150347	0.943343	-0.170916	0.383556	0.0672384	0.744227	0.0705374	0.715232	-0.3616	0.0952925	-0.119083	0.538889
ENSMUSG00000014301	Pam16	protein_coding	0.424241	0.728507	0.0862177	0.93803	-0.155827	0.890192	-0.939518	0.316806	0.927996	0.446731	0.564786	0.606615
ENSMUSG00000014303	Glis2	protein_coding	-1.09061	0.303743	2.35883	0.0319901	0.384771	0.759937	0	1	-1.09061	0.314682	-2.56274e-15	1
ENSMUSG00000014313	Cox6c	protein_coding	0.146862	0.610702	0.108325	0.641356	0.172366	0.539319	0.129254	0.57888	-0.0747647	0.795922	-0.244579	0.297947
ENSMUSG00000014329	Bicc1	protein_coding	-0.936948	0.377564	0.0964921	0.932049	-0.124128	0.894325	1.67492	0.0998928	-2.17047	0.0843134	-0.940051	0.283219
ENSMUSG00000014349	Ube2z	protein_coding	0.346495	0.366991	0.417412	0.19471	0.263006	0.488538	0.0509671	0.876972	0.353786	0.360237	0.333922	0.295095
ENSMUSG00000014351	Gip	protein_coding	0	1	0	1	0	1	0	1	0	1	-2.56274e-15	1
ENSMUSG00000014353	Tmem87b	protein_coding	-0.102383	0.844392	0.843551	0.157746	0.434462	0.378824	1.03397	0.0739591	-0.0836461	0.87391	1.42153	0.00929137
ENSMUSG00000014355	Anapc1	protein_coding	0.180613	0.704598	-0.122685	0.732978	-0.00536538	0.991075	-0.0773328	0.827992	0.0585173	0.90283	0.177363	0.598653
ENSMUSG00000014361	Mertk	protein_coding	-0.0837233	0.923243	-0.940117	0.328877	0.257569	0.754932	0.655219	0.563758	-0.875069	0.370035	-0.940117	0.307631
ENSMUSG00000014402	Tsg101	protein_coding	0.14229	0.654163	0.149509	0.543787	0.106462	0.733712	-0.555954	0.0369561	-0.124153	0.704954	-0.323125	0.200847
ENSMUSG00000014418	Hps5	protein_coding	0.32233	0.630808	-0.105104	0.876945	0.489291	0.449467	-0.540626	0.457478	0.127487	0.847337	-0.139482	0.836217
ENSMUSG00000014426	Map3k4	protein_coding	1.44927	0.0204888	-0.0250374	0.964636	0.673891	0.31066	0.233798	0.686888	0.825558	0.21765	0.299198	0.595817
ENSMUSG00000014444	Piezo1	protein_coding	-0.364724	0.560906	-0.177431	0.754653	0.534915	0.341299	-0.0794199	0.885271	-0.849204	0.212356	0.744077	0.129583
ENSMUSG00000014453	Blk	protein_coding	0.376725	0.306316	-0.512277	0.0693298	0.0568717	0.876158	-0.549916	0.0505526	0.00492448	0.988415	-0.018854	0.94245
ENSMUSG00000014470	Rnf166	protein_coding	-0.0119327	0.973674	0.220198	0.503256	-0.317623	0.401628	0.206236	0.526628	-0.23321	0.54505	-0.0166333	0.959559
ENSMUSG00000014496	Ankrd28	protein_coding	-0.0159228	0.95641	-0.222575	0.41936	0.0873842	0.754904	0.0683738	0.796997	-0.282364	0.345928	-0.206643	0.441497
ENSMUSG00000014498	Ankrd52	protein_coding	0.960288	0.0457285	0.120556	0.788893	0.0971615	0.854247	-0.664224	0.184725	0.58775	0.238381	0.529713	0.205589
ENSMUSG00000014503	Pkd2l2	protein_coding	0.0720486	0.907285	-0.803665	0.135581	0.121724	0.840712	-0.392841	0.431935	0.0474327	0.939272	-0.0709376	0.879554
ENSMUSG00000014504	Srp19	protein_coding	0.490071	0.195734	-0.209122	0.531595	0.193722	0.611081	-0.000384156	0.998458	0.245241	0.522999	-0.557205	0.104169
ENSMUSG00000014529	Tmbim7	protein_coding	0	1	0	1	0	1	0	1	0	1	-2.56274e-15	1
ENSMUSG00000014542	Clec4f	protein_coding	0	1	-0.939518	0.397314	2.85361	0.0569788	1.40461	0.263907	0	1	-0.939518	0.376393
ENSMUSG00000014543	Klra17	protein_coding	0.653678	0.377771	0.134039	0.87343	-0.11799	0.876712	-0.467463	0.613734	-0.455447	0.588518	-1.54281	0.132641
ENSMUSG00000014547	Wdfy2	protein_coding	0.659781	0.166202	0.101423	0.779246	0.85995	0.0653678	0.474738	0.168753	0.404632	0.407178	0.347414	0.312775
ENSMUSG00000014550	Rbsn	protein_coding	0.188019	0.736202	1.05248	0.0972235	-0.608913	0.323971	0.4292	0.528791	-0.0123356	0.987592	1.01548	0.104704
ENSMUSG00000014551	Mrps25	protein_coding	0.521858	0.221569	-0.263087	0.529224	0.285726	0.507402	0.205625	0.598728	0.188555	0.672201	-0.386691	0.350372
ENSMUSG00000014554	Dguok	protein_coding	0.0915502	0.819985	0.0872805	0.807628	0.00398539	0.993024	0.0623355	0.860441	0.0455593	0.911222	0.10771	0.758968
ENSMUSG00000014592	Camta1	protein_coding	0.531685	0.237659	0.389299	0.290781	1.00261	0.0203124	-0.112376	0.772913	0.208705	0.648992	0.00856441	0.981728
ENSMUSG00000014599	Csf1	protein_coding	0.77457	0.20155	-0.760274	0.273303	0.331235	0.59251	0.0183586	0.975049	0.76712	0.209569	0.0831448	0.887102
ENSMUSG00000014601	Strip1	protein_coding	0.243302	0.646717	0.741396	0.101436	0.548069	0.282262	0.461019	0.320694	0.381833	0.471413	0.368724	0.426133
ENSMUSG00000014602	Kif1a	protein_coding	0.956789	0.36293	0	1	0	1	0	1	0	1	-2.56274e-15	1
ENSMUSG00000014603	Alx3	protein_coding	0	1	0	1	0	1	0	1	0	1	-2.56274e-15	1
ENSMUSG00000014606	Slc25a11	protein_coding	0.314191	0.370571	-0.226908	0.508575	-0.0380594	0.913181	0.128551	0.692343	0.361917	0.307474	0.0122864	0.969109
ENSMUSG00000014609	Chrne	protein_coding	-0.202576	0.862367	1.1031	0.301125	-0.229307	0.839216	-0.935907	0.302194	-1.70564	0.141617	0.00980179	0.994591
ENSMUSG00000014633	Cmc2	protein_coding	-0.519809	0.324067	-0.733625	0.106257	0.319022	0.503714	-0.49411	0.25563	0.0842845	0.864974	-0.618409	0.15346
ENSMUSG00000014668	Chfr	protein_coding	0.77544	0.0900171	-0.463958	0.248545	0.437687	0.331178	0.0661225	0.859441	0.279569	0.550284	0.656636	0.0576458
ENSMUSG00000014686	Ceacam16	protein_coding	1.51635	0.215294	0	1	2.1088	0.0954667	1.002	0.300062	1.00035	0.36567	0.943878	0.314712
ENSMUSG00000014704	Hoxa2	protein_coding	0	1	0	1	0	1	0	1	0	1	-2.56274e-15	1
ENSMUSG00000014725	Adam28	protein_coding	0.938943	0.362152	-0.940117	0.343977	1.42864	0.213142	-0.940117	0.338543	0	1	-0.940117	0.322791
ENSMUSG00000014747	Ankrd53	protein_coding	0	1	0	1	0	1	0	1	0	1	-2.56274e-15	1
ENSMUSG00000014748	Tex261	protein_coding	0.452819	0.151084	0.218469	0.395918	-0.0351433	0.911232	-0.0677764	0.796964	0.0843384	0.791903	0.0450259	0.85945
ENSMUSG00000014763	Fam120b	protein_coding	0.192729	0.690621	-0.300411	0.475587	0.537295	0.244616	-0.0935443	0.8189	0.512507	0.286492	-0.310707	0.448407
ENSMUSG00000014767	Tbp	protein_coding	-0.273986	0.69789	-1.2271	0.0832917	-0.0861513	0.903686	-0.998135	0.141234	-0.327734	0.647617	-0.683242	0.279227
ENSMUSG00000014769	Psmb1	protein_coding	-0.143653	0.60615	-0.488878	0.0279271	0.0679227	0.80221	-0.108473	0.608745	0.173551	0.531567	-0.501723	0.0225116
ENSMUSG00000014771	Pdcd2	protein_coding	0.43274	0.406887	-0.0875647	0.835938	-0.0115076	0.979128	0.00668438	0.985441	0.687623	0.181256	-0.327493	0.440933
ENSMUSG00000014773	Dll1	protein_coding	0	1	1.02737	0.295568	0	1	1.01001	0.300138	0	1	-2.56274e-15	1
ENSMUSG00000014776	Nol3	protein_coding	0	1	0	1	0	1	0	1	0	1	-2.56274e-15	1
ENSMUSG00000014778	Fhod1	protein_coding	0.918877	0.111893	-0.538844	0.289505	0.406661	0.500446	-0.466588	0.35061	1.18543	0.0392388	-0.506492	0.30247
ENSMUSG00000014782	Plekhg4	protein_coding	0	1	0	1	0	1	0	1	0	1	-2.56274e-15	1
ENSMUSG00000014786	Slc9a5	protein_coding	0.434326	0.719933	-0.935615	0.325214	-1.07864	0.272987	0.657836	0.55949	-1.07864	0.29159	0.00826325	0.995315
ENSMUSG00000014791	Elmo3	protein_coding	-0.50664	0.592625	-1.18906	0.299671	-0.971473	0.327123	-1.22096	0.284567	-0.487976	0.616765	-0.709945	0.499473
ENSMUSG00000014813	Stc1	protein_coding	0	1	0	1	0	1	0	1	0	1	-2.56274e-15	1
ENSMUSG00000014837	4931428F04Rik	protein_coding	0.430458	0.722845	-0.939501	0.350228	-1.09571	0.273192	-0.939501	0.344788	-0.118918	0.928718	0.574192	0.623728
ENSMUSG00000014846	Tppp3	protein_coding	0.858101	0.153155	-0.580953	0.309984	0.868495	0.145923	-0.28716	0.597801	0.844195	0.161654	0.0914165	0.854479
ENSMUSG00000014850	Msh3	protein_coding	-0.0512479	0.888632	-0.0901913	0.782999	-0.0396774	0.911905	0.618579	0.0455793	-0.323115	0.395223	0.150166	0.631698
ENSMUSG00000014852	Adamts13	protein_coding	0	1	0	1	0	1	0	1	0	1	-2.56274e-15	1
ENSMUSG00000014856	Tmem208	protein_coding	0.543513	0.11889	0.234111	0.578004	0.368442	0.289982	0.934929	0.0165542	-0.172538	0.643555	0.00549158	0.9893
ENSMUSG00000014859	E2f4	protein_coding	0.240197	0.488899	-0.238669	0.56978	-0.0501242	0.886503	0.310471	0.425055	-0.0596464	0.869072	-0.408714	0.328765
ENSMUSG00000014867	Surf4	protein_coding	0.171467	0.588934	0.23505	0.475675	0.194724	0.530398	0.673023	0.0345303	0.156909	0.621049	0.29991	0.34961
ENSMUSG00000014873	Surf2	protein_coding	0.00733287	0.989739	-0.308014	0.621474	-0.115125	0.879687	-0.223337	0.715401	0.664299	0.319883	0.266066	0.631337
ENSMUSG00000014905	Dnajb9	protein_coding	0.580217	0.300195	-0.161064	0.766308	0.641634	0.241764	0.608693	0.207262	0.0491255	0.931583	0.23113	0.640014
ENSMUSG00000014907	Naf1	protein_coding	0.967556	0.15897	-1.19738	0.229425	0.253314	0.726495	0.577581	0.467464	0.403449	0.582758	0.673488	0.384917
ENSMUSG00000014932	Yes1	protein_coding	0.400894	0.777517	2.04898	0.0662546	1.95255	0.134987	1.58815	0.136491	0.463972	0.747158	0.946911	0.303606
ENSMUSG00000014956	Ppp1cb	protein_coding	-0.247487	0.301704	-0.0920049	0.587764	-0.07835	0.735052	-0.17067	0.316389	-0.113448	0.634388	-0.192156	0.259692
ENSMUSG00000014959	Gorasp2	protein_coding	-0.193069	0.547928	0.110992	0.729351	0.301444	0.32426	0.343102	0.264239	-0.0434269	0.892247	0.53961	0.073278
ENSMUSG00000014980	Tsen15	protein_coding	0.796911	0.495039	-0.859936	0.372923	2.06311	0.0549594	-0.892047	0.353158	0.469655	0.696471	-0.252286	0.770612
ENSMUSG00000015001	Oc90	protein_coding	0	1	0	1	0	1	0	1	0	1	-2.56274e-15	1
ENSMUSG00000015002	Efr3a	protein_coding	0.00585171	0.988137	0.116407	0.684688	-0.00939874	0.977128	0.230669	0.416446	0.139372	0.686737	0.269724	0.33418
ENSMUSG00000015013	Trappc2l	protein_coding	0	1	0	1	0	1	0	1	0	1	-2.56274e-15	1
ENSMUSG00000015016	Acsf3	protein_coding	0	1	0	1	0	1	0	1	0	1	-2.56274e-15	1
ENSMUSG00000015023	Ddx19a	protein_coding	0.735481	0.0897136	0.0810391	0.87063	0.656784	0.126478	-0.469155	0.388434	0.142968	0.760032	0.111983	0.815695
ENSMUSG00000015027	Galns	protein_coding	-0.2843	0.580681	0.282206	0.580473	0.0658283	0.890519	0.39265	0.430714	-0.160547	0.753969	0.711066	0.129745
ENSMUSG00000015053	Gata2	protein_coding	-0.841837	0.170194	0.118586	0.823748	-0.59724	0.309854	-0.112628	0.837305	0.147705	0.788828	0.537744	0.271777
ENSMUSG00000015083	C8g	protein_coding	0.392587	0.840731	1.61651	0.261964	5.13116	0.000265455	4.22202	0.00213036	-1.09558	0.525846	-2.56274e-15	1
ENSMUSG00000015085	Entpd2	protein_coding	0	1	0	1	0	1	0	1	0	1	-2.56274e-15	1
ENSMUSG00000015087	Rabl6	protein_coding	0.207185	0.650685	-0.215651	0.547033	0.101768	0.822404	-0.223844	0.529309	0.279326	0.536402	0.283409	0.390986
ENSMUSG00000015090	Ptgds	protein_coding	1.59395	0.218718	0	1	-1.09357	0.343627	1.60007	0.156016	-0.112454	0.940414	0.945709	0.328196
ENSMUSG00000015092	Edf1	protein_coding	-0.090488	0.819602	0.358513	0.373661	-0.00478705	0.988366	-0.100112	0.814394	0.404677	0.29019	-0.281638	0.511247
ENSMUSG00000015093	Clic3	protein_coding	0	1	0.0950848	0.937181	0.916049	0.372259	-0.939076	0.334078	0	1	-0.939076	0.318303
ENSMUSG00000015094	Npdc1	protein_coding	-0.151663	0.904991	1.63197	0.141149	-0.172276	0.887029	0	1	0.499167	0.694857	-2.56274e-15	1
ENSMUSG00000015095	Fbxw5	protein_coding	-0.0270218	0.946992	0.17005	0.682807	0.28175	0.452458	0.673581	0.0877595	0.146965	0.702875	0.160929	0.693806
ENSMUSG00000015112	Slc25a13	protein_coding	3.20703	0.0249191	-0.332542	0.695023	4.47526	0.000689051	0.125788	0.874432	2.29862	0.115734	0.0055587	0.993879
ENSMUSG00000015120	Ube2i	protein_coding	0.718177	0.316783	-0.087366	0.892252	0.751626	0.28783	0.0854131	0.886982	-0.391284	0.638033	0.223062	0.710627
ENSMUSG00000015126	Tsr3	protein_coding	0.44454	0.615926	1.10583	0.30183	-0.592981	0.543692	1.40831	0.178308	0.0911533	0.920064	0.570973	0.594493
ENSMUSG00000015127	Unkl	protein_coding	0.293195	0.672125	0.155003	0.830378	-0.0141353	0.989281	0.703889	0.294898	-0.0338523	0.96284	-0.0095357	0.991531
ENSMUSG00000015133	Lrrk1	protein_coding	0.0696324	0.899675	-0.268687	0.589506	0.446949	0.388865	-0.77464	0.146576	0.156669	0.776501	0.231042	0.607316
ENSMUSG00000015134	Aldh1a3	protein_coding	0	1	0	1	0	1	0	1	0	1	-2.56274e-15	1
ENSMUSG00000015143	Actn1	protein_coding	0.247083	0.366901	0.0539558	0.783363	-0.01453	0.956938	-0.0242407	0.901905	0.314644	0.252373	-0.0546165	0.779291
ENSMUSG00000015149	Sirt2	protein_coding	-0.886733	0.0263662	-0.0822235	0.824028	-0.75265	0.0523778	0.182128	0.60875	-0.500632	0.192325	0.110444	0.75302
ENSMUSG00000015165	Hnrnpl	protein_coding	0.130662	0.610845	0.381751	0.0963433	-0.0579534	0.819053	0.182779	0.429865	0.0631857	0.807262	0.110572	0.629568
ENSMUSG00000015176	Nolc1	protein_coding	0.165245	0.67779	-0.447526	0.169269	-0.678541	0.110948	-0.408673	0.204629	-0.177329	0.66837	-0.0572611	0.849569
ENSMUSG00000015189	Casd1	protein_coding	-0.336961	0.362714	-0.160747	0.654059	0.918132	0.0067191	-0.1716	0.630652	0.18567	0.603254	-0.263861	0.456933
ENSMUSG00000015202	Cnksr3	protein_coding	0.767156	0.383201	0.153743	0.827525	0.960427	0.254304	0.107989	0.876752	0.807659	0.357061	0.503021	0.442193
ENSMUSG00000015214	Mtmr1	protein_coding	-0.427605	0.312325	0.0435956	0.898282	-0.501966	0.230574	0.163723	0.622572	-0.24178	0.563975	-0.1839	0.589805
ENSMUSG00000015217	Hmgb3	protein_coding	0.785541	0.42375	-1.18703	0.24991	0.767625	0.436921	-0.203952	0.822571	-0.151381	0.892521	0.0120968	0.989685
ENSMUSG00000015222	Map2	protein_coding	-0.192536	0.856115	-1.0767	0.271746	0.894111	0.346494	-1.67947	0.108912	-0.139313	0.898751	-1.74701	0.0887979
ENSMUSG00000015224	Cyp2j9	protein_coding	0	1	0	1	1.42864	0.218421	0	1	0	1	-2.56274e-15	1
ENSMUSG00000015242	Nipsnap3a	protein_coding	0	1	0	1	0.909143	0.372683	1.01324	0.305353	0	1	-2.56274e-15	1
ENSMUSG00000015243	Abca1	protein_coding	0.178485	0.691875	-0.643217	0.0781696	0.0065549	0.988799	-0.670268	0.0651273	-0.0500998	0.913345	-0.203507	0.540543
ENSMUSG00000015247	Nipsnap3b	protein_coding	-0.650171	0.180201	0.147864	0.773289	-0.29245	0.520774	0.95413	0.0411861	-0.46941	0.326614	-0.00659534	0.991453
ENSMUSG00000015289	Lage3	protein_coding	0.285139	0.479008	-0.0110903	0.97758	0.234311	0.554372	0.0886144	0.817058	0.0454543	0.912313	-0.111508	0.772214
ENSMUSG00000015290	Ubl4a	protein_coding	0.352568	0.333803	0.437247	0.131787	0.0721117	0.842205	-0.1962	0.522935	-0.0643485	0.865447	0.0721535	0.805057
ENSMUSG00000015291	Gdi1	protein_coding	-0.404364	0.272831	0.209378	0.432636	-0.653853	0.0801836	-0.0301296	0.911587	0.150695	0.675425	0.192129	0.461771
ENSMUSG00000015305	Sash1	protein_coding	0.514109	0.641335	0.547433	0.604097	2.13634	0.0237932	1.31938	0.17277	-0.731712	0.557423	0.41178	0.690928
ENSMUSG00000015312	Gadd45b	protein_coding	-0.228585	0.606308	0.871092	0.114841	-0.607913	0.185855	0.365344	0.532961	-0.12096	0.785155	0.366663	0.524822
ENSMUSG00000015314	Slamf6	protein_coding	0.323308	0.428186	0.473183	0.133841	0.834635	0.0339885	0.535957	0.0850911	-0.108839	0.799094	1.08044	0.00039397
ENSMUSG00000015316	Slamf1	protein_coding	-0.425567	0.119358	0.0482536	0.797972	-0.24327	0.354881	0.223322	0.234027	0.200495	0.453991	0.164564	0.375722
ENSMUSG00000015335	Zdhhc12	protein_coding	0.641955	0.374659	-0.515815	0.54965	0.349455	0.63766	-0.568975	0.509913	0.196134	0.799242	-0.415297	0.615279
ENSMUSG00000015337	Endog	protein_coding	-0.293858	0.723856	0.44766	0.644899	-1.27955	0.163987	0.417923	0.666823	-1.18134	0.20708	-0.400832	0.700656
ENSMUSG00000015340	Cybb	protein_coding	0.237165	0.362182	-0.154749	0.50345	-0.0195485	0.938656	-0.0450372	0.844492	0.300874	0.249161	0.0228666	0.919609
ENSMUSG00000015341	Golga7	protein_coding	-0.663807	0.225878	0.509766	0.331252	-1.34295	0.0241894	-0.552104	0.360675	-1.94666	0.00379632	-0.0978705	0.860244
ENSMUSG00000015342	Xk	protein_coding	-0.0602752	0.881513	0.250525	0.4721	-0.461167	0.274441	0.453993	0.183473	0.068889	0.867683	0.202679	0.557149
ENSMUSG00000015354	Pcolce2	protein_coding	-0.214187	0.850578	0	1	-1.22706	0.319895	0	1	-1.15232	0.363152	-2.56274e-15	1
ENSMUSG00000015355	Cd48	protein_coding	-0.27331	0.494638	-0.00288288	0.992296	-0.0421241	0.913241	-0.218837	0.560542	-0.565879	0.174072	-0.053861	0.881494
ENSMUSG00000015357	Clpx	protein_coding	0.51647	0.308547	-0.426173	0.411433	0.91	0.0620596	0.776199	0.0801624	-0.0553319	0.920828	-0.291549	0.554799
ENSMUSG00000015363	Trabd	protein_coding	0.795423	0.0810659	0.399331	0.445701	0.493991	0.285647	0.22306	0.676551	0.648468	0.160269	0.366567	0.474498
ENSMUSG00000015365	Mov10l1	protein_coding	0	1	0	1	0	1	0	1	0	1	-2.56274e-15	1
ENSMUSG00000015377	Dennd6b	protein_coding	0.81401	0.461345	1.61695	0.106386	1.32929	0.211396	2.34178	0.0249411	0.479464	0.674061	2.22596	0.0301797
ENSMUSG00000015396	Cd83	protein_coding	0.272644	0.468297	-0.145875	0.657559	0.281442	0.448252	-0.540606	0.118679	0.506333	0.179234	0.529109	0.0789748
ENSMUSG00000015401	Cltrn	protein_coding	0.209134	0.850757	0	1	-0.816581	0.492447	1.00606	0.30047	-0.727447	0.549588	0.943878	0.315603
ENSMUSG00000015405	Ace2	protein_coding	0	1	1.61811	0.133058	0.909143	0.372683	0	1	0	1	-2.56274e-15	1
ENSMUSG00000015437	Gzmb	protein_coding	0.646818	0.41825	0.164347	0.848487	0.419031	0.60696	-0.360863	0.691521	-0.857402	0.362044	-0.776907	0.40761
ENSMUSG00000015441	Gzmf	protein_coding	0	1	0	1	0	1	0	1	0	1	-2.56274e-15	1
ENSMUSG00000015443	Gzmn	protein_coding	0	1	0	1	0	1	0	1	0	1	-2.56274e-15	1
ENSMUSG00000015451	C4a	lncRNA	0	1	1.02737	0.295181	1.47538	0.223849	0	1	0	1	0.944237	0.315305
ENSMUSG00000015452	Ager	protein_coding	-0.230959	0.818875	-1.20343	0.266685	0.00926033	0.986339	-0.634365	0.529825	-1.13743	0.301138	-0.306925	0.745634
ENSMUSG00000015461	Atf6b	protein_coding	-0.0406834	0.928219	-0.44596	0.271347	-0.691056	0.139349	-0.163449	0.673021	-0.15312	0.734903	-0.0930944	0.804027
ENSMUSG00000015467	Egfl8	protein_coding	-0.735481	0.536974	0.0933262	0.936752	-0.773205	0.512998	0.0658668	0.953461	-0.705557	0.562948	0.000119627	0.998167
ENSMUSG00000015468	Notch4	protein_coding	0	1	0.084439	0.939978	0.917113	0.372156	0.0618811	0.954975	0	1	-0.940117	0.311734
ENSMUSG00000015474	Ppt2	protein_coding	0	1	0	1	0	1	0	1	0	1	-2.56274e-15	1
ENSMUSG00000015476	Prrt1	protein_coding	0.932426	0.358749	0.68134	0.52803	0.911612	0.365657	-0.935615	0.29795	0	1	0.978466	0.347316
ENSMUSG00000015478	Rnf5	protein_coding	0.397943	0.286119	0.279735	0.349944	-0.231696	0.544153	0.270713	0.3664	0.10209	0.788172	0.0415027	0.889359
ENSMUSG00000015484	Fam163a	protein_coding	0	1	1.03416	0.300228	0	1	0	1	0	1	-2.56274e-15	1
ENSMUSG00000015488	Cacfd1	protein_coding	0.216472	0.649844	0.57251	0.177288	0.474813	0.304609	0.223161	0.610146	0.493743	0.298659	0.130316	0.766067
ENSMUSG00000015501	Hivep2	protein_coding	0.0889908	0.833286	0.0634676	0.842686	0.631411	0.117224	-0.168978	0.603855	-0.160576	0.712337	0.395316	0.199397
ENSMUSG00000015519	2310057J18Rik	protein_coding	0	1	0	1	0	1	1.01159	0.305494	0	1	-2.56274e-15	1
ENSMUSG00000015522	Arnt	protein_coding	0.571857	0.28782	0.625365	0.220972	0.577063	0.279157	-0.224826	0.695311	-0.0630234	0.912052	0.59409	0.238313
ENSMUSG00000015533	Itga2	protein_coding	-0.216507	0.402536	-0.17874	0.4233	-0.356766	0.16272	0.200858	0.351751	-0.0547516	0.831799	0.114866	0.591645
ENSMUSG00000015536	Mocs2	protein_coding	-0.238278	0.666156	0.344939	0.441329	1.09329	0.0273383	0.556514	0.203233	0.0866377	0.872285	-0.277883	0.562595
ENSMUSG00000015542	Nat9	protein_coding	0.933888	0.211402	0.478586	0.623234	-0.524401	0.547343	0.432845	0.654401	0.00572971	0.992604	1.2883	0.130833
ENSMUSG00000015568	Lpl	protein_coding	-0.12148	0.832509	-0.474984	0.559728	-1.25946	0.050047	2.39319	3.96438e-05	-1.26101	0.0568664	1.41767	0.022047
ENSMUSG00000015575	Atp6v0e	protein_coding	0.0774694	0.723358	-0.433897	0.0261515	-0.0954621	0.65588	0.175495	0.341426	-0.0219981	0.920331	-0.264554	0.159658
ENSMUSG00000015579	Nkx2-5	protein_coding	0	1	0	1	0.891984	0.371853	0	1	0	1	-2.56274e-15	1
ENSMUSG00000015597	Zfp318	protein_coding	0.151472	0.657341	0.122915	0.633956	-0.302914	0.378815	-0.120485	0.645707	-0.157911	0.652122	0.300478	0.231613
ENSMUSG00000015599	Ttbk1	protein_coding	-0.182602	0.864685	-0.939501	0.339031	0.432018	0.667072	-0.939501	0.333588	-0.150391	0.895828	0.0042427	0.996804
ENSMUSG00000015605	Srf	protein_coding	-0.492998	0.550312	0.95413	0.231888	-1.26095	0.157703	0.694845	0.395274	-0.424158	0.610583	0.00030755	0.997988
ENSMUSG00000015619	Gata3	protein_coding	0.386517	0.60113	0.746197	0.211777	0.00774081	0.987167	0.259752	0.681564	0.189161	0.805249	0.00798637	0.989923
ENSMUSG00000015627	Gata5	protein_coding	0	1	0	1	0	1	0	1	0.983882	0.352673	-2.56274e-15	1
ENSMUSG00000015647	Lama5	protein_coding	-0.138995	0.907615	0	1	-1.09357	0.282339	0	1	-1.09357	0.300904	-2.56274e-15	1
ENSMUSG00000015652	Steap1	protein_coding	-1.7115	0.135676	0	1	-0.256983	0.827471	0	1	-1.7115	0.144531	-2.56274e-15	1
ENSMUSG00000015653	Steap2	protein_coding	-0.179473	0.876849	0	1	-1.70564	0.139004	0	1	-1.70564	0.154491	-2.56274e-15	1
ENSMUSG00000015656	Hspa8	protein_coding	0.124845	0.741957	0.222721	0.4828	0.0618039	0.870414	-0.252739	0.449947	0.0221554	0.953697	-0.170199	0.600978
ENSMUSG00000015659	Serac1	protein_coding	-0.770898	0.518866	1.02737	0.285395	-0.808622	0.494971	1.60012	0.136998	-1.71776	0.139461	0.940309	0.306001
ENSMUSG00000015665	Awat1	protein_coding	0	1	0	1	0	1	0	1	0	1	-2.56274e-15	1
ENSMUSG00000015668	Pdzd11	protein_coding	0.283075	0.616369	0.530753	0.356427	0.46901	0.395711	0.597942	0.292567	0.369191	0.514575	-1.10641	0.115626
ENSMUSG00000015671	Psma2	protein_coding	0.00533217	0.982089	0.200202	0.397193	-0.457175	0.0584929	0.142187	0.545053	-0.0739052	0.757634	-0.011392	0.961152
ENSMUSG00000015672	Mrpl32	protein_coding	0.350904	0.174056	0.211163	0.346962	0.211275	0.401201	-0.250205	0.277274	0.00235281	0.993074	-0.106462	0.636179
ENSMUSG00000015697	Setdb1	protein_coding	-0.584828	0.218515	0.00926407	0.979819	-0.221215	0.622986	-0.623161	0.134549	-0.947379	0.0606893	-0.114627	0.761411
ENSMUSG00000015702	Anxa9	protein_coding	0.851135	0.471105	1.42193	0.163079	0.395794	0.742347	1.67477	0.0940906	0.914159	0.4412	0.00619064	0.995804
ENSMUSG00000015709	Arnt2	protein_coding	1.52617	0.1933	0	1	0.916049	0.363226	0	1	0	1	-2.56274e-15	1
ENSMUSG00000015711	Prune1	protein_coding	-0.211401	0.711655	-0.745234	0.212546	-0.365943	0.522875	-1.12418	0.0738463	-1.18599	0.0714554	-1.23416	0.0480298
ENSMUSG00000015714	Cers2	protein_coding	-0.0244821	0.946788	-0.0372438	0.929211	0.105215	0.765218	0.0738129	0.853976	-0.0540374	0.884152	0.152677	0.692822
ENSMUSG00000015721	Nlrp5	protein_coding	0.949031	0.363801	0	1	0	1	0	1	0	1	-2.56274e-15	1
ENSMUSG00000015733	Capza2	protein_coding	0.0899106	0.701255	-0.153428	0.470627	-0.179124	0.43686	0.222217	0.284125	0.100813	0.667746	-0.0531654	0.798204
ENSMUSG00000015745	Plekho1	protein_coding	0.184731	0.471751	-0.274043	0.157592	-0.00953575	0.969825	-0.170058	0.373563	0.46224	0.0749698	0.0955478	0.604802
ENSMUSG00000015747	Vps45	protein_coding	0.630878	0.435509	-0.161765	0.821734	0.924703	0.227505	0.394533	0.549359	0.69943	0.387563	-0.715713	0.340729
ENSMUSG00000015748	Prpf3	protein_coding	0.210569	0.740443	0.432324	0.387138	0.312095	0.617897	0.407166	0.416085	0.0263485	0.965853	0.278997	0.574812
ENSMUSG00000015749	Anp32e	protein_coding	-0.396787	0.0994353	-0.163939	0.383917	-0.192117	0.404931	-0.420698	0.0293204	-0.00326957	0.988959	-0.408656	0.0328995
ENSMUSG00000015750	Aph1a	protein_coding	-0.0598814	0.942209	-0.0310432	0.9654	0.262827	0.745495	0.271615	0.687974	-0.174011	0.838042	0.592093	0.357038
ENSMUSG00000015755	Tab2	protein_coding	-0.324359	0.255031	-0.2248	0.294416	-0.327244	0.237143	-0.196989	0.355639	-0.218191	0.443618	-0.0622512	0.764992
ENSMUSG00000015757	Ppil4	protein_coding	0.0355266	0.869404	0.144852	0.454577	-0.0392969	0.85216	0.432996	0.0260935	-0.38468	0.0847289	-0.115753	0.551762
ENSMUSG00000015759	Cnih1	protein_coding	0.390395	0.471452	0.40545	0.401806	0.565943	0.279906	0.368307	0.446233	0.252071	0.650219	0.472481	0.314472
ENSMUSG00000015766	Eps8	protein_coding	0.318596	0.567847	-0.192246	0.737217	0.0867181	0.874337	0.345054	0.512162	-0.126221	0.834086	0.074186	0.888719
ENSMUSG00000015776	Med22	protein_coding	0.126591	0.82894	0.826531	0.253904	-1.06445	0.117809	0.316994	0.679933	0.105628	0.857409	0.891915	0.200927
ENSMUSG00000015787	Abo	protein_coding	0	1	0	1	0	1	0	1	0	1	-2.56274e-15	1
ENSMUSG00000015790	Surf1	protein_coding	-0.0990202	0.807875	-0.132934	0.76464	-0.101058	0.799697	-0.236717	0.597011	0.0330284	0.933823	-0.172432	0.69128
ENSMUSG00000015804	Med28	protein_coding	-0.390027	0.197145	-0.404158	0.102017	-0.0015013	0.995622	-0.29037	0.230166	-0.181563	0.543003	-0.481476	0.0496187
ENSMUSG00000015806	Qdpr	protein_coding	0.530257	0.419943	-0.0627945	0.876828	2.04901	0.000798778	0.0895132	0.820578	0.520226	0.43469	-0.0231556	0.953673
ENSMUSG00000015812	Gnrh1	protein_coding	1.50534	0.205384	0.864821	0.411449	0.891984	0.376995	-0.499262	0.670634	0.998962	0.353374	-1.50118	0.160919
ENSMUSG00000015829	Tnr	protein_coding	-0.536278	0.638349	0	1	-0.000191039	0.996221	0	1	-2.47584	0.063318	-2.56274e-15	1
ENSMUSG00000015837	Sqstm1	protein_coding	-0.283445	0.23808	0.331139	0.0778722	-0.18584	0.423643	-0.298044	0.119998	-0.137357	0.565908	-0.123307	0.50995
ENSMUSG00000015839	Nfe2l2	protein_coding	0.636132	0.0303193	-0.526897	0.0775763	0.562649	0.0497624	-0.357177	0.220147	0.595141	0.0437619	-0.189031	0.500716
ENSMUSG00000015843	Rxrg	protein_coding	0.932426	0.373	0	1	1.47538	0.216932	1.60007	0.160476	0	1	-2.56274e-15	1
ENSMUSG00000015846	Rxra	protein_coding	-0.54436	0.501828	0.0385682	0.944464	1.27513	0.0538269	0.450397	0.411586	0.533218	0.459129	-0.451834	0.46053
ENSMUSG00000015850	Adamtsl4	protein_coding	-0.177955	0.871645	1.02574	0.284954	0.17812	0.873759	0	1	-1.69395	0.135716	1.50834	0.149743
ENSMUSG00000015852	Fcrls	protein_coding	0.100268	0.928397	0.866125	0.396431	0.0861166	0.944005	0.505352	0.62978	-0.560456	0.640941	0.406883	0.693861
ENSMUSG00000015854	Cd5l	protein_coding	-0.195508	0.824677	-0.845749	0.377949	-0.0708793	0.932653	1.49868	0.0311171	0.751412	0.348241	0.587445	0.439703
ENSMUSG00000015869	Prpsap1	protein_coding	0.117411	0.804829	0.147662	0.720252	-0.164169	0.733711	-0.0748086	0.861257	0.287847	0.541949	0.156364	0.701057
ENSMUSG00000015879	Fam184b	protein_coding	0	1	0	1	1.45451	0.193335	0	1	0	1	-2.56274e-15	1
ENSMUSG00000015880	Ncapg	protein_coding	-0.321883	0.533279	-0.162903	0.749313	-0.085778	0.862099	0.377111	0.433546	0.0950597	0.851739	-0.337604	0.506644
ENSMUSG00000015882	Lcorl	protein_coding	0.0055421	0.991837	0.64762	0.0918439	1.42663	0.0023619	-0.104691	0.802056	0.733257	0.135906	0.567473	0.136002
ENSMUSG00000015889	Lta4h	protein_coding	0.330063	0.355687	-0.513613	0.1526	0.0244954	0.94517	-0.10088	0.765521	0.153453	0.676052	-0.150709	0.651634
ENSMUSG00000015890	Amdhd1	protein_coding	0	1	-0.478785	0.731494	3.98054	0.00935235	1.33076	0.258705	0	1	-1.50452	0.232462
ENSMUSG00000015932	Dstn	protein_coding	-0.68666	0.126538	-0.365948	0.454829	-0.329765	0.4362	-0.364372	0.453046	-0.0849247	0.84252	0.00555016	0.989964
ENSMUSG00000015937	Macroh2a1	protein_coding	0.10367	0.709076	-0.416048	0.117861	0.0882341	0.747099	-0.292345	0.261971	0.371859	0.182595	0.0295125	0.906152
ENSMUSG00000015942	Gtf2ird2	protein_coding	1.40376	0.151772	1.26666	0.0792638	1.75996	0.0634855	0.344474	0.670427	0.490797	0.640237	0.592236	0.440084
ENSMUSG00000015943	Bola1	protein_coding	-0.558893	0.481033	0.00756221	0.991173	0.450177	0.527316	0.696437	0.294569	0.520451	0.46432	0.386921	0.569778
ENSMUSG00000015944	Castor2	protein_coding	0.658805	0.250554	0.156551	0.813553	-2.17735	0.00730808	-0.043552	0.951063	-0.472041	0.476261	-0.708876	0.333531
ENSMUSG00000015947	Fcgr1	protein_coding	-0.123414	0.82669	-0.592233	0.443871	-0.367589	0.518845	1.05345	0.0856965	-1.00611	0.114392	0.559179	0.377624
ENSMUSG00000015950	Ncf1	protein_coding	0.144568	0.536803	-0.147223	0.50278	-0.130529	0.570561	-0.310315	0.163628	0.327333	0.165091	0.0659947	0.75857
ENSMUSG00000015957	Wnt11	protein_coding	0.822919	0.489573	0	1	-1.08185	0.278884	1.00606	0.299931	-1.08185	0.29755	0.940309	0.315494
ENSMUSG00000015961	Adss	protein_coding	0.216187	0.549253	-0.344364	0.257136	-0.00508256	0.988829	-0.466791	0.128788	0.578397	0.106874	-0.436928	0.146072
ENSMUSG00000015962	1700016C15Rik	protein_coding	0	1	0	1	0	1	0	1	0	1	-2.56274e-15	1
ENSMUSG00000015966	Il17rb	protein_coding	0.938943	0.364129	0	1	0	1	1.01001	0.305567	0	1	-2.56274e-15	1
ENSMUSG00000015968	Cacna1d	protein_coding	0.16365	0.828705	0.175337	0.828308	0.937109	0.177539	-0.0998425	0.902679	-0.755015	0.379775	0.376932	0.618064
ENSMUSG00000015970	Chdh	protein_coding	0	1	-0.939518	0.339472	2.66175	0.0490831	0.0704959	0.952657	0	1	-0.939518	0.318255
ENSMUSG00000015971	Actr8	protein_coding	0.417603	0.521424	0.575691	0.310304	1.29523	0.0312238	0.0230394	0.969155	0.0857127	0.898834	-0.0761516	0.898734
ENSMUSG00000015980	Lrrc27	protein_coding	0.351183	0.767948	-1.49708	0.153281	0.295515	0.802749	0.0870862	0.932656	-0.546386	0.678779	-0.550168	0.605447
ENSMUSG00000015981	Stk32c	protein_coding	0.949031	0.337526	1.03382	0.30025	1.82757	0.112344	0	1	0	1	-2.56274e-15	1
ENSMUSG00000015994	Fnta	protein_coding	0.419362	0.27542	-0.502426	0.153276	0.481764	0.200803	-0.601462	0.0914441	0.316605	0.416092	-0.477513	0.162481
ENSMUSG00000016018	Mtrex	protein_coding	0.300748	0.409167	-0.158424	0.661529	0.213568	0.555378	0.489151	0.14199	0.277028	0.450047	0.0413115	0.903775
ENSMUSG00000016024	Lbp	protein_coding	-0.132821	0.918014	-0.88223	0.450248	1.11542	0.390676	0.694492	0.479801	1.20039	0.356332	-1.90797	0.0897175
ENSMUSG00000016028	Celsr1	protein_coding	0.133328	0.839983	-0.529588	0.511345	-0.33909	0.619606	0.430893	0.536043	0.00591338	0.997081	-0.398757	0.6024
ENSMUSG00000016087	Fli1	protein_coding	-0.00708605	0.977792	0.0717336	0.708745	0.0805926	0.743953	0.0069267	0.971073	0.123263	0.627678	0.444609	0.0201655
ENSMUSG00000016128	Stard13	protein_coding	0.938943	0.364129	1.02737	0.291059	0	1	1.00606	0.296094	0	1	0.945709	0.311013
ENSMUSG00000016150	Tenm1	protein_coding	1.92971	0.132866	0	1	2.45121	0.0592665	1.60651	0.159427	0.97679	0.371509	-2.56274e-15	1
ENSMUSG00000016179	Camk1g	protein_coding	0	1	0	1	0	1	0	1	0	1	0.944237	0.320699
ENSMUSG00000016181	Utp25	protein_coding	-0.100981	0.851109	0.415184	0.448341	0.616487	0.20821	-0.457621	0.460124	0.140472	0.789088	0.108341	0.846719
ENSMUSG00000016194	Hsd11b1	protein_coding	0.00536609	0.993225	-0.208185	0.653991	1.39984	0.014111	0.500081	0.241131	-0.221736	0.724818	0.150755	0.727187
ENSMUSG00000016200	Syt14	protein_coding	-0.190388	0.506248	0.0278038	0.912287	-0.136446	0.623519	0.0952862	0.705852	-0.0568744	0.842338	-0.230375	0.364847
ENSMUSG00000016206	H2-M3	protein_coding	0.589913	0.160436	-0.535382	0.199782	0.165326	0.696229	-0.256691	0.518294	-0.379785	0.412717	-0.205021	0.595784
ENSMUSG00000016239	Lonrf3	protein_coding	0	1	0	1	1.48035	0.204832	0	1	0	1	-2.56274e-15	1
ENSMUSG00000016252	Atp5e	protein_coding	0.133567	0.585157	0.17105	0.322274	-0.0953108	0.689379	0.147684	0.393194	-0.136195	0.579804	-0.0626274	0.716526
ENSMUSG00000016253	Nelfcd	protein_coding	0.494972	0.165474	-0.294407	0.433614	-0.35035	0.353747	0.157703	0.652459	-0.0317088	0.933594	0.058766	0.866831
ENSMUSG00000016255	Tubb1	protein_coding	-1.4299	0.0779261	-0.148029	0.840731	-0.994486	0.188309	-0.620899	0.430198	-0.514938	0.482142	-0.00751854	0.993313
ENSMUSG00000016256	Ctsz	protein_coding	-0.284475	0.21004	-0.359166	0.066368	-0.526848	0.0208448	-0.265103	0.167798	0.0543749	0.808169	0.0521348	0.778904
ENSMUSG00000016257	Prelid3b	protein_coding	0.0336675	0.948218	-0.452514	0.316462	0.495877	0.299755	-0.711342	0.129167	0.0259051	0.956395	0.183854	0.647012
ENSMUSG00000016262	Sertad4	protein_coding	0.422363	0.725271	1.03382	0.30025	-1.09061	0.272957	0	1	-1.09061	0.291523	-2.56274e-15	1
ENSMUSG00000016283	H2-M2	protein_coding	0	1	0	1	0	1	0	1	0	1	-2.56274e-15	1
ENSMUSG00000016308	Ube2a	protein_coding	0.627474	0.155378	0.0931979	0.797087	0.262227	0.55759	-0.771794	0.0607566	0.528708	0.239205	0.0254829	0.943917
ENSMUSG00000016319	Slc25a5	protein_coding	0.279887	0.309017	-0.225815	0.369657	0.310816	0.248299	0.208698	0.388981	-0.0527879	0.850325	0.0780955	0.746432
ENSMUSG00000016327	Atp1b4	protein_coding	0	1	0	1	0	1	0	1	0	1	-2.56274e-15	1
ENSMUSG00000016344	Ppdpf	protein_coding	0.209216	0.451765	-0.118119	0.652739	-0.192564	0.490167	-0.234992	0.375082	0.330401	0.237745	-0.0755879	0.768375
ENSMUSG00000016346	Kcnq2	protein_coding	0	1	0	1	0	1	0	1	0	1	-2.56274e-15	1
ENSMUSG00000016349	Eef1a2	protein_coding	0.938943	0.364129	0	1	0	1	0	1	0	1	-2.56274e-15	1
ENSMUSG00000016356	Col20a1	protein_coding	0	1	0.0856849	0.939584	1.84069	0.120414	-0.940051	0.327776	0	1	-0.00186011	0.998853
ENSMUSG00000016382	Pls3	protein_coding	1.15556	0.36108	-0.935615	0.334486	1.75923	0.142143	0.0743993	0.95081	-1.09061	0.331923	0.00257601	0.997345
ENSMUSG00000016386	Mpped2	protein_coding	1.92974	0.0982912	0	1	3.09723	0.00786717	1.01324	0.305353	0	1	-2.56274e-15	1
ENSMUSG00000016409	Nkap	protein_coding	0.216736	0.517028	-0.133063	0.667873	-0.17988	0.597226	-0.465375	0.151591	-0.255911	0.469044	0.189739	0.514516
ENSMUSG00000016427	Ndufa1	protein_coding	-0.194309	0.435976	0.0277768	0.88196	-0.187957	0.438062	-0.107676	0.566916	-0.186693	0.454742	-0.226942	0.229141
ENSMUSG00000016458	Wt1	protein_coding	-3.32779	0.0177751	0	1	-0.866853	0.413484	0	1	-1.35917	0.242838	-2.56274e-15	1
ENSMUSG00000016477	E2f3	protein_coding	0.381184	0.326723	-0.434867	0.249671	0.19784	0.608984	0.228311	0.50709	0.306799	0.432645	-0.221059	0.533853
ENSMUSG00000016481	Cr1l	protein_coding	0.0883698	0.797141	-0.367145	0.224108	0.398905	0.229798	-0.283344	0.338751	-0.336876	0.347986	-0.108395	0.705274
ENSMUSG00000016487	Ppfibp1	protein_coding	-0.615685	0.4478	0.172943	0.834708	0.359338	0.609211	-0.889823	0.346199	0.333762	0.646622	-1.3748	0.161314
ENSMUSG00000016493	Cd46	protein_coding	0.26041	0.742687	-0.101486	0.858968	0.829094	0.251012	-0.422669	0.482522	0.558703	0.466559	0.185721	0.731436
ENSMUSG00000016494	Cd34	protein_coding	-0.835226	0.456012	1.02737	0.306169	-1.82864	0.136828	1.59223	0.155086	-0.210158	0.84635	-2.56274e-15	1
ENSMUSG00000016495	Plgrkt	protein_coding	0.734667	0.0244223	-0.148852	0.646602	0.0986318	0.759949	-0.0688079	0.829671	0.484966	0.143094	-0.295989	0.35947
ENSMUSG00000016496	Cd274	protein_coding	-0.188967	0.717726	0.618297	0.185264	0.0538475	0.911878	0.28305	0.556477	-0.00890972	0.98422	0.726742	0.105758
ENSMUSG00000016498	Pdcd1lg2	protein_coding	-0.209071	0.815431	0.15189	0.880647	0.154258	0.853842	1.09675	0.211624	-0.161448	0.861331	-0.959943	0.366313
ENSMUSG00000016503	Gtf3a	protein_coding	0.250988	0.67779	-0.7154	0.244498	-0.288433	0.64439	0.336233	0.520479	0.236362	0.700673	0.700957	0.152677
ENSMUSG00000016510	Mtif3	protein_coding	-0.082956	0.889809	0.19319	0.740574	-0.421471	0.491688	-1.03669	0.133674	-0.0446122	0.938722	-0.0835783	0.886945
ENSMUSG00000016520	Lnx2	protein_coding	0.736713	0.247719	-0.425499	0.395658	0.340304	0.594974	-0.913529	0.0896926	0.906725	0.153571	-0.945322	0.0729521
ENSMUSG00000016524	Il19	protein_coding	0	1	0	1	0.911612	0.37258	0	1	0	1	-2.56274e-15	1
ENSMUSG00000016526	Dyrk3	protein_coding	-0.325317	0.553656	-0.548656	0.318004	-1.35178	0.0305317	-0.363963	0.492736	-1.43331	0.0277153	-0.696436	0.20141
ENSMUSG00000016528	Mapkapk2	protein_coding	-0.0413325	0.901162	-0.0877772	0.778947	-0.0776798	0.811782	-0.392286	0.224406	0.0852635	0.794047	-0.303159	0.332787
ENSMUSG00000016529	Il10	protein_coding	0	1	0	1	0.909143	0.372683	0	1	0	1	-2.56274e-15	1
ENSMUSG00000016534	Lamp2	protein_coding	-0.0543052	0.825404	-0.0861881	0.665489	0.348764	0.146265	0.436866	0.0266278	0.246773	0.316504	-0.263772	0.188736
ENSMUSG00000016541	Atxn10	protein_coding	0.270063	0.431943	-0.436504	0.176889	0.109901	0.745304	-0.273108	0.385497	0.272049	0.427995	0.168647	0.567758
ENSMUSG00000016552	Foxred2	protein_coding	-1.9591	0.0226707	0.684141	0.54576	-0.850999	0.244297	0.658192	0.559837	-1.15592	0.140922	0.97696	0.369688
ENSMUSG00000016554	Eif3d	protein_coding	0.547055	0.0817342	0.144575	0.660603	-0.0642939	0.839809	0.641286	0.0415858	0.526085	0.0973561	0.623607	0.0430086
ENSMUSG00000016559	H3f3b	protein_coding	0.0127759	0.953614	-0.122558	0.497518	-0.26175	0.229683	0.097187	0.584684	0.273712	0.216461	0.0242309	0.89105
ENSMUSG00000016619	Nup50	protein_coding	0.536351	0.0858233	0.0318444	0.924493	0.310687	0.318097	-0.0113676	0.972506	0.202404	0.526123	0.461642	0.137108
ENSMUSG00000016624	Phf21b	protein_coding	0.949031	0.355569	0	1	0.891984	0.367109	1.002	0.3001	0	1	0.944237	0.314708
ENSMUSG00000016626	Nlrp14	protein_coding	-1.09357	0.295149	0	1	-1.09357	0.287466	0	1	-1.09357	0.306012	-2.56274e-15	1
ENSMUSG00000016637	Ift27	protein_coding	-0.00305509	0.997618	0.402214	0.447489	-0.270402	0.630391	0.383991	0.46941	0.0808218	0.88658	-0.276768	0.625903
ENSMUSG00000016664	Pacsin2	protein_coding	-0.448472	0.0755562	-0.155824	0.512705	-0.48897	0.0482732	0.184507	0.425576	-0.136789	0.57892	-0.0695753	0.764204
ENSMUSG00000016756	Cmah	protein_coding	-0.104016	0.735938	-0.0198843	0.931936	0.64967	0.0301032	-0.338888	0.154179	0.092946	0.762682	0.294707	0.192135
ENSMUSG00000016757	Ttll12	protein_coding	-0.258054	0.571328	0.794868	0.186512	-0.237036	0.597745	1.12205	0.0513985	-0.959161	0.0606143	0.737773	0.212075
ENSMUSG00000016758	Bik	protein_coding	0.804263	0.477971	0	1	0.351544	0.754179	1.60728	0.123916	-1.09357	0.275712	1.91057	0.0706436
ENSMUSG00000016763	Scube1	protein_coding	2.51834	0.0882016	0	1	1.87849	0.190732	1.01324	0.305353	0	1	-2.56274e-15	1
ENSMUSG00000016831	Tox4	protein_coding	0.0141018	0.973033	-0.148809	0.674015	-0.166349	0.698341	-0.3201	0.373126	-0.0642881	0.883352	-0.0352272	0.917832
ENSMUSG00000016833	Mrps18c	protein_coding	-0.909172	0.186665	0.426224	0.506831	0.179408	0.762126	0.101532	0.876915	-0.142701	0.820006	0.291029	0.649694
ENSMUSG00000016918	Sulf1	protein_coding	0.911612	0.371281	0	1	0.899541	0.378983	3.33885	0.00772256	-2.13909	0.0949727	-2.56274e-15	1
ENSMUSG00000016921	Srsf6	protein_coding	-0.0301211	0.902915	0.213016	0.340442	0.421655	0.0793332	0.150678	0.501975	0.197723	0.422909	0.00669072	0.976222
ENSMUSG00000016933	Plcg1	protein_coding	0.78874	0.198086	-0.54654	0.184043	1.1811	0.0441757	-0.55922	0.170972	0.791511	0.206193	0.117979	0.744023
ENSMUSG00000016940	Kctd2	protein_coding	-0.199389	0.720211	0.716093	0.200266	-0.525324	0.357209	-1.01942	0.150951	-1.3353	0.0426645	0.150058	0.799832
ENSMUSG00000016942	Tmprss6	protein_coding	0	1	1.61651	0.193874	4.44189	0.00477477	2.83665	0.0280843	0	1	-2.56274e-15	1
ENSMUSG00000016946	Kctd5	protein_coding	0.716164	0.276248	-0.51285	0.37502	0.4313	0.515465	-0.443932	0.434459	-0.229538	0.762946	-0.554213	0.326332
ENSMUSG00000016982	Pom121l2	protein_coding	-1.08998	0.295289	0	1	-1.08998	0.287602	0	1	-1.08998	0.306159	-2.56274e-15	1
ENSMUSG00000016984	Etaa1	protein_coding	-0.122983	0.851082	-0.12603	0.823204	0.148152	0.804945	-1.28738	0.0547466	-0.356031	0.600017	0.544073	0.279517
ENSMUSG00000016995	Matn4	protein_coding	0	1	0	1	0	1	0	1	0	1	-2.56274e-15	1
ENSMUSG00000016998	Svs4	protein_coding	0	1	0	1	0	1	1.01401	0.305265	0	1	-2.56274e-15	1
ENSMUSG00000017000	Svs6	protein_coding	0	1	0	1	0	1	0	1	0	1	-2.56274e-15	1
ENSMUSG00000017002	Slpi	protein_coding	0.449136	0.281818	-0.455326	0.1243	-0.054854	0.893017	-0.219027	0.450073	0.319456	0.442252	-0.0354957	0.900153
ENSMUSG00000017003	Svs3a	protein_coding	0	1	0	1	0	1	0	1	0	1	-2.56274e-15	1
ENSMUSG00000017004	Svs5	protein_coding	0	1	0	1	0	1	0	1	0	1	-2.56274e-15	1
ENSMUSG00000017007	Rbpjl	protein_coding	0	1	0	1	0	1	0	1	0	1	-2.56274e-15	1
ENSMUSG00000017009	Sdc4	protein_coding	0.306455	0.45682	-0.0931773	0.757513	0.838424	0.038122	0.308256	0.28758	0.0940456	0.823768	0.375545	0.187439
ENSMUSG00000017049	Ccdc70	protein_coding	0	1	0	1	0	1	0	1	0	1	-2.56274e-15	1
ENSMUSG00000017057	Il13ra1	protein_coding	0.295895	0.531258	-0.0903598	0.826096	0.4305	0.350322	-0.3831	0.366327	0.194015	0.683691	0.0449039	0.908175
ENSMUSG00000017064	Prl5a1	protein_coding	-1.09357	0.295149	0	1	-1.09357	0.287466	0	1	-1.09357	0.306012	-2.56274e-15	1
ENSMUSG00000017119	Nbr1	protein_coding	-0.368009	0.174828	0.346281	0.103371	-0.509336	0.057667	-0.409483	0.0698872	-0.354571	0.193614	-0.285636	0.190304
ENSMUSG00000017132	Cyth1	protein_coding	0.36996	0.203104	-0.39611	0.0786855	0.271653	0.338793	-0.138137	0.524301	0.594801	0.0430632	0.194065	0.352722
ENSMUSG00000017144	Rnd3	protein_coding	-1.79878	0.0625002	-1.45275	0.217934	0.42251	0.560106	-0.886982	0.416925	-0.364359	0.655606	-1.54602	0.177982
ENSMUSG00000017146	Brca1	protein_coding	-0.23869	0.780726	-2.70066	0.0121401	0.143857	0.86434	0.120007	0.87777	-0.412474	0.642072	-0.217437	0.785973
ENSMUSG00000017165	Gast	protein_coding	0	1	0	1	0	1	0	1	0	1	-2.56274e-15	1
ENSMUSG00000017167	Cntnap1	protein_coding	0.938943	0.368183	1.03654	0.276919	1.46175	0.214554	1.59526	0.131319	0.996062	0.355194	1.51187	0.143428
ENSMUSG00000017176	Nt5c3b	protein_coding	-0.09926	0.883412	-0.389691	0.539535	0.146915	0.816294	-0.0951817	0.876123	0.961557	0.121605	-0.0943575	0.873418
ENSMUSG00000017188	Coa3	protein_coding	0.243974	0.380646	0.291036	0.262492	0.0506686	0.853957	0.779405	0.00249419	-0.273608	0.343608	0.438296	0.0857558
ENSMUSG00000017195	Zpbp2	protein_coding	0.557226	0.60926	0	1	-0.782868	0.500147	2.03012	0.0786647	-0.718862	0.549447	1.50885	0.163533
ENSMUSG00000017204	Gsdma	protein_coding	0.949031	0.350875	1.63203	0.150333	1.47124	0.198657	0	1	0	1	0.938191	0.32777
ENSMUSG00000017210	Med24	protein_coding	0.214748	0.613357	0.0354376	0.935482	-0.234017	0.596807	0.243659	0.562331	0.370308	0.391379	-1.05738	0.035337
ENSMUSG00000017211	Gsdma2	protein_coding	0	1	0	1	0	1	0	1	0	1	-2.56274e-15	1
ENSMUSG00000017221	Psmd3	protein_coding	0.00125657	0.996926	-0.448042	0.312607	-0.976595	0.0556629	-0.161225	0.703343	-0.141999	0.764625	-0.695858	0.120163
ENSMUSG00000017264	Exosc10	protein_coding	0.283172	0.634489	0.239923	0.614506	0.239975	0.686714	-0.583003	0.276832	0.713734	0.216974	0.301056	0.515033
ENSMUSG00000017286	Glod4	protein_coding	0.353879	0.468181	-0.766717	0.0496714	0.861881	0.0638428	-0.00966114	0.97924	0.669126	0.166613	-0.460856	0.202374
ENSMUSG00000017288	Vps53	protein_coding	0.428592	0.426579	0.153365	0.775847	0.506594	0.334064	0.447454	0.388879	0.592454	0.271141	1.20812	0.0106243
ENSMUSG00000017291	Taok1	protein_coding	0.175513	0.506108	-0.0664223	0.752897	0.221215	0.391631	0.122825	0.554583	0.0241898	0.927699	-0.110816	0.595659
ENSMUSG00000017299	Dnttip1	protein_coding	0.0723093	0.821149	-0.175632	0.445804	0.0751632	0.812603	-0.782119	0.0018349	0.358076	0.267463	-0.00292086	0.988956
ENSMUSG00000017300	Tnnc2	protein_coding	0.938943	0.364129	-2.68466	0.0470804	0	1	-2.68466	0.0447157	0	1	-2.68466	0.0382316
ENSMUSG00000017307	Acot8	protein_coding	-0.489998	0.334975	-0.453614	0.385204	-0.281343	0.563252	-0.378222	0.461258	-0.401035	0.429698	-0.447135	0.377193
ENSMUSG00000017309	Cd300lg	protein_coding	1.64391	0.049828	-0.69754	0.406731	0.737493	0.42179	0.406156	0.568294	0.4572	0.637172	-0.340268	0.659371
ENSMUSG00000017310	Spint4	protein_coding	0	1	0	1	0.911612	0.37258	0	1	0	1	-2.56274e-15	1
ENSMUSG00000017311	Pyy	protein_coding	0	1	0	1	0	1	0	1	0	1	-2.56274e-15	1
ENSMUSG00000017314	Mpp2	protein_coding	-0.776218	0.168267	0.174716	0.686331	-0.931484	0.100963	-0.0670026	0.880675	0.093601	0.859348	-0.253849	0.569968
ENSMUSG00000017316	Ppy	protein_coding	0	1	0	1	0	1	0	1	0	1	-2.56274e-15	1
ENSMUSG00000017344	Vtn	protein_coding	3.77758	0.104866	0.634818	0.628155	7.56163	2.703e-05	3.70359	7.99297e-05	0	1	-2.70654	0.143006
ENSMUSG00000017376	Nlk	protein_coding	-0.0691848	0.798857	-0.15873	0.48878	0.110844	0.671517	-0.245807	0.284724	0.0659983	0.807534	-0.107414	0.630902
ENSMUSG00000017386	Traf4	protein_coding	0.454413	0.570565	1.15274	0.103913	-0.261056	0.7599	0.119259	0.882336	0.0281253	0.97017	-1.75999	0.0790463
ENSMUSG00000017390	Aldoc	protein_coding	1.14766	0.274106	0	1	-0.162595	0.874488	1.58417	0.127755	1.49543	0.149987	1.51174	0.138658
ENSMUSG00000017400	Stac2	protein_coding	-0.559423	0.556376	0.380042	0.642355	0.680401	0.404607	-0.484705	0.594777	0.367374	0.67856	0.0150473	0.986647
ENSMUSG00000017404	Rpl19	protein_coding	-0.593562	0.332761	0.321734	0.534764	0.704004	0.175479	-0.46257	0.42409	0.293808	0.592389	-0.75788	0.19947
ENSMUSG00000017405	Nek8	protein_coding	-1.28521	0.0815705	-0.724895	0.319386	-0.117673	0.855489	-1.33601	0.0911451	-0.9812	0.172965	-1.43487	0.066284
ENSMUSG00000017412	Cacnb4	protein_coding	0.104799	0.931319	1.03416	0.294176	0.746635	0.50627	0	1	-2.14137	0.119954	0.938191	0.315822
ENSMUSG00000017417	Plxdc1	protein_coding	0.108846	0.908899	-0.44625	0.573476	-0.244657	0.793286	-1.06585	0.213222	-1.13196	0.285801	-0.357219	0.637076
ENSMUSG00000017418	Arl5b	protein_coding	0.961543	0.160747	-0.927586	0.1735	0.531817	0.446657	0.551692	0.315867	-0.00690038	0.991614	-0.234149	0.693779
ENSMUSG00000017421	Zfp207	protein_coding	-0.199129	0.442433	0.127756	0.550169	0.00870024	0.971616	0.0559515	0.794192	-0.132254	0.610901	0.0740617	0.725046
ENSMUSG00000017428	Psmd11	protein_coding	-0.35431	0.263131	-0.219809	0.475695	0.200969	0.500168	-0.0890065	0.76791	-0.644274	0.0519501	-0.100796	0.733782
ENSMUSG00000017446	C1qtnf1	protein_coding	-0.609346	0.576405	0	1	-0.649734	0.547699	0	1	-2.12782	0.0711663	-2.56274e-15	1
ENSMUSG00000017453	Pipox	protein_coding	1.48817	0.387345	2.03251	0.167004	5.42895	0.000529351	4.04829	0.00323317	0	1	-2.56274e-15	1
ENSMUSG00000017466	Timp2	protein_coding	-0.0628192	0.889309	0.0103161	0.982721	-0.879998	0.0646495	0.607232	0.18555	-0.104182	0.818948	0.046688	0.922336
ENSMUSG00000017478	Zc3h18	protein_coding	0	1	0	1	0	1	0	1	0	1	-2.56274e-15	1
ENSMUSG00000017485	Top2b	protein_coding	0.295179	0.28708	-0.239664	0.305662	0.0742675	0.783791	-0.176135	0.446152	0.0108247	0.968987	-0.381221	0.103689
ENSMUSG00000017491	Rarb	protein_coding	1.43023	0.248238	-1.90742	0.0997442	1.34185	0.273888	-0.897408	0.430923	-1.09357	0.328992	-0.967113	0.386775
ENSMUSG00000017493	Igfbp4	protein_coding	0.0402596	0.920162	0.112483	0.688531	0.741274	0.0592809	0.512472	0.0608137	0.15691	0.697692	-0.0647403	0.817415
ENSMUSG00000017499	Cdc6	protein_coding	1.94287	0.0973733	-1.44543	0.197713	2.4659	0.0373544	-0.46002	0.640135	2.75907	0.0202779	-0.56269	0.563647
ENSMUSG00000017548	Suz12	protein_coding	0.444711	0.0933846	0.00915269	0.969744	0.0858878	0.739734	0.257131	0.27588	-0.0926735	0.730116	-0.317616	0.188995
ENSMUSG00000017550	Atad5	protein_coding	-0.0847487	0.777389	-0.0597804	0.829409	-0.330326	0.266352	-0.0403259	0.883597	-0.454256	0.142575	-0.272194	0.329006
ENSMUSG00000017561	Crlf3	protein_coding	-0.331216	0.248213	0.355447	0.151791	0.259128	0.340369	0.100166	0.687176	-0.384217	0.185285	0.440026	0.0714154
ENSMUSG00000017588	Krt27	protein_coding	0	1	0	1	0	1	0	1	0	1	-2.56274e-15	1
ENSMUSG00000017607	Tns4	protein_coding	0.204844	0.842021	-0.474753	0.674218	-0.2142	0.834036	0.509194	0.623023	1.09344	0.260454	0.736045	0.460338
ENSMUSG00000017615	Tnfaip1	protein_coding	-0.17546	0.773247	-0.0983032	0.856979	-0.625006	0.322864	0.0230954	0.963018	0.292487	0.611694	-0.191533	0.721493
ENSMUSG00000017631	Abr	protein_coding	0.743654	0.0460897	0.0263779	0.948504	0.829555	0.023575	-0.0437868	0.91659	0.380021	0.316075	0.0266682	0.945808
ENSMUSG00000017639	Rab11fip4	protein_coding	0.828996	0.136941	-0.0545238	0.916893	0.289009	0.619835	-0.0244484	0.962939	0.773832	0.17032	0.192174	0.69345
ENSMUSG00000017652	Cd40	protein_coding	0.874383	0.0515037	0.804154	0.118435	0.111171	0.811339	-0.00695583	0.988813	-0.196827	0.69284	0.619324	0.226088
ENSMUSG00000017664	Slc35c2	protein_coding	-0.0522817	0.911876	-0.668635	0.106222	0.111058	0.808813	-0.535833	0.184844	0.562898	0.210908	-0.492274	0.209873
ENSMUSG00000017667	Zfp334	protein_coding	0	1	0	1	0	1	0	1	0	1	-2.56274e-15	1
ENSMUSG00000017670	Elmo2	protein_coding	0.696941	0.131019	-0.233393	0.612129	-0.227099	0.6471	0.0338485	0.935665	0.271979	0.569479	-0.0092479	0.983998
ENSMUSG00000017677	Wsb1	protein_coding	0.140022	0.717962	-0.633431	0.0653528	0.227295	0.543251	-0.107964	0.731545	0.216757	0.573933	-0.0706965	0.817841
ENSMUSG00000017679	Ttpal	protein_coding	0.726762	0.100274	0.0218196	0.95103	0.941364	0.0293848	0.240022	0.494425	0.690121	0.123071	0.295511	0.387085
ENSMUSG00000017686	Rhot1	protein_coding	-0.225075	0.677645	0.116713	0.808441	0.476408	0.333371	0.38508	0.402333	0.129681	0.804206	0.686952	0.114375
ENSMUSG00000017688	Hnf4g	protein_coding	-1.09357	0.315791	0	1	1.37319	0.263443	1.01001	0.305567	-1.09357	0.32677	-2.56274e-15	1
ENSMUSG00000017692	Rhbdl3	protein_coding	0.949031	0.340244	0	1	1.45451	0.190925	1.58815	0.13437	0	1	0.943743	0.300665
ENSMUSG00000017697	Ada	protein_coding	0.0887632	0.926869	-0.868154	0.36322	-2.14332	0.0512738	0.110219	0.893758	-1.1622	0.305463	-0.566297	0.52342
ENSMUSG00000017707	Serinc3	protein_coding	-0.313906	0.164259	0.0221561	0.899141	-0.113398	0.601532	-0.292979	0.0986694	-0.309855	0.169806	-0.149425	0.394415
ENSMUSG00000017713	Tha1	protein_coding	0.617573	0.453852	1.10165	0.273418	-0.59451	0.520677	2.23317	0.0147122	0.323671	0.7061	0.565274	0.573451
ENSMUSG00000017715	Pgs1	protein_coding	0.29793	0.406075	0.596914	0.0789643	-0.121399	0.738754	0.394146	0.248984	-0.0959893	0.797296	-0.00420043	0.991084
ENSMUSG00000017716	Birc5	protein_coding	-1.07511	0.00816626	-0.0475734	0.911333	-0.754502	0.047609	-0.0192312	0.961725	-0.424448	0.260884	-0.12141	0.768807
ENSMUSG00000017718	Afmid	protein_coding	0	1	-0.93689	0.344114	0	1	-0.93689	0.338678	0	1	-0.93689	0.322919
ENSMUSG00000017720	Trp53tg5	protein_coding	0	1	0	1	0	1	0	1	0	1	-2.56274e-15	1
ENSMUSG00000017721	Pigt	protein_coding	0.304408	0.694663	1.14365	0.151551	-0.492929	0.548076	-0.614593	0.530279	0.181198	0.815228	1.00568	0.205309
ENSMUSG00000017723	Wfdc2	protein_coding	0	1	0	1	0	1	0	1	0	1	-2.56274e-15	1
ENSMUSG00000017724	Etv4	protein_coding	0	1	0	1	0	1	0	1	0	1	-2.56274e-15	1
ENSMUSG00000017733	Eppin	protein_coding	0	1	0	1	0	1	0	1	0	1	-2.56274e-15	1
ENSMUSG00000017734	Dbndd2	protein_coding	0	1	0.0917578	0.936987	1.88256	0.135964	0.0663829	0.95307	0	1	0.00257601	0.997319
ENSMUSG00000017737	Mmp9	protein_coding	0.450558	0.298477	-0.352566	0.304921	-0.547017	0.213522	-0.242774	0.475525	-0.155998	0.724152	-0.0593377	0.85665
ENSMUSG00000017740	Slc12a5	protein_coding	0	1	0	1	0	1	0	1	0	1	-2.56274e-15	1
ENSMUSG00000017747	Ghdc	protein_coding	0.910966	0.274686	0.152765	0.884413	0.0202662	0.977906	0.420812	0.668431	-1.14889	0.270042	1.29241	0.138383
ENSMUSG00000017754	Pltp	protein_coding	-0.138844	0.795577	-1.53946	0.0232681	-0.699042	0.211564	-0.0839331	0.879438	0.499643	0.330036	0.169679	0.747375
ENSMUSG00000017756	Slc12a7	protein_coding	0.0471942	0.949545	-0.180426	0.776228	0.174793	0.795353	0.131781	0.828586	-0.0340785	0.960729	0.113007	0.849404
ENSMUSG00000017760	Ctsa	protein_coding	0.132094	0.649814	0.34703	0.170839	-0.186196	0.519553	0.034591	0.893047	-0.153644	0.602734	0.349325	0.162117
ENSMUSG00000017764	Zswim1	protein_coding	1.14206	0.121403	-0.861308	0.32048	-0.873051	0.339931	-0.0559657	0.940089	0.603218	0.450227	-0.398717	0.611956
ENSMUSG00000017765	Slc12a4	protein_coding	-0.1397	0.907745	0.125939	0.903816	1.12759	0.342806	0.502605	0.610644	-0.078296	0.943633	0.981212	0.289602
ENSMUSG00000017767	Spata25	protein_coding	0	1	0	1	0	1	0	1	0	1	-2.56274e-15	1
ENSMUSG00000017774	Myo1c	protein_coding	0.284635	0.355346	0.123091	0.633859	0.0998221	0.741241	0.0102436	0.968285	0.316028	0.306626	-0.00748081	0.977029
ENSMUSG00000017776	Crk	protein_coding	0.382834	0.227705	-0.371508	0.186597	0.645819	0.0374731	-0.0523724	0.845498	0.289185	0.365786	-0.166846	0.532904
ENSMUSG00000017778	Cox7c	protein_coding	0.800578	0.402115	-0.423686	0.596988	1.86361	0.0302908	0.123464	0.86666	1.29209	0.161366	0.418192	0.545427
ENSMUSG00000017781	Pitpna	protein_coding	-0.107069	0.674006	-0.0143666	0.944257	-0.0967621	0.697092	-0.0817107	0.689862	0.148645	0.556958	0.306044	0.124695
ENSMUSG00000017801	Mlx	protein_coding	-0.25963	0.593923	0.115544	0.812384	-0.181593	0.701801	-0.397758	0.458139	0.00769509	0.984367	0.135611	0.780073
ENSMUSG00000017802	Retreg3	protein_coding	-0.0110996	0.98053	0.32638	0.353265	-0.0310487	0.945569	-0.193991	0.603188	0.417864	0.383624	0.0205624	0.954387
ENSMUSG00000017817	Jph2	protein_coding	1.52617	0.197033	0	1	0	1	0	1	0	1	-2.56274e-15	1
ENSMUSG00000017830	Dhx58	protein_coding	0.290389	0.695524	-2.17302	0.00764115	0.475879	0.511067	0.230136	0.681088	-0.335172	0.676664	0.347579	0.518594
ENSMUSG00000017831	Rab5a	protein_coding	0.613333	0.367976	0.197596	0.710758	0.996636	0.123735	0.136149	0.796914	0.371321	0.597872	0.791634	0.0968626
ENSMUSG00000017832	Hspb9	protein_coding	0	1	0	1	0	1	0	1	0	1	-2.56274e-15	1
ENSMUSG00000017837	Nkiras2	protein_coding	-0.425053	0.311162	0.184902	0.629707	-0.829253	0.0571171	-0.0396928	0.919079	-0.210916	0.611591	-0.0643133	0.868377
ENSMUSG00000017843	Ppp2r5c	protein_coding	-0.0879942	0.741566	-0.0760661	0.743	-0.0940266	0.718109	0.203027	0.367903	-0.0903467	0.736644	0.0554075	0.805214
ENSMUSG00000017858	Ift52	protein_coding	0.197589	0.669271	0.369719	0.348078	0.262501	0.555966	-0.155385	0.708476	0.263521	0.568412	-0.440081	0.299448
ENSMUSG00000017861	Mybl2	protein_coding	0.549497	0.620347	-0.939518	0.344021	0.190662	0.87061	-0.939518	0.338587	-1.69686	0.145086	-0.939518	0.322834
ENSMUSG00000017868	Sgk2	protein_coding	0	1	1.02574	0.299954	2.85361	0.0569788	0	1	0	1	-2.56274e-15	1
ENSMUSG00000017897	Eya2	protein_coding	1.00571	0.269568	-0.107041	0.902568	1.12176	0.20757	-0.16654	0.852596	0.571594	0.545459	-0.244291	0.777475
ENSMUSG00000017922	Prl3c1	protein_coding	0	1	0	1	0	1	0	1	0	1	-2.56274e-15	1
ENSMUSG00000017929	B4galt5	protein_coding	0.0264185	0.915	-0.0130365	0.948204	-0.200256	0.413755	-0.0375365	0.851299	0.114132	0.645089	-0.0973672	0.623686
ENSMUSG00000017943	Gdap1l1	protein_coding	0.954578	0.35819	-0.935907	0.344105	0.918768	0.36698	-0.935907	0.338668	0	1	-0.935907	0.322907
ENSMUSG00000017950	Hnf4a	protein_coding	1.88419	0.263369	0.0862177	0.954123	4.74669	0.00208134	3.2825	0.00720727	0	1	-0.939518	0.443016
ENSMUSG00000017969	Ptgis	protein_coding	-0.540408	0.569255	-2.17475	0.0820428	0.2893	0.733257	-0.200275	0.831172	0.368509	0.66305	0.266423	0.756087
ENSMUSG00000017978	Cadps2	protein_coding	2.85736	0.0140682	-1.90229	0.118121	2.084	0.0889703	-0.889057	0.457189	-1.09357	0.353984	-0.956586	0.414349
ENSMUSG00000017999	Ddx27	protein_coding	0.443195	0.199354	0.255153	0.348002	0.360432	0.290827	0.0536152	0.843187	0.283184	0.421501	0.234354	0.379028
ENSMUSG00000018001	Cyth3	protein_coding	0.509836	0.136955	0.186781	0.482388	0.346028	0.30113	0.952219	0.000308975	0.0166828	0.962069	-0.246399	0.361669
ENSMUSG00000018008	Cyth4	protein_coding	0.0689322	0.805531	-0.13493	0.591144	0.0170592	0.950693	-0.091188	0.71496	0.10564	0.707484	0.028087	0.907933
ENSMUSG00000018012	Rac3	protein_coding	-1.07864	0.29498	-0.935615	0.344098	-1.07864	0.287279	-0.935615	0.338661	-1.07864	0.305868	-0.935615	0.322899
ENSMUSG00000018040	Rrp7a	protein_coding	-0.151918	0.744522	0.410273	0.332368	-0.77274	0.119411	-0.316126	0.494887	0.0884285	0.84503	0.34141	0.409732
ENSMUSG00000018042	Cyb5r3	protein_coding	-0.243789	0.540602	-0.358035	0.231383	0.199496	0.602086	0.0819142	0.773434	-0.379896	0.351758	-0.251542	0.382671
ENSMUSG00000018068	Ints2	protein_coding	1.09429	0.165893	1.40628	0.0831756	0.911244	0.255699	-0.217109	0.826683	-0.154371	0.866105	1.11396	0.173515
ENSMUSG00000018076	Med13l	protein_coding	0.297814	0.206171	-0.116381	0.582146	0.0617653	0.789031	-0.0301079	0.885453	0.214552	0.366061	-0.00583126	0.977369
ENSMUSG00000018102	H2bc4	protein_coding	-0.290158	0.18391	-0.113895	0.487993	-0.205681	0.329601	0.0741011	0.650676	0.0173218	0.936158	-0.187234	0.255632
ENSMUSG00000018126	Baiap2l2	protein_coding	0	1	1.02737	0.300142	0.918768	0.371975	0	1	0	1	-2.56274e-15	1
ENSMUSG00000018143	Mafk	protein_coding	-0.069214	0.916718	0.290666	0.556976	0.173669	0.780671	0.396767	0.412017	0.0303973	0.957354	0.164613	0.733446
ENSMUSG00000018160	Med1	protein_coding	-0.30097	0.330708	0.128217	0.644843	-0.303082	0.318781	-0.548752	0.0698056	-0.039005	0.899136	-0.226763	0.422615
ENSMUSG00000018166	Erbb3	protein_coding	0.206228	0.860293	1.53775	0.0931739	1.54779	0.132196	-0.490199	0.651763	0.27458	0.816086	-1.50021	0.133035
ENSMUSG00000018167	Stard3	protein_coding	-0.241475	0.648744	-0.0495922	0.930315	-0.299039	0.569318	0.289293	0.580839	-0.302008	0.576466	0.326707	0.522534
ENSMUSG00000018168	Ikzf3	protein_coding	0.264882	0.53975	-0.181247	0.558811	0.71622	0.0872299	-0.710509	0.0315553	0.111524	0.797979	0.244367	0.402693
ENSMUSG00000018169	Mfng	protein_coding	0.18578	0.711695	-0.482382	0.254498	0.425434	0.389372	-0.277485	0.498203	0.391242	0.433055	0.0789772	0.836504
ENSMUSG00000018171	Vmp1	protein_coding	-0.145163	0.617913	-0.0821406	0.738862	0.166356	0.554582	0.244463	0.308743	-0.262673	0.374196	-0.294923	0.233752
ENSMUSG00000018189	Uchl5	protein_coding	0.673399	0.102996	-0.663656	0.032715	0.823558	0.0402319	0.236672	0.384473	0.453169	0.282	-0.193509	0.490676
ENSMUSG00000018196	Glrx2	protein_coding	-0.995801	0.0282307	0.232437	0.599639	0.156077	0.68727	0.115865	0.797163	-0.169344	0.681131	-0.303598	0.511274
ENSMUSG00000018199	Ro60	protein_coding	-0.487138	0.0642134	-0.229015	0.274362	-0.306368	0.224249	-0.0917746	0.65543	0.00144475	0.995454	-0.0058407	0.976669
ENSMUSG00000018209	Stk4	protein_coding	0.0898021	0.695406	-0.0754366	0.673466	-0.171474	0.446799	-0.0791897	0.657743	0.147122	0.522423	0.0959454	0.584488
ENSMUSG00000018211	Wfdc15b	protein_coding	0	1	0	1	0	1	0	1	0	1	-2.56274e-15	1
ENSMUSG00000018217	Pmp22	protein_coding	-0.246248	0.74268	-0.525465	0.522516	-0.327553	0.662615	1.29823	0.0427455	0.0995249	0.893042	0.333179	0.638841
ENSMUSG00000018238	Gdf9	protein_coding	-1.09357	0.286801	0	1	-0.201589	0.874609	0	1	-1.09357	0.297666	-2.56274e-15	1
ENSMUSG00000018239	Zcchc10	protein_coding	-0.114137	0.877152	0.171271	0.770787	0.630231	0.348085	0.245824	0.671611	0.635454	0.355647	0.316536	0.573335
ENSMUSG00000018259	Prl8a2	protein_coding	0	1	0	1	0	1	0	1	0	1	-2.56274e-15	1
ENSMUSG00000018263	Tbx5	protein_coding	1.93184	0.149487	0	1	0	1	0	1	0.983882	0.389746	-2.56274e-15	1
ENSMUSG00000018286	Psmb6	protein_coding	0.175297	0.682886	-0.523305	0.203025	0.285709	0.497948	-0.342138	0.390768	0.40782	0.338702	-0.606363	0.135603
ENSMUSG00000018287	Spag7	protein_coding	0.136373	0.658571	0.201789	0.475915	-0.331258	0.287873	0.0126399	0.964477	-0.178251	0.571551	-0.0156623	0.956206
ENSMUSG00000018293	Pfn1	protein_coding	-0.0966211	0.643336	0.0778318	0.636137	-0.335897	0.102284	-0.063533	0.700485	-0.126597	0.544861	-0.083854	0.610414
ENSMUSG00000018322	Tomm34	protein_coding	-0.660985	0.0852376	-0.499347	0.172494	-0.339961	0.348532	-0.46011	0.201675	0.100641	0.777081	-0.374334	0.285512
ENSMUSG00000018326	Ywhab	protein_coding	0.135724	0.518991	-0.203647	0.257495	-0.00428856	0.98331	-0.14394	0.42069	0.0374123	0.859582	-0.184688	0.298325
ENSMUSG00000018334	Ksr1	protein_coding	0.186028	0.718475	-1.15301	0.0436009	-0.205898	0.702997	-0.878906	0.104896	0.751739	0.129318	-0.55894	0.265924
ENSMUSG00000018339	Gpx3	protein_coding	-0.843345	0.374941	1.70241	0.152539	-0.632444	0.487885	3.42061	0.000680657	-0.20059	0.823364	0.569671	0.647141
ENSMUSG00000018340	Anxa6	protein_coding	-0.067581	0.799325	0.0367917	0.853066	-0.728096	0.00816179	0.161745	0.41342	0.104481	0.69405	0.0735924	0.708479
ENSMUSG00000018341	Il12rb2	protein_coding	0.229716	0.830045	-1.71755	0.0383578	1.88639	0.0335665	-1.00421	0.174301	1.04549	0.282852	-1.11023	0.129264
ENSMUSG00000018347	Zkscan6	protein_coding	0.428188	0.427135	0.597687	0.247595	-0.277917	0.628964	0.875259	0.0784221	0.335914	0.539643	0.644701	0.199202
ENSMUSG00000018362	Kpna2	protein_coding	0	1	0	1	0	1	0	1	0	1	-2.56274e-15	1
ENSMUSG00000018363	Smurf2	protein_coding	-0.0589093	0.845936	-0.790473	0.00383073	0.448024	0.123248	-0.294089	0.239597	0.147302	0.62839	0.0600598	0.799755
ENSMUSG00000018372	Cep95	protein_coding	-0.0697269	0.863734	-0.788453	0.047143	0.555358	0.150671	-0.752666	0.0552906	0.0968185	0.815051	-0.575186	0.123353
ENSMUSG00000018377	Vezf1	protein_coding	0.228479	0.365356	-0.203114	0.371383	0.277205	0.261719	-0.0348367	0.876137	0.248097	0.327672	0.214017	0.323431
ENSMUSG00000018378	Cuedc1	protein_coding	0.288333	0.414499	0.332312	0.297484	0.0555301	0.877767	0.0650691	0.842323	0.596847	0.0905926	0.353558	0.257033
ENSMUSG00000018379	Srsf1	protein_coding	0.111421	0.728022	-0.076805	0.738519	0.300693	0.332756	-0.252408	0.281807	-0.0779681	0.810705	-0.0963397	0.669843
ENSMUSG00000018381	Abi3	protein_coding	0.0216008	0.954577	-0.171692	0.697734	-0.349222	0.386244	-0.376825	0.404976	0.0240591	0.953088	0.112589	0.785537
ENSMUSG00000018387	Shroom1	protein_coding	0	1	0	1	0.916049	0.372259	0	1	0	1	-2.56274e-15	1
ENSMUSG00000018395	Kif3a	protein_coding	-0.334996	0.565953	-0.701268	0.298845	0.131038	0.817531	-0.00124759	0.997281	-0.852178	0.181293	0.23895	0.674721
ENSMUSG00000018398	Septin8	protein_coding	0.304369	0.628591	0.177907	0.773503	0.261304	0.678145	-0.0170126	0.97721	0.992142	0.0971955	-0.319277	0.617685
ENSMUSG00000018401	Mtmr4	protein_coding	0.583163	0.296963	-0.394601	0.401534	0.309632	0.587564	0.142101	0.738251	0.0185121	0.972883	0.0592967	0.889444
ENSMUSG00000018405	Mrm1	protein_coding	-0.228728	0.760549	0.0119045	0.986441	-0.702536	0.375028	0.10889	0.873573	0.489315	0.48362	-0.304843	0.672281
ENSMUSG00000018411	Mapt	protein_coding	0.8493	0.493267	0	1	2.02794	0.0691553	1.60007	0.160476	-1.09357	0.309917	-2.56274e-15	1
ENSMUSG00000018412	Kansl1	protein_coding	0.35042	0.36421	0.052381	0.858243	0.966523	0.0104239	-0.0110039	0.970935	0.279825	0.472678	0.0304413	0.916234
ENSMUSG00000018415	Gid4	protein_coding	-0.0767551	0.879308	-0.307567	0.526392	0.0951836	0.844436	0.0313346	0.942981	0.190487	0.703453	0.364245	0.397131
ENSMUSG00000018417	Myo1b	protein_coding	1.50432	0.259152	1.02574	0.390862	4.77627	0.000217549	3.03054	0.0282513	0	1	-2.56274e-15	1
ENSMUSG00000018425	Dhx40	protein_coding	-0.151246	0.625459	0.378946	0.204062	0.261553	0.376432	0.161556	0.592701	0.0529238	0.863475	0.419888	0.149894
ENSMUSG00000018427	Ypel2	protein_coding	-0.0560723	0.908701	-0.448958	0.352488	0.438015	0.341891	-0.111541	0.806187	0.293187	0.539135	-0.0800848	0.856532
ENSMUSG00000018428	Akap1	protein_coding	0.750924	0.529412	0	1	1.7141	0.117699	2.34026	0.0522289	-0.724683	0.599681	0.943743	0.33921
ENSMUSG00000018433	Nol11	protein_coding	0.254577	0.672512	-0.0932803	0.862572	0.0549484	0.925716	-0.130385	0.807755	-0.130396	0.833804	-0.0665804	0.897584
ENSMUSG00000018442	Derl2	protein_coding	-0.342573	0.459685	0.148696	0.732387	0.644401	0.1281	0.661719	0.105559	-0.172956	0.706931	0.143791	0.73434
ENSMUSG00000018446	C1qbp	protein_coding	-0.210175	0.587268	0.959015	0.0150549	-0.396259	0.307951	0.519884	0.199783	-0.161778	0.678679	0.676397	0.0876934
ENSMUSG00000018449	Rpain	protein_coding	0.0197591	0.968655	0.989694	0.123494	0.38757	0.432602	0.888145	0.172748	0.213354	0.680474	1.40437	0.0189699
ENSMUSG00000018451	6330403K07Rik	protein_coding	0	1	0	1	0.922817	0.371423	0	1	0	1	-2.56274e-15	1
ENSMUSG00000018459	Slc13a3	protein_coding	1.50079	0.217257	-1.50408	0.172145	1.85686	0.139828	-1.50408	0.16739	1.96083	0.125606	-0.560338	0.618049
ENSMUSG00000018470	Kcnab3	protein_coding	-0.15818	0.900804	-0.940051	0.343982	-1.09061	0.280531	-0.940051	0.338548	-1.09061	0.299095	-0.940051	0.322797
ENSMUSG00000018474	Chd3	protein_coding	-0.113342	0.673956	-0.205517	0.407946	-0.403267	0.137466	-0.0214774	0.929723	-0.097493	0.71946	0.0786654	0.740435
ENSMUSG00000018476	Kdm6b	protein_coding	0.700302	0.241829	-0.209223	0.722469	0.320744	0.601457	0.988413	0.0473188	0.599157	0.323231	0.930525	0.0590333
ENSMUSG00000018479	1700125H20Rik	protein_coding	0	1	1.03416	0.294633	0.918768	0.36474	0	1	0.97679	0.347328	0.940309	0.316023
ENSMUSG00000018481	Appbp2	protein_coding	-0.141938	0.741671	-0.995409	0.0391983	0.190176	0.640614	-0.607714	0.178031	-0.367882	0.409601	-0.505375	0.245143
ENSMUSG00000018486	Wnt9b	protein_coding	0	1	0	1	0	1	0	1	0	1	-2.56274e-15	1
ENSMUSG00000018500	Adora2b	protein_coding	-0.140582	0.90516	-1.90871	0.0754487	1.35497	0.231267	0.0984087	0.916694	0.487588	0.688199	-1.90871	0.0634238
ENSMUSG00000018501	Ncor1	protein_coding	0.0589605	0.747837	0.0495695	0.73635	0.0836547	0.639796	0.0259998	0.859621	0.103869	0.5724	-0.0114958	0.937432
ENSMUSG00000018507	Trpv2	protein_coding	0.0543857	0.875578	-0.509729	0.0870497	-0.453697	0.206425	-0.385949	0.183117	0.0307318	0.929409	-0.328822	0.244128
ENSMUSG00000018509	Cenpv	protein_coding	-0.525113	0.0807656	0.336675	0.177625	-0.263241	0.358573	-0.0027692	0.991543	-0.378804	0.206057	0.00276155	0.991683
ENSMUSG00000018537	Pcgf2	protein_coding	0.938943	0.364129	-1.50578	0.176304	0	1	-1.50578	0.171517	0	1	-1.50578	0.157895
ENSMUSG00000018541	Cwc25	protein_coding	1.88246	0.0026646	-0.68521	0.195386	1.61452	0.0119159	0.117635	0.79909	0.789775	0.256509	-0.0395529	0.931686
ENSMUSG00000018543	1700001P01Rik	protein_coding	0	1	-0.939076	0.344048	0	1	-0.939076	0.338614	0	1	-0.939076	0.32286
ENSMUSG00000018547	Pip4k2b	protein_coding	0.353534	0.422051	-0.715249	0.0775653	-0.38782	0.404384	-0.207595	0.577549	0.573362	0.192838	0.0649729	0.854427
ENSMUSG00000018548	Trim37	protein_coding	0.552433	0.211801	0.447786	0.253295	0.935833	0.0282679	-0.522816	0.236917	0.758871	0.0840906	-0.105839	0.793665
ENSMUSG00000018554	Ybx2	protein_coding	1.49447	0.184914	0	1	0	1	0	1	0	1	-2.56274e-15	1
ENSMUSG00000018559	Ctdnep1	protein_coding	0.298229	0.36656	0.280206	0.347467	0.0960057	0.770924	0.516799	0.0777642	0.13072	0.695382	0.427455	0.140088
ENSMUSG00000018565	Elp5	protein_coding	0.17289	0.675029	0.277361	0.442137	0.0377817	0.924478	-0.384487	0.325715	0.182982	0.657902	0.286957	0.413284
ENSMUSG00000018566	Slc2a4	protein_coding	0.254243	0.740042	0.140513	0.886829	-0.954765	0.263757	-0.32193	0.75525	-0.875044	0.315747	1.15888	0.173886
ENSMUSG00000018567	Gabarap	protein_coding	-0.267752	0.1534	-0.0301412	0.853617	-0.112653	0.532525	-0.0904191	0.580876	-0.0975077	0.599862	-0.118717	0.467571
ENSMUSG00000018569	Cldn7	protein_coding	0	1	0	1	0	1	0	1	0	1	-2.56274e-15	1
ENSMUSG00000018570	2810408A11Rik	protein_coding	1.90221	0.117162	1.6322	0.137063	1.42864	0.208146	0	1	0	1	0.938191	0.311565
ENSMUSG00000018572	Phf23	protein_coding	-0.237234	0.498317	0.609326	0.076149	-0.441324	0.210456	0.414479	0.233303	-0.101893	0.770753	0.557746	0.098633
ENSMUSG00000018574	Acadvl	protein_coding	0.339599	0.495662	-0.30463	0.562846	1.42752	0.00216066	0.853273	0.0598583	0.120021	0.815747	0.677157	0.134746
ENSMUSG00000018581	Dnah11	protein_coding	0.826188	0.472356	0	1	1.68773	0.113051	0	1	0.452967	0.694899	-2.56274e-15	1
ENSMUSG00000018583	G3bp1	protein_coding	-0.0573687	0.850395	-0.316213	0.203132	-0.0546046	0.854598	-0.130899	0.586825	0.400664	0.179133	0.0138927	0.952349
ENSMUSG00000018585	Atox1	protein_coding	-0.134767	0.622829	0.301564	0.0814406	-0.543699	0.0474469	0.351729	0.0420341	0.00866669	0.974701	0.0469578	0.78373
ENSMUSG00000018589	Glra2	protein_coding	0.954578	0.357734	0	1	0.909143	0.367736	0	1	0	1	-2.56274e-15	1
ENSMUSG00000018593	Sparc	protein_coding	-1.23272	0.0887478	0.577866	0.426378	-0.813158	0.232679	2.37745	6.01161e-05	-0.99821	0.164677	0.869208	0.200925
ENSMUSG00000018595	Glra4	protein_coding	0	1	0	1	0	1	0	1	0	1	-2.56274e-15	1
ENSMUSG00000018599	Mief2	protein_coding	-0.831104	0.381495	0.29602	0.630631	0.318307	0.703746	-1.32794	0.0865509	0.25998	0.760259	-0.449044	0.49863
ENSMUSG00000018604	Tbx3	protein_coding	-0.154309	0.900499	1.03654	0.299996	1.32813	0.238608	0	1	-1.09558	0.288925	-2.56274e-15	1
ENSMUSG00000018620	Mmp20	protein_coding	0	1	0	1	0.891984	0.371853	1.01001	0.305567	0	1	-2.56274e-15	1
ENSMUSG00000018623	Mmp7	protein_coding	0	1	0	1	0	1	0	1	0	1	-2.56274e-15	1
ENSMUSG00000018634	Crhr1	protein_coding	0.949031	0.363801	0	1	0	1	1.01324	0.305353	0	1	-2.56274e-15	1
ENSMUSG00000018648	Dusp14	protein_coding	-0.153391	0.800268	1.27019	0.0380653	-0.684597	0.280849	1.03178	0.0985537	-0.876494	0.191837	0.00110737	0.997612
ENSMUSG00000018651	Tada2a	protein_coding	-0.203276	0.797759	0.126432	0.907671	0.305025	0.691968	-0.496132	0.657511	-1.70857	0.0823739	0.414363	0.685696
ENSMUSG00000018654	Ikzf1	protein_coding	0.33469	0.228348	0.0166014	0.940751	0.417805	0.124274	-0.202053	0.371065	0.234025	0.401248	0.55022	0.0131821
ENSMUSG00000018656	Tcaf3	protein_coding	0	1	0	1	0	1	0	1	0	1	-2.56274e-15	1
ENSMUSG00000018659	Pnpo	protein_coding	-0.714604	0.00986524	0.1268	0.554609	-0.456957	0.0813613	-0.658469	0.00382448	-0.169701	0.523787	-0.272056	0.209613
ENSMUSG00000018661	Cog1	protein_coding	0.0301106	0.960239	0.188749	0.71263	-0.00617311	0.992102	-0.323865	0.552639	0.0017372	0.994827	-0.189569	0.716642
ENSMUSG00000018666	Cbx1	protein_coding	-0.211734	0.4657	0.225335	0.438322	-0.0128067	0.962551	0.612522	0.0317602	-0.168335	0.563745	0.42689	0.130168
ENSMUSG00000018669	Cdk5rap3	protein_coding	-0.0236435	0.962514	0.330897	0.462722	0.437549	0.35393	0.0916903	0.845386	0.0496418	0.922767	0.192915	0.668103
ENSMUSG00000018672	Copz2	protein_coding	-2.12479	0.0612436	-0.93689	0.328066	-0.670272	0.531631	0.659255	0.561436	-1.1409	0.320744	0.00734706	0.995662
ENSMUSG00000018677	Slc25a39	protein_coding	-0.397218	0.108016	0.0926016	0.585201	-0.468758	0.0517697	-0.25838	0.13201	-0.0229021	0.925127	-0.105827	0.533453
ENSMUSG00000018678	Sp2	protein_coding	0.436699	0.308568	-0.815004	0.0457186	0.3307	0.43827	-1.37175	0.00218581	0.774508	0.068611	-0.589602	0.123697
ENSMUSG00000018697	Aatf	protein_coding	0.999824	0.194611	-0.270637	0.633941	1.68334	0.019203	-0.21176	0.706161	1.72772	0.0174237	0.265763	0.603194
ENSMUSG00000018698	Lhx1	protein_coding	0.198252	0.851326	-1.91108	0.103782	-0.237756	0.828885	0.0999944	0.923042	0.844278	0.409821	-1.91108	0.0893405
ENSMUSG00000018707	Dync1h1	protein_coding	0.120113	0.725978	-0.135447	0.633961	0.11359	0.738549	0.0546928	0.842859	0.0729214	0.832503	0.288393	0.282126
ENSMUSG00000018727	Cpsf4l	protein_coding	-1.09357	0.270611	0	1	0.358275	0.753889	0	1	-1.09357	0.281439	-2.56274e-15	1
ENSMUSG00000018733	Pex12	protein_coding	-1.0306	0.217107	0.414903	0.618595	-0.508634	0.510045	0.949302	0.218439	0.14939	0.832945	0.488465	0.542641
ENSMUSG00000018736	Ndel1	protein_coding	0.564006	0.192702	0.326454	0.334593	0.189972	0.661664	0.210327	0.541963	0.25734	0.561602	0.325451	0.324323
ENSMUSG00000018740	Slc25a35	protein_coding	-0.93417	0.344229	2.86063	0.0061208	-0.0360431	0.968454	2.98912	0.00375934	-0.161496	0.861902	1.90469	0.0596432
ENSMUSG00000018750	Zbtb4	protein_coding	0.565949	0.181955	0.222804	0.533889	0.381862	0.362072	-0.0625932	0.866071	0.0984013	0.824928	0.464498	0.175511
ENSMUSG00000018752	Tnfsfm13	protein_coding	-0.643163	0.554525	0.108406	0.920249	-0.254911	0.80245	0.506746	0.639595	-0.150036	0.88635	-1.50578	0.160519
ENSMUSG00000018761	Mpdu1	protein_coding	-0.933833	0.257117	1.47974	0.100417	-0.320834	0.670958	0.90494	0.342268	-0.875501	0.292672	0.587001	0.546199
ENSMUSG00000018765	Fxr2	protein_coding	0.711223	0.203397	0.315575	0.52279	0.332696	0.558879	-0.0664147	0.900019	0.148738	0.803036	0.325613	0.494957
ENSMUSG00000018770	Atp5g3	protein_coding	0.145428	0.65232	-0.51626	0.0336742	0.606652	0.0562369	0.0260051	0.90874	-0.304393	0.360786	-0.457337	0.0524533
ENSMUSG00000018774	Cd68	protein_coding	0.255429	0.552073	-0.961162	0.0439479	-0.238834	0.587512	-0.226157	0.595578	0.119282	0.78239	-0.219312	0.599041
ENSMUSG00000018776	Slc35g3	protein_coding	0	1	0	1	0	1	0	1	0	1	-2.56274e-15	1
ENSMUSG00000018796	Acsl1	protein_coding	-0.617666	0.0092778	-0.0343394	0.860767	-0.171951	0.438842	-0.504622	0.0131111	-0.365041	0.115303	-0.299009	0.131099
ENSMUSG00000018800	Abca5	protein_coding	0.220751	0.854794	0	1	1.14407	0.293586	0	1	-1.70109	0.16677	1.51187	0.155792
ENSMUSG00000018809	Smyd4	protein_coding	-0.464109	0.44375	-0.685621	0.247453	0.0134853	0.976439	0.336561	0.50512	-0.347314	0.566461	0.00797939	0.987604
ENSMUSG00000018819	Lsp1	protein_coding	0.0180071	0.937967	0.0270187	0.89303	-0.22569	0.32278	-0.00924056	0.963743	0.0474807	0.837786	0.183261	0.356283
ENSMUSG00000018820	Zfyve27	protein_coding	0.491229	0.335377	-0.536609	0.26418	-0.150159	0.781034	-0.944157	0.0640546	-0.016198	0.97913	-0.49668	0.283527
[truncated: 53,417 more rows]

## Sheet: Table S3
Supplementary Table S3. Functional enrichment analysis of whole blood DEGs within exposure groups and sexes.
Sex	Group	Database	Term	p-value	Gene Ratio	Genes
M	PPE	Reactome	Striated Muscle Contraction	2.30976e-05	0.166667	MYBPC3;MYL2;TNNT2;MYL3;TNNI3;MYH6
M	PPE	Reactome	MET Activates PTK2 Signaling	0.000113757	0.166667	COL1A1;COL3A1;COL1A2;HGF;COL11A2
M	PPE	Reactome	Scavenging by Class A Receptors	0.000221341	0.210526	COLEC12;COL1A1;COL3A1;COL1A2
M	PPE	Reactome	Aberrant Regulation of Mitotic Exit in Cancer Due to RB1 Defects	0.00027314	0.2	ANAPC15;CDC26;CDC16;SKP2
M	PPE	Reactome	Non-integrin membrane-ECM Interactions	0.000390233	0.101695	DDR1;COL1A1;COL3A1;TTR;COL1A2;COL11A2
M	PPE	Reactome	MET Promotes Cell Motility	0.00051668	0.121951	COL1A1;COL3A1;COL1A2;HGF;COL11A2
M	PPE	Reactome	Degradation of the Extracellular Matrix	0.00212622	0.0571429	COL1A1;ADAMTS5;MMP25;COL3A1;COL1A2;COL11A2;CAPN15;DCN
M	PPE	Reactome	Plasma Lipoprotein Remodeling	0.00218516	0.117647	ALB;APOA2;CIDEC;LMF1
M	PPE	Reactome	Aberrant Regulation of Mitotic Cell Cycle Due to RB1 Defects	0.0027056	0.111111	ANAPC15;CDC26;CDC16;SKP2
M	PPE	Reactome	APC C Cdh1 Mediated Degradation of Cdc20 and Other APC C Cdh1 Targets in Late Mitosis Early G1	0.00314753	0.0819672	ANAPC15;CDC26;CDC16;SKP2;AURKB
M	PPE	Reactome	Diseases of Mitotic Cell Cycle	0.00330513	0.105263	ANAPC15;CDC26;CDC16;SKP2
M	PPE	Reactome	Extracellular Matrix Organization	0.0039466	0.04	COL1A1;DDR1;MFAP5;ADAMTS5;MMP25;COL3A1;COL1A2;TTR;COL11A2;LRP4;CAPN15;DCN
M	PPE	Reactome	Phosphorylation of the APC C	0.00398203	0.15	ANAPC15;CDC26;CDC16
M	PPE	Reactome	Conversion From APC C Cdc20 to APC C Cdh1 in Late Anaphase	0.00398203	0.15	ANAPC15;CDC26;CDC16
M	PPE	Reactome	Inactivation of APC C via Direct Inhibition of the APC C Complex	0.00459019	0.142857	ANAPC15;CDC26;CDC16
M	PPE	Reactome	Inhib of Proteolytic Activity of APC C Required for Onset of Anaphase by Mitotic Spindle Checkpoint	0.00459019	0.142857	ANAPC15;CDC26;CDC16
M	PPE	Reactome	Defective Binding of VWF Variant to GPIb IX V	0.00526935	0.285714	COL1A1;COL1A2
M	PPE	Reactome	Enhanced Binding of GP1BA Variant to VWF Multimer Collagen	0.00526935	0.285714	COL1A1;COL1A2
M	PPE	Reactome	Collagen Chain Trimerization	0.00563197	0.0909091	COL1A1;COL3A1;COL1A2;COL11A2
M	PPE	Reactome	Muscle Contraction	0.00644108	0.0441176	MYBPC3;ACTA2;PLN;KCNE3;MYL2;TNNT2;MYL3;TNNI3;MYH6
M	PPE	Reactome	APC C Cdc20 Mediated Degradation of Cyclin B	0.00673834	0.125	ANAPC15;CDC26;CDC16
M	PPE	Reactome	Defects of Platelet Adhesion to Exposed Collagen	0.00695043	0.25	COL1A1;COL1A2
M	PPE	Reactome	APC C-mediated Degradation of Cell Cycle Proteins	0.00759655	0.0666667	ANAPC15;CDC26;CDC16;SKP2;AURKB
M	PPE	Reactome	Plasma Lipoprotein Assembly, Remodeling, and Clearance	0.00759655	0.0666667	ALB;APOC1;APOA2;CIDEC;LMF1
M	PPE	Reactome	Regulation of Mitotic Cell Cycle	0.00759655	0.0666667	ANAPC15;CDC26;CDC16;SKP2;AURKB
M	PPE	Reactome	ECM Proteoglycans	0.00802567	0.0657895	COL1A1;COL3A1;COL1A2;LRP4;DCN
M	PPE	Reactome	APC-Cdc20 Mediated Degradation of Nek2A	0.0084511	0.115385	ANAPC15;CDC26;CDC16
M	PPE	Reactome	Syndecan Interactions	0.00939444	0.111111	COL1A1;COL3A1;COL1A2
M	PPE	Reactome	Signaling by MET	0.0094135	0.0632911	COL1A1;COL3A1;COL1A2;HGF;COL11A2
M	PPE	Reactome	Intraflagellar Transport	0.0108406	0.0754717	DYNC2H1;DYNC2I1;IFT88;CLUAP1
M	PPE	Reactome	Binding and Uptake of Ligands by Scavenger Receptors	0.0149732	0.0491803	COL1A1;COLEC12;COL3A1;COL1A2;ALB;JCHAIN
M	PPE	Reactome	GP1b-IX-V Activation Signalling	0.0156937	0.166667	COL1A1;COL1A2
M	PPE	Reactome	Assembly of Collagen Fibrils and Other Multimeric Structures	0.0174681	0.0655738	COL1A1;COL3A1;COL1A2;COL11A2
M	PPE	Reactome	Post-translational Modification Synthesis of GPI-anchored Proteins	0.0180852	0.0537634	NTNG2;CNTN4;LY6G6D;MDGA2;PIGF
M	PPE	Reactome	Collagen Degradation	0.0204822	0.0625	COL1A1;COL3A1;COL1A2;COL11A2
M	PPE	Reactome	Fanconi Anemia Pathway	0.0237703	0.0789474	FANCI;ERCC1;UBE2T
M	PPE	Reactome	Collagen Biosynthesis and Modifying Enzymes	0.0237972	0.0597015	COL1A1;COL3A1;COL1A2;COL11A2
M	PPE	Reactome	Anchoring Fibril Formation	0.0241786	0.133333	COL1A1;COL1A2
M	PPE	Reactome	Platelet Adhesion to Exposed Collagen	0.0273395	0.125	COL1A1;COL1A2
M	PPE	Reactome	Transcriptional Regulation by VENTX	0.0289899	0.0731707	ANAPC15;CDC26;CDC16
M	PPE	Reactome	RND1 GTPase Cycle	0.0308535	0.0714286	DSP;DEPDC1B;PLEKHG5
M	PPE	Reactome	RND3 GTPase Cycle	0.0308535	0.0714286	DSP;DEPDC1B;PLEKHG5
M	PPE	Reactome	Crosslinking of Collagen Fibrils	0.0341235	0.111111	COL1A1;COL1A2
M	PPE	Reactome	Retinoid Metabolism and Transport	0.034765	0.0681818	TTR;APOA2;GPC5
M	PPE	Reactome	Mitotic Spindle Checkpoint	0.0353315	0.045045	ANAPC15;CDC26;CDC16;AURKB;SKA2
M	PPE	Reactome	Assembly of Active LPL and LIPC Lipase Complexes	0.037735	0.105263	CIDEC;LMF1
M	PPE	Reactome	Plasma Lipoprotein Assembly	0.037735	0.105263	APOC1;APOA2
M	PPE	Reactome	Diseases of Hemostasis	0.037735	0.105263	COL1A1;COL1A2
M	PPE	Reactome	Switching of Origins to a Post-Replicative State	0.0401672	0.0506329	ANAPC15;CDC26;CDC16;SKP2
M	PPE	Reactome	Defective B3GALT6 Causes EDSP2 and SEMDJL1	0.0414853	0.1	GPC5;DCN
M	PPE	Reactome	Defective B3GAT3 Causes JDSSDHD	0.0414853	0.1	GPC5;DCN
M	PPE	Reactome	Defective B4GALT7 Causes EDS, Progeroid Type	0.0414853	0.1	GPC5;DCN
M	PPE	Reactome	Vitamin B5 (Pantothenate) Metabolism	0.0414853	0.1	PANK4;ENPP2
M	PPE	Reactome	Metabolism of Fat-Soluble Vitamins	0.0433156	0.0625	TTR;APOA2;GPC5
M	PPE	Reactome	Metabolism of Vitamins and Cofactors	0.044044	0.0353535	PANK4;COQ3;BTD;TTR;ENPP2;APOA2;GPC5
M	PPE	Reactome	Cellular Response to Starvation	0.0486642	0.0372671	MIOS;RRAGD;RPL15;RPL10A;KPTN;ATF3
M	PPE	IPA	Striated Muscle Contraction	1.14815e-06	0.167	MYBPC3,MYH6,MYL2,MYL3,TNNI3,TNNT2
M	PPE	IPA	Hepatic Fibrosis / Hepatic Stellate Cell Activation	2.81838e-06	0.0573	ACTA2,CD14,COL11A2,COL1A1,COL1A2,COL3A1,HGF,MYH6,MYL2,MYL3,TNF
M	PPE	IPA	Extracellular matrix organization	9.54993e-06	0.0748	COL11A2,COL1A1,COL1A2,COL3A1,DCN,DDR1,LRP4,TTR
M	PPE	IPA	Atherosclerosis Signaling	5.37032e-05	0.0588	ALB,APOA2,APOC1,COL11A2,COL1A1,COL1A2,COL3A1,TNF
M	PPE	IPA	Dilated Cardiomyopathy Signaling Pathway	0.000112202	0.053	ACTA2,MYBPC3,MYH6,MYL2,MYL3,PLN,TNNI3,TNNT2
M	PPE	IPA	Neutrophil Extracellular Trap Signaling Pathway	0.00018197	0.0318	ATP5MC1,CD14,COL11A2,COL1A1,COL1A2,COL3A1,Ighg2b,JCHAIN,LTF,NLRP3,PADI4,TIMM9,TNF
M	PPE	IPA	Intrinsic Prothrombin Activation Pathway	0.000776247	0.093	COL11A2,COL1A1,COL1A2,COL3A1
M	PPE	IPA	Binding and Uptake of Ligands by Scavenger Receptors	0.000831764	0.0526	ALB,COL1A1,COL1A2,COL3A1,COLEC12,JCHAIN
M	PPE	IPA	Collagen chain trimerization	0.000831764	0.0909	COL11A2,COL1A1,COL1A2,COL3A1
M	PPE	IPA	Plasma lipoprotein assembly, remodeling, and clearance	0.000831764	0.0658	ALB,APOA2,APOC1,CIDEC,LMF1
M	PPE	IPA	Apelin Liver Signaling Pathway	0.000891251	0.15	COL1A1,COL1A2,TNF
M	PPE	IPA	Maturity Onset Diabetes of Young (MODY) Signaling	0.000954993	0.0641	ADIPOQ,APOA2,APOC1,KCNJ8,KLF11
M	PPE	IPA	Signaling by MET	0.001	0.0633	COL11A2,COL1A1,COL1A2,COL3A1,HGF
M	PPE	IPA	Agranulocyte Adhesion and Diapedesis	0.00154882	0.0357	ACTA2,CCL24,Cldn13,MMP25,MYH6,MYL2,MYL3,TNF
M	PPE	IPA	Regulation of mitotic cell cycle	0.00162181	0.0568	ANAPC15,AURKB,CDC16,CDC26,SKP2
M	PPE	IPA	LXR/RXR Activation	0.00165959	0.0462	ALB,APOA2,APOC1,CD14,TNF,TTR
M	PPE	IPA	Tumor Microenvironment Pathway	0.00186209	0.0389	COL1A1,COL1A2,COL3A1,CTLA4,HGF,MMP25,TNF
M	PPE	IPA	Syndecan interactions	0.00218776	0.111	COL1A1,COL1A2,COL3A1
M	PPE	IPA	IL-12 Signaling and Production in Macrophages	0.00251189	0.0331	ALB,APOA2,APOC1,COL1A1,COL1A2,Ighg2b,JCHAIN,TNF
M	PPE	IPA	Assembly of collagen fibrils and other multimeric structures	0.00281838	0.0656	COL11A2,COL1A1,COL1A2,COL3A1
M	PPE	IPA	Collagen degradation	0.00338844	0.0625	COL11A2,COL1A1,COL1A2,COL3A1
M	PPE	IPA	Collagen biosynthesis and modifying enzymes	0.00398107	0.0597	COL11A2,COL1A1,COL1A2,COL3A1
M	PPE	IPA	Mitotic Roles of Polo-Like Kinase	0.00398107	0.0597	CDC16,CDC26,CHEK2,PLK4
M	PPE	IPA	GP1b-IX-V activation signalling	0.0057544	0.167	COL1A1,COL1A2
M	PPE	IPA	Fanconi Anemia Pathway	0.0057544	0.0789	ERCC1,FANCI,UBE2T
M	PPE	IPA	Transcriptional Regulation by VENTX	0.00676083	0.075	ANAPC15,CDC16,CDC26
M	PPE	IPA	Platelet Aggregation (Plug Formation)	0.00676083	0.154	COL1A1,COL1A2
M	PPE	IPA	RHOA Signaling	0.00676083	0.0407	ACTA2,LPAR2,MYL2,MYL3,PLEKHG5
M	PPE	IPA	IL-17A Signaling in Fibroblasts	0.0074131	0.05	ACTA2,COL1A1,COL1A2,TNF
M	PPE	IPA	Tight Junction Signaling	0.00831764	0.0331	ACTA2,Cldn13,MYH6,MYL2,MYL3,TNF
M	PPE	IPA	Retinoid metabolism and transport	0.00870964	0.0682	APOA2,GPC5,TTR
M	PPE	IPA	Senescence Pathway	0.00912011	0.0266	ATF3,CDC16,CDC26,CGAS,CHEK2,E2F8,GADD45G,MRE11
M	PPE	IPA	Platelet Adhesion to exposed collagen	0.0102329	0.125	COL1A1,COL1A2
M	PPE	IPA	Acute Phase Response Signaling	0.0107152	0.0314	ALB,APOA2,C1s1,HAMP,TNF,TTR
M	PPE	IPA	Pathogen Induced Cytokine Storm Signaling Pathway	0.0120226	0.0236	CCL24,CGAS,COL11A2,COL1A1,COL1A2,COL3A1,Csf2rb2,NLRP3,TNF
M	PPE	IPA	ILK Signaling	0.0123027	0.0305	ACTA2,DSP,MYH6,MYL2,MYL3,TNF
M	PPE	IPA	Post-translational modification: synthesis of GPI-anchored proteins	0.0125893	0.043	LY6G6D,MDGA2,NTNG2,PIGF
M	PPE	IPA	Cilium Assembly	0.0144544	0.0294	CCP110,CLUAP1,DYNC2H1,DYNC2I1,IFT88,PLK4
M	PPE	IPA	Sheddase Signaling Pathway	0.0144544	0.0294	COL1A1,COL1A2,E2F8,HGF,MMP25,TNF
M	PPE	IPA	p53 Signaling	0.0147911	0.0408	CHEK2,GADD45G,RRM2B,WT1
M	PPE	IPA	Crosstalk between Dendritic Cells and Natural Killer Cells	0.0147911	0.0408	ACTA2,Csf2rb2,TLN2,TNF
M	PPE	IPA	Formation of ATP by chemiosmotic coupling	0.0154882	0.1	ATP5MC1,DMAC2L
M	PPE	IPA	Amino acids regulate mTORC1	0.0158489	0.0545	KPTN,MIOS,RRAGD
M	PPE	IPA	Clathrin-mediated Endocytosis Signaling	0.0158489	0.0287	ACTA2,ALB,AP5B1,AP5M1,APOA2,APOC1
M	PPE	IPA	Cell Cycle Checkpoints	0.0165959	0.0257	ANAPC15,AURKB,CDC16,CDC26,CHEK2,MRE11,SKA2
M	PPE	IPA	Activin Inhibin Signaling Pathway	0.0169824	0.0283	COL1A1,COL1A2,HAMP,Ighg2b,JCHAIN,TNF
M	PPE	IPA	TNF signaling	0.0177828	0.0526	BAG4,MIB2,TNF
M	PPE	IPA	Kinetochore Metaphase Signaling Pathway	0.0177828	0.0388	AURKB,CDC16,CDC26,SKA2
M	PPE	IPA	Cytoprotection by HMOX1	0.0186209	0.0517	ALB,COX7A1,NLRP3
M	PPE	IPA	Role of CHK Proteins in Cell Cycle Checkpoint Control	0.0186209	0.0517	CHEK2,E2F8,MRE11
M	PPE	IPA	Insertion of tail-anchored proteins into the endoplasmic reticulum membrane	0.0186209	0.0909	CAMLG,GET1
M	PPE	IPA	Thiosulfate Disproportionation III (Rhodanese)	0.0190546	0.5	TST
M	PPE	IPA	Calcium Signaling	0.0194984	0.0275	ACTA2,MYH6,MYL2,MYL3,TNNI3,TNNT2
M	PPE	IPA	Phagosome Formation	0.0199526	0.0184	ADRA1B,CD14,COLEC12,FZD1,GPR180,GRM3,Ighg2b,JCHAIN,LPAR2,MYH6,MYL2,MYL3,TLN2
M	PPE	IPA	GADD45 Signaling	0.0199526	0.05	GADD45G,TNF,WT1
M	PPE	IPA	MSP-RON Signaling Pathway	0.0218776	0.0484	ACTA2,Csf2rb2,TNF
M	PPE	IPA	HOTAIR Regulatory Pathway	0.0218776	0.0303	COL1A1,COL1A2,COL3A1,MMP25,SNUPN
M	PPE	IPA	Cytosolic sensors of pathogen-associated DNA	0.0239883	0.0469	CGAS,MRE11,POLR3E
M	PPE	IPA	Insulin processing	0.0239883	0.08	KIF5A,PCSK2
M	PPE	IPA	Mitochondrial protein import	0.0251189	0.0462	ATP5MC1,SLC25A13,TIMM9
M	PPE	IPA	Cardiomyocyte Differentiation via BMP Receptors	0.025704	0.0769	BMPR1B,MYL2
M	PPE	IPA	Estrogen-mediated S-phase Entry	0.025704	0.0769	E2F8,SKP2
M	PPE	IPA	Pyrophosphate hydrolysis	0.0288403	0.333	PPA1
M	PPE	IPA	Intracellular oxygen transport	0.0288403	0.333	MB
M	PPE	IPA	Diphthamide Biosynthesis	0.0288403	0.333	DPH5
M	PPE	IPA	Actin Cytoskeleton Signaling	0.0301995	0.0248	ACTA2,CD14,MYH6,MYL2,MYL3,TLN2
M	PPE	IPA	Synthesis of DNA	0.0301995	0.0328	ANAPC15,CDC16,CDC26,SKP2
M	PPE	IPA	Class I MHC mediated antigen processing and presentation	0.0316228	0.021	BTBD6,CD14,CDC16,CDC26,KCTD7,MIB2,SKP2,TRIM9
M	PPE	IPA	Wound Healing Signaling Pathway	0.0338844	0.0241	ACTA2,COL11A2,COL1A1,COL1A2,COL3A1,TNF
M	PPE	IPA	Senescence-Associated Secretory Phenotype (SASP)	0.0346737	0.0405	ANAPC15,CDC16,CDC26
M	PPE	IPA	Glycosaminoglycan metabolism	0.0354813	0.0312	DCN,GPC5,HEXD,NDST4
M	PPE	IPA	GP6 Signaling Pathway	0.0354813	0.0312	COL11A2,COL1A1,COL1A2,COL3A1
M	PPE	IPA	Ubiquinol-10 Biosynthesis (Eukaryotic)	0.0354813	0.0645	COQ3,Cyp2b10
M	PPE	IPA	Pulmonary Fibrosis Idiopathic Signaling Pathway	0.0389045	0.0215	ACTA2,COL11A2,COL1A1,COL1A2,COL3A1,FZD1,MMP25
M	PPE	IPA	Cristae formation	0.0398107	0.0606	ATP5MC1,DMAC2L
M	PPE	IPA	IL-7 Signaling Pathway	0.040738	0.038	HGF,Ighg2b,Ighg2c
M	PPE	IPA	G alpha (12/13) signalling events	0.0416869	0.0375	ADRA1B,ARHGEF10,PLEKHG5
M	PPE	IPA	Role of BRCA1 in DNA Damage Response	0.0416869	0.0375	CHEK2,E2F8,MRE11
M	PPE	IPA	Degradation of the extracellular matrix	0.0436516	0.037	ADAMTS5,CAPN15,DCN
M	PPE	IPA	GPVI-mediated activation cascade	0.0446684	0.0571	COL1A1,COL1A2
M	PPE	IPA	Role of PKR in Interferon Induction and Antiviral Response	0.0446684	0.029	ATF3,COLEC12,NLRP3,TNF
M	PPE	IPA	Hereditary Breast Cancer Signaling	0.0446684	0.029	CHEK2,GADD45G,HGF,MRE11
M	PPE	IPA	Adipogenesis pathway	0.0446684	0.029	BMPR1B,FABP4,FZD1,TNF
M	PPE	IPA	Metabolism of water-soluble vitamins and cofactors	0.0446684	0.0366	BTD,ENPP2,PANK4
M	PPE	IPA	Protein Citrullination	0.0467735	0.2	PADI4
M	PPE	IPA	Myo-inositol Biosynthesis	0.0467735	0.2	IMPA2
M	PPE	IPA	Transcriptional regulation of white adipocyte differentiation	0.047863	0.0357	ADIPOQ,FABP4,TNF
M	PPE	IPA	Mitotic Prometaphase	0.0489779	0.0244	AURKB,CCP110,NCAPD2,PLK4,SKA2
M	PPE	IPA	Integrin cell surface interactions	0.0489779	0.0353	COL1A1,COL1A2,COL3A1
M	PPE	IPA	TP53 Regulates Metabolic Genes	0.0489779	0.0353	COX7A1,RRAGD,RRM2B
M	PPE	IPA	Hepatic Fibrosis Signaling Pathway	0.0489779	0.0192	ACTA2,COL1A1,COL1A2,COL3A1,FZD1,MYL2,MYL3,TNF
F	PPE	Reactome	Transcriptional Regulation by E2F6	0.000695827	0.117647	RAD51;CBX3;BRCA1;E2F6
F	PPE	Reactome	VEGF Binds to VEGFR Leading to Receptor Dimerization	0.00379724	0.25	VEGFC;VEGFD
F	PPE	Reactome	VEGF Ligand-Receptor Interactions	0.00379724	0.25	VEGFC;VEGFD
F	PPE	Reactome	Resolution of D-loop Structures Through Synthesis-Dependent Strand Annealing (SDSA)	0.00398798	0.111111	RTEL1;RAD51;BRCA1
F	PPE	Reactome	Impaired BRCA2 Binding to RAD51	0.00832027	0.0857143	RFC3;RAD51;BRCA1
F	PPE	Reactome	Resolution of D-Loop Structures	0.0089978	0.0833333	RTEL1;RAD51;BRCA1
F	PPE	Reactome	Striated Muscle Contraction	0.0089978	0.0833333	MYL1;TNNC2;TNNT3
F	PPE	Reactome	HDR Through Homologous Recombination (HRR)	0.00937431	0.057971	RFC3;RTEL1;RAD51;BRCA1
F	PPE	Reactome	HDR Through Single Strand Annealing (SSA)	0.00970671	0.0810811	RFC3;RAD51;BRCA1
F	PPE	Reactome	Presynaptic Phase of Homologous DNA Pairing and Strand Exchange	0.0120243	0.075	RFC3;RAD51;BRCA1
F	PPE	Reactome	Defective Homologous Recombination Repair (HRR) Due to BRCA2 Loss of Function	0.0128612	0.0731707	RFC3;RAD51;BRCA1
F	PPE	Reactome	Diseases of DNA Double-Strand Break Repair	0.0128612	0.0731707	RFC3;RAD51;BRCA1
F	PPE	Reactome	Homologous DNA Pairing and Strand Exchange	0.0146328	0.0697674	RFC3;RAD51;BRCA1
F	PPE	Reactome	Interleukin-2 Family Signaling	0.0155677	0.0681818	SHC1;INPPL1;HAVCR2
F	PPE	Reactome	Retrograde Transport at the Trans-Golgi-Network	0.0207381	0.0612245	RGP1;RHOBTB3;RABEPK
F	PPE	Reactome	Diseases of DNA Repair	0.0230388	0.0588235	RFC3;RAD51;BRCA1
F	PPE	Reactome	Protein Hydroxylation	0.0234526	0.1	U2AF2;RPS23
F	PPE	Reactome	Mitochondrial tRNA Aminoacylation	0.0257201	0.0952381	NARS2;CARS2
F	PPE	Reactome	Impaired BRCA2 Binding to PALB2	0.033024	0.0833333	RAD51;BRCA1
F	PPE	Reactome	Defective HDR Through Homologous Recombination Repair Due to PALB2 Loss of BRCA1 Binding Function	0.0356181	0.08	RAD51;BRCA1
F	PPE	Reactome	Defective HDR Through Homologous Recomb Repair Due to PALB2 Loss of BRCA2 RAD51 RAD51C Binding Fnc	0.0356181	0.08	RAD51;BRCA1
F	PPE	Reactome	Defective Homologous Recombination Repair (HRR) Due to BRCA1 Loss of Function	0.0356181	0.08	RAD51;BRCA1
F	PPE	Reactome	Defective Homologous Recombination Repair (HRR) Due to PALB2 Loss of Function	0.0356181	0.08	RAD51;BRCA1
F	PPE	Reactome	Muscle Contraction	0.0362201	0.0294118	KCNK6;MYL1;TRPC1;KCNIP3;TNNC2;TNNT3
F	PPE	Reactome	Platelet Activation, Signaling and Aggregation	0.0384965	0.0267176	SCCPDH;SHC1;GNA11;GNA12;PCYOX1L;VEGFC;VEGFD
F	PPE	Reactome	Interleukin Receptor SHC Signaling	0.0410323	0.0740741	SHC1;INPPL1
F	PPE	IPA	Transcriptional Regulation by E2F6	7.76247e-05	0.118	BRCA1,CBX3,E2F6,RAD51
F	PPE	IPA	Ovarian Cancer Signaling	0.000102329	0.044	BRCA1,E2F6,HDAC6,RAD51,VEGFC,VEGFD,WNT5B
F	PPE	IPA	Ubiquinol-10 Biosynthesis (Eukaryotic)	0.00114815	0.0968	Cyp2d22,CYP4V2,ECHDC1
F	PPE	IPA	Pancreatic Adenocarcinoma Signaling	0.00154882	0.04	E2F6,HDAC6,RAD51,VEGFC,VEGFD
F	PPE	IPA	G?s Signaling	0.00165959	0.0394	ADCY5,ADORA2A,CNGB1,GNA11,GNA12
F	PPE	IPA	Striated Muscle Contraction	0.00177828	0.0833	MYL1,TNNC2,TNNT3
F	PPE	IPA	Role of BRCA1 in DNA Damage Response	0.00204174	0.05	BRCA1,E2F6,RAD51,RFC3
F	PPE	IPA	Colorectal Cancer Metastasis Signaling	0.00239883	0.0258	ADCY5,GNA11,GNA12,TLR2,VEGFC,VEGFD,WNT5B
F	PPE	IPA	Hereditary Breast Cancer Signaling	0.00239883	0.0362	BRCA1,RAD51,RFC3,VEGFC,VEGFD
F	PPE	IPA	ABRA Signaling Pathway	0.00295121	0.0455	CKM,MYL1,VEGFC,VEGFD
F	PPE	IPA	Tuberculosis Latent Signaling Pathway	0.00316228	0.0444	ADCY5,TNFSF13B,VEGFC,VEGFD
F	PPE	IPA	Dilated Cardiomyopathy Signaling Pathway	0.00354813	0.0331	ADCY5,MYH4,MYL1,TNNC2,TNNT3
F	PPE	IPA	Calcium Signaling	0.00354813	0.0275	HDAC6,MYH4,MYL1,TNNC2,TNNT3,TRPC1
F	PPE	IPA	DNA Double-Strand Break Repair by Homologous Recombination	0.00380189	0.143	BRCA1,RAD51
F	PPE	IPA	Interleukin-2 family signaling	0.00389045	0.0638	HAVCR2,INPPL1,SHC1
F	PPE	IPA	Role of CHK Proteins in Cell Cycle Checkpoint Control	0.00691831	0.0517	BRCA1,E2F6,RFC3
F	PPE	IPA	Phase I - Functionalization of compounds	0.00707946	0.0354	AOC2,BPHL,CYP39A1,CYP4V2
F	PPE	IPA	HDR through Homologous Recombination (HRR) or Single Strand Annealing (SSA)	0.00724436	0.0351	BRCA1,RAD51,RFC3,RTEL1
F	PPE	IPA	Axonal Guidance Signaling	0.00831764	0.0174	GLIS2,GNA11,GNA12,MYL1,SEMA4F,SHC1,VEGFC,VEGFD,WNT5B
F	PPE	IPA	Bladder Cancer Signaling	0.00851138	0.0336	E2F6,HDAC6,VEGFC,VEGFD
F	PPE	IPA	Role of JAK2 in Hormone-like Cytokine Signaling	0.00954993	0.0462	SHC1,VEGFC,VEGFD
F	PPE	IPA	Ephrin Receptor Signaling	0.011749	0.0248	GNA11,GNA12,SHC1,VEGFC,VEGFD
F	PPE	IPA	Response to elevated platelet cytosolic Ca2+	0.0120226	0.0303	PCYOX1L,SCCPDH,VEGFC,VEGFD
F	PPE	IPA	Pregnenolone Biosynthesis	0.0128825	0.0769	Cyp2d22,CYP4V2
F	PPE	IPA	GDP-L-fucose Biosynthesis II (from L-fucose)	0.0134896	0.5	FPGT
F	PPE	IPA	Irritable Bowel Syndrome Signaling Pathway	0.0134896	0.0208	ABCB1,IL12RB2,MYL1,TLR2,TNFSF13B,WNT5B
F	PPE	IPA	Histidine Degradation VI	0.0141254	0.0741	Cyp2d22,CYP4V2
F	PPE	IPA	G?i Signaling	0.017378	0.0272	ADCY5,GNA11,GNA12,SHC1
F	PPE	IPA	Cellular Effects of Sildenafil (Viagra)	0.017378	0.0146	ADCY5,ADGRG3,ADORA2A,CAPN11,CNGB1,HCRTR2,MYH4,MYL1,VEGFC,VEGFD
F	PPE	IPA	Thrombin Signaling	0.017378	0.0224	ADCY5,GNA11,GNA12,MYL1,SHC1
F	PPE	IPA	Signaling by CSF1 (M-CSF) in myeloid cells	0.018197	0.0645	INPPL1,SHC1
F	PPE	IPA	WNT/SHH Axonal Guidance Signaling Pathway	0.0190546	0.0265	ADCY5,GLIS2,TRPC1,WNT5B
F	PPE	IPA	Thrombin signalling through proteinase activated receptors (PARs)	0.0194984	0.0625	GNA11,GNA12
F	PPE	IPA	Uridine-5'-phosphate Biosynthesis	0.0199526	0.333	DHODH
F	PPE	IPA	VEGF Family Ligand-Receptor Interactions	0.0199526	0.0349	SHC1,VEGFC,VEGFD
F	PPE	IPA	Regulation of the Epithelial Mesenchymal Transition in Development Pathway	0.0199526	0.0349	BRCA1,GLIS2,WNT5B
F	PPE	IPA	Cristae formation	0.0204174	0.0606	APOO,CHCHD6
F	PPE	IPA	Estrogen Receptor Signaling	0.020893	0.017	ADCY5,GNA11,GNA12,MYL1,SHC1,VEGFC,VEGFD
F	PPE	IPA	G-Protein Coupled Receptor Signaling	0.0223872	0.014	ADCY5,ADGRG3,ADORA2A,AMOT,CNGB1,GNA11,GNA12,HCRTR2,MYL1,SHC1
F	PPE	IPA	eNOS Signaling	0.0234423	0.0248	ADCY5,CNGB1,VEGFC,VEGFD
F	PPE	IPA	Phenylethylamine Degradation I	0.0263027	0.25	AOC2
F	PPE	IPA	NAD Biosynthesis III	0.0263027	0.25	NMNAT3
F	PPE	IPA	CXCR4 Signaling	0.0269153	0.0238	ADCY5,GNA11,GNA12,MYL1
F	PPE	IPA	tRNA Charging	0.0269153	0.0526	CARS2,NARS2
F	PPE	IPA	VEGF Signaling	0.0275423	0.0309	SHC1,VEGFC,VEGFD
F	PPE	IPA	IL-1 Signaling	0.0281838	0.0306	ADCY5,GNA11,GNA12
F	PPE	IPA	ATM Signaling	0.0295121	0.03	BRCA1,CBX3,RAD51
F	PPE	IPA	Molecular Mechanisms of Cancer	0.030903	0.0128	ADCY5,ADGRG3,ADORA2A,BRCA1,E2F6,GNA11,GNA12,HCRTR2,HDAC6,IL12RB2,SHC1
F	PPE	IPA	mRNA 3 Prime End Processing Signaling Pathway	0.030903	0.0294	BRCA1,E2F6,NUDT21
F	PPE	IPA	NAD Biosynthesis from 2-amino-3-carboxymuconate Semialdehyde	0.0331131	0.2	NMNAT3
F	PPE	IPA	Protein Citrullination	0.0331131	0.2	PADI4
F	PPE	IPA	NAD Salvage Pathway III	0.0331131	0.2	NMNAT3
F	PPE	IPA	Bile acid and bile salt metabolism	0.0363078	0.0444	CYP39A1,OSBPL7
F	PPE	IPA	?-Adrenergic Signaling	0.0389045	0.027	ADCY5,GNA11,GNA12
F	PPE	IPA	Creatine-phosphate Biosynthesis	0.0398107	0.167	CKM
F	PPE	IPA	Hepatic Fibrosis / Hepatic Stellate Cell Activation	0.040738	0.0208	MYH4,MYL1,VEGFC,VEGFD
F	PPE	IPA	Chronic Myeloid Leukemia Signaling	0.040738	0.0178	ABCB1,E2F6,GLIS2,HDAC6,WNT5B
F	PPE	IPA	Endothelin-1 Signaling	0.0416869	0.0206	ADCY5,GNA11,GNA12,SHC1
F	PPE	IPA	Pyruvate metabolism	0.042658	0.0408	MPC1,PDP1
F	PPE	IPA	Apelin Muscle Signaling Pathway	0.042658	0.0408	GNA11,GNA12
F	PPE	IPA	Oxytocin Signaling Pathway	0.0436516	0.0175	GNA11,GNA12,MYH4,MYL1,SHC1
F	PPE	IPA	ILK Signaling	0.0436516	0.0203	MYH4,MYL1,VEGFC,VEGFD
F	PPE	IPA	Amyotrophic Lateral Sclerosis Signaling	0.0436516	0.0256	CAPN11,VEGFC,VEGFD
F	PPE	IPA	Pathogen Induced Cytokine Storm Signaling Pathway	0.0436516	0.0157	DHX58,IL12RB2,TLR2,TNFSF13B,VEGFC,VEGFD
F	PPE	IPA	Meiotic recombination	0.0446684	0.04	BRCA1,RAD51
F	PPE	IPA	NR1H2 and NR1H3-mediated signaling	0.0457088	0.0392	NR1H3,PLTP
F	PPE	IPA	Mitochondrial Uncoupling	0.0457088	0.143	SLC25A14
F	PPE	IPA	Thioredoxin Pathway	0.0457088	0.143	NXN
F	PPE	IPA	Ceramide Degradation	0.0457088	0.143	ASAH2
F	PPE	IPA	Sphingosine-1-phosphate Signaling	0.0457088	0.0252	ADCY5,ASAH2,GNA12
F	PPE	IPA	Pulmonary Healing Signaling Pathway	0.0467735	0.0199	TLR2,VEGFC,VEGFD,WNT5B
F	PPE	IPA	Spliceosomal Cycle	0.0489779	0.0377	PRPF40B,U2AF2
M	MPE	Reactome	Metabolism of Amino Acids and Derivatives	1.31876e-24	0.203911	DMGDH;GLDC;TAT;GPT;CSAD;RPL10A;FTCD;GCSH;HYKK;TDO2;IYD;KYNU;AASS;SDS;HGD;ARG1;BHMT2;GPT2;MCCC1;DIO1;BCKDHB;PIPOX;HOGA1;MAT1A;PRODH2;INMT;SLC25A15;TST;CHDH;ASPG;RPL27;IDO2;ALDH7A1;HPD;SLC25A13;GCDH;AHCY;NNMT;GLS2;SHMT1;HAAO;PAPSS2;AMDHD1;CBS;ASL;HAO1;PCBD1;PRODH;SLC36A4;AADAT;AGXT2;BBOX1;RPL35A;FAH;ASS1;AGMAT;GNMT;QDPR;GSTZ1;ALDH6A1;BHMT;HAL;CPS1;UROC1;PSAT1;PAH;CTH;PXMP2;KYAT3;SARDH;KYAT1;CDO1;OTC
M	MPE	Reactome	Metabolism	1.35435e-20	0.0967446	DMGDH;GLDC;PANK1;ACSM1;ACSM5;GCSH;HYKK;TDO2;SCP2;MMUT;GSTK1;STARD4;SDS;MCCC1;ENTPD8;HOGA1;CMBL;UPB1;SULT2B1;RBP4;FDX1;RPL27;CYP2E1;IDO2;HPD;PLPP2;ALDH7A1;GCDH;RETSAT;SLC35D1;MAOB;MTARC1;SHMT1;SDC2;MGST1;PIK3R2;PLA2G6;SULT1A1;ADH4;APOM;PPCS;AGMO;TTPA;HAO1;ASL;APOE;APOB;PCK1;DMAC2L;SLC10A1;ADHFE1;CIDEC;BHMT;ALDH6A1;HAL;PAH;CYP1A2;NOSTRIN;KYAT3;PEMT;KYAT1;STAB2;GPT;CROT;CSAD;COX7C;KHK;B3GALT1;AASS;A…
M	MPE	Reactome	Phenylalanine and Tyrosine Metabolism	1.20197e-10	0.818182	GSTZ1;QDPR;HGD;PAH;TAT;KYAT1;PCBD1;FAH;HPD
M	MPE	Reactome	Synthesis of Bile Acids and Bile Salts via 7Alpha-Hydroxycholesterol	2.52203e-10	0.521739	AMACR;ACOX2;SCP2;AKR1D1;NR1H4;ABCB11;BAAT;CYP7B1;CYP7A1;CYP8B1;SLC27A2;SLC27A5
M	MPE	Reactome	Regulation of IGF Transport and Uptake by Insulin-like Growth Factor Binding Proteins (IGFBPs)	6.89184e-10	0.209677	ITIH2;SERPINC1;SDC2;SERPINA10;PLG;KNG1;EVA1A;SPP1;SPP2;APOE;IGFBP6;APOB;MEN1;FGA;SERPIND1;AHSG;IGFBP2;FGG;APOA2;APOA1;IGF1;F2;CP;APOA5;PROC;ALB
M	MPE	Reactome	Plasma Lipoprotein Remodeling	5.41935e-09	0.382353	APOA2;LCAT;APOA1;APOC3;APOA5;CIDEC;LMF1;CREB3L3;ALB;APOF;ANGPTL3;APOE;APOB
M	MPE	Reactome	Bile Acid and Bile Salt Metabolism	2.19638e-08	0.318182	SLC10A1;AKR1D1;NR1H4;ABCB11;BAAT;CYP7B1;CYP7A1;CYP8B1;AMACR;SCP2;ACOX2;ALB;SLC27A2;SLC27A5
M	MPE	Reactome	Platelet Degranulation	3.13282e-08	0.1875	CFD;FGB;FGA;ITIH4;ORM1;ITIH3;AHSG;HGF;RARRES2;SERPINF2;FGG;APOA1;PLG;IGF1;ORM2;KNG1;VEGFA;SELP;SCCPDH;APOH;SELENOP;ALB;SPP2;HRG
M	MPE	Reactome	Formation of Fibrin Clot (Clotting Cascade)	3.73144e-08	0.333333	FGB;FGA;SERPIND1;SERPINC1;F12;FGG;F2;KNG1;F7;F9;PROC;F13B;KLKB1
M	MPE	Reactome	Synthesis of Bile Acids and Bile Salts	4.10355e-08	0.363636	AMACR;SCP2;ACOX2;AKR1D1;NR1H4;ABCB11;BAAT;CYP7B1;CYP7A1;CYP8B1;SLC27A2;SLC27A5
M	MPE	Reactome	Response to Elevated Platelet Cytosolic Ca2+	6.7419e-08	0.180451	CFD;FGB;FGA;ITIH4;ORM1;ITIH3;AHSG;HGF;RARRES2;SERPINF2;FGG;APOA1;PLG;IGF1;ORM2;KNG1;VEGFA;SELP;SCCPDH;APOH;SELENOP;ALB;SPP2;HRG
M	MPE	Reactome	Post-translational Protein Phosphorylation	9.96363e-08	0.196262	FGA;ITIH2;SERPIND1;AHSG;SERPINC1;SDC2;SERPINA10;FGG;APOA2;APOA1;CP;APOA5;KNG1;PROC;EVA1A;ALB;SPP1;SPP2;APOE;APOB;MEN1
M	MPE	Reactome	Tryptophan Catabolism	1.07131e-07	0.571429	TDO2;AADAT;HAAO;KYNU;KYAT3;KYAT1;IDO2;SLC36A4
M	MPE	Reactome	Biological Oxidations	1.24831e-07	0.144144	AHCY;NNMT;SLC26A1;MAOB;SLC35D1;TPMT;MTARC1;ACSM1;MGST1;ACSM5;GLYAT;COMT;CYP7A1;PAPSS2;SULT1A1;ADH4;UGT3A2;UGT2A3;GSTK1;NR1H4;CMBL;MAT1A;CYP7B1;CYP8B1;SULT2B1;GSTZ1;UGDH;AADAC;GSTA3;FDX1;CYP1A2;CYP2E1
M	MPE	Reactome	Phase II - Conjugation of Compounds	1.92041e-07	0.189189	GSTK1;NNMT;SLC26A1;AHCY;TPMT;SLC35D1;ACSM1;MGST1;ACSM5;MAT1A;GLYAT;COMT;PAPSS2;SULT2B1;SULT1A1;GSTZ1;UGDH;GSTA3;CYP1A2;UGT3A2;UGT2A3
M	MPE	Reactome	Tyrosine Catabolism	3.53703e-07	1	GSTZ1;HGD;TAT;FAH;HPD
M	MPE	Reactome	Metabolism of Ingested SeMet, Sec, MeSec Into H2Se	4.62882e-07	0.75	AHCY;NNMT;CBS;CTH;MAT1A;GNMT
M	MPE	Reactome	Peroxisomal Protein Import	4.92853e-07	0.238095	PECR;GSTK1;PHYH;EPHX2;PIPOX;TYSND1;CROT;BAAT;NUDT7;AMACR;SCP2;ACOX2;ACOX1;HAO1;SLC27A2
M	MPE	Reactome	Metabolism of Steroids	1.25736e-06	0.154839	STARD4;SEC24A;SLC10A1;SRD5A1;INSIG1;AKR1D1;NR1H4;BAAT;CYP7B1;ABCB11;HSD17B7;CYP7A1;CYP8B1;ACAT2;AMACR;SCP2;ACOX2;FDX1;ALB;HSD17B2;SC5D;GC;SLC27A2;SLC27A5
M	MPE	Reactome	Choline Catabolism	2.03187e-06	0.833333	DMGDH;BHMT;CHDH;SARDH;ALDH7A1
M	MPE	Reactome	Glyoxylate Metabolism and Glycine Degradation	2.14083e-06	0.421053	GCSH;AGXT2;GLDC;PXMP2;HAO1;HOGA1;PRODH2;GNMT
M	MPE	Reactome	Complement Cascade	2.37639e-06	0.158273	CFD;CRP;CPB2;CFH;CFI;C8B;F2;C8A;CPN2;CPN1;C4B;VTN;C6;C8G;CFHR2;CFHR1;C9;CFHR4;MASP2;MASP1;CFB;MBL2
M	MPE	Reactome	Chylomicron Remodeling	3.1751e-06	0.6	APOA2;APOA1;APOC3;APOE;APOB;APOA5
M	MPE	Reactome	Urea Cycle	3.1751e-06	0.6	SLC25A15;CPS1;ARG1;ASL;ASS1;OTC
M	MPE	Reactome	Metabolism of Vitamins and Cofactors	3.50077e-06	0.136364	ALDH1L1;NNMT;RETSAT;PANK1;SDC2;SHMT1;GPHN;APOM;TTR;PPCS;TTPA;NAPRT;FPGS;AOX1;PDSS2;GPC5;MMUT;APOE;APOB;MCCC1;APOA2;APOA1;APOC3;CYP8B1;COQ4;COQ3;RBP4
M	MPE	Reactome	Metabolism of Fat-Soluble Vitamins	3.9439e-06	0.25	RBP4;APOM;TTR;RETSAT;SDC2;TTPA;APOA2;APOA1;APOC3;GPC5;APOE;APOB
M	MPE	Reactome	Plasma Lipoprotein Assembly, Remodeling, and Clearance	5.16258e-06	0.2	APOA2;APOA1;LCAT;APOC3;LSR;APOA5;CIDEC;LMF1;CREB3L3;ALB;APOC1;ANGPTL3;APOF;APOE;APOB
M	MPE	Reactome	Peroxisomal Lipid Metabolism	6.82589e-06	0.321429	PECR;PHYH;NUDT7;AMACR;SCP2;ACOX2;ACOX1;CROT;SLC27A2
M	MPE	Reactome	Sulfur Amino Acid Metabolism	6.82589e-06	0.321429	BHMT;AHCY;TST;CBS;BHMT2;CTH;MAT1A;CSAD;CDO1
M	MPE	Reactome	Common Pathway of Fibrin Clot Formation	7.88907e-06	0.363636	FGB;FGA;PROC;SERPIND1;SERPINC1;FGG;F13B;F2
M	MPE	Reactome	Retinoid Metabolism and Transport	9.96128e-06	0.25	RBP4;APOM;TTR;RETSAT;SDC2;APOA2;APOA1;APOC3;GPC5;APOE;APOB
M	MPE	Reactome	Intrinsic Pathway of Fibrin Clot Formation	1.1553e-05	0.347826	F9;PROC;SERPIND1;SERPINC1;F12;F2;KLKB1;KNG1
M	MPE	Reactome	Lysine Catabolism	1.27793e-05	0.5	GCDH;HYKK;AADAT;PIPOX;ALDH7A1;AASS
M	MPE	Reactome	Terminal Pathway of Complement	1.73863e-05	0.625	C6;C8G;C9;C8B;C8A
M	MPE	Reactome	Fructose Catabolism	3.31551e-05	0.8	TKFC;GLYCTK;ALDOB;KHK
M	MPE	Reactome	Platelet Activation, Signaling and Aggregation	3.45762e-05	0.114504	CFD;ITIH4;ORM1;ITIH3;SRC;PIK3R2;PLG;ORM2;KNG1;APOH;SPP2;FGB;FGA;AHSG;HGF;RARRES2;SERPINF2;FGG;APOA1;IGF1;F2;VEGFA;SELP;COL1A2;SCCPDH;SELENOP;ALB;HRG;DGKI;RAPGEF4
M	MPE	Reactome	Gamma-carboxylated Protein Precursors Transport From the Endoplasmic Reticulum to Golgi Apparatus	3.74594e-05	0.555556	F7;F9;PROC;PROZ;F2
M	MPE	Reactome	Methylation	3.7998e-05	0.428571	AHCY;NNMT;TPMT;CYP1A2;MAT1A;COMT
M	MPE	Reactome	Metabolism of Lipids	6.41958e-05	0.0844327	PECR;ACAA2;PIK3C2G;DBI;CROT;SCP2;MMUT;HMGCS2;FADS1;STARD4;PHYH;ELOVL2;ELOVL3;APOA2;ACOT12;APOA1;BAAT;CYP7B1;APOA5;ACOX2;ACOX1;FDX1;GPD1;CYP2E1;SLC27A3;SLC27A2;PLPP2;SLC27A5;INSIG1;AKR1D1;PON1;HSD17B13;PIK3R2;PLA2G6;ABCB11;HSD17B7;CYP7A1;ACAT2;ARNTL;AGMO;DHRS7B;HSD17B2;SC5D;THEM4;GC;SEC24A;OSBPL5;SRD5A1;SLC10A1;EPHX2;NR1H4;CYP8B1;AGT;CIDEC;ETNPPL;FABP1;FABP2;NUDT7;FABP4;AMACR;ETNK2;CYP1A2;ALB;PEMT
M	MPE	Reactome	Chylomicron Assembly	7.1744e-05	0.5	APOA2;APOA1;APOC3;APOE;APOB
M	MPE	Reactome	Gamma-carboxylation of Protein Precursors	7.1744e-05	0.5	F7;F9;PROC;PROZ;F2
M	MPE	Reactome	HDL Remodeling	7.1744e-05	0.5	ALB;APOA1;APOC3;LCAT;APOE
M	MPE	Reactome	Removal of Aminoterminal Propeptides From Gamma-Carboxylated Proteins	7.1744e-05	0.5	F7;F9;PROC;PROZ;F2
M	MPE	Reactome	Phenylalanine Metabolism	9.54024e-05	0.666667	QDPR;PAH;KYAT1;PCBD1
M	MPE	Reactome	Fatty Acid Metabolism	0.000103485	0.125	PECR;PHYH;ACAA2;EPHX2;ELOVL2;ELOVL3;PON1;ACOT12;DBI;CROT;CYP8B1;NUDT7;AMACR;SCP2;ACOX2;ACOX1;CYP1A2;THEM4;MMUT;SLC27A3;SLC27A2;FADS1
M	MPE	Reactome	Protein Localization	0.000104306	0.128049	PECR;GSTK1;PHYH;ABCD3;EPHX2;TIMM9;PIPOX;TYSND1;CROT;BAAT;NUDT7;AMACR;SCP2;ACOX2;ACOX1;PXMP2;PMPCB;HAO1;SLC27A2;SLC25A13;OTC
M	MPE	Reactome	Gamma-carboxylation, Transport, and Amino-Terminal Cleavage of Proteins	0.000125964	0.454545	F7;F9;PROC;PROZ;F2
M	MPE	Reactome	Visual Phototransduction	0.000154272	0.151515	RETSAT;SDC2;APOA2;APOA1;APOC3;HSD17B6;CAMKMT;RBP4;APOM;TTR;GRK4;GPC5;APOE;PDE6A;APOB
M	MPE	Reactome	Recycling of Bile Acids and Salts	0.000196719	0.333333	SLC10A1;ALB;NR1H4;ABCB11;BAAT;SLC27A5
M	MPE	Reactome	Fructose Metabolism	0.000213528	0.571429	TKFC;GLYCTK;ALDOB;KHK
M	MPE	Reactome	TYSND1 Cleaves Peroxisomal Proteins	0.000213528	0.571429	PHYH;SCP2;ACOX1;TYSND1
M	MPE	Reactome	Plasma Lipoprotein Assembly	0.000275073	0.315789	APOC1;APOA2;APOA1;APOC3;APOE;APOB
M	MPE	Reactome	Scavenging by Class A Receptors	0.000275073	0.315789	MARCO;COL1A2;APOA1;APOE;MASP1;APOB
M	MPE	Reactome	Regulation of Complement Cascade	0.000297907	0.132812	CPB2;CFH;CFI;C8B;F2;C8A;CPN2;CPN1;C4B;VTN;C6;C8G;CFHR2;CFHR1;C9;CFHR4;CFB
M	MPE	Reactome	Alpha-Linolenic (Omega3) and Linoleic (Omega6) Acid Metabolism	0.000321881	0.384615	SCP2;ACOX1;ELOVL2;ELOVL3;FADS1
M	MPE	Reactome	Alpha-Linolenic Acid (ALA) Metabolism	0.000321881	0.384615	SCP2;ACOX1;ELOVL2;ELOVL3;FADS1
M	MPE	Reactome	Synthesis of Bile Acids and Bile Salts via 24-Hydroxycholesterol	0.000321881	0.384615	AMACR;AKR1D1;CYP8B1;SLC27A2;SLC27A5
M	MPE	Reactome	Histidine Catabolism	0.000409671	0.5	HAL;UROC1;AMDHD1;FTCD
M	MPE	Reactome	Synthesis of Bile Acids and Bile Salts via 27-Hydroxycholesterol	0.000479594	0.357143	AKR1D1;NR1H4;CYP7B1;CYP7A1;CYP8B1
M	MPE	Reactome	Beta-oxidation of pristanoyl-CoA	0.000707443	0.444444	AMACR;ACOX2;SCP2;CROT
M	MPE	Reactome	Aspirin ADME	0.00137108	0.186047	ABCC2;ALB;UGT2A3;UGT3A2;ACSM5;GLYAT;CYP2E1;SLC22A7
M	MPE	Reactome	Assembly of Active LPL and LIPC Lipase Complexes	0.00224786	0.263158	CREB3L3;ANGPTL3;APOA5;CIDEC;LMF1
M	MPE	Reactome	Diseases of Hemostasis	0.00224786	0.263158	COL1A2;F9;F12;F2;KLKB1
M	MPE	Reactome	Alpha-oxidation of Phytanate	0.00240188	0.5	PECR;PHYH;SLC27A2
M	MPE	Reactome	MET Receptor Activation	0.00240188	0.5	HGF;HPN;HGFAC
M	MPE	Reactome	Scavenging by Class B Receptors	0.00240188	0.5	SAA1;APOA1;APOB
M	MPE	Reactome	VLDL Clearance	0.00240188	0.5	APOC1;LSR;APOB
M	MPE	Reactome	Pyrimidine Catabolism	0.00245514	0.333333	AGXT2;DPYD;UPP2;UPB1
M	MPE	Reactome	Platelet Aggregation (Plug Formation)	0.00335211	0.179487	FGB;FGA;COL1A2;SRC;FGG;F2;RAPGEF4
M	MPE	Reactome	Drug ADME	0.00387611	0.119266	ABCC2;TPMT;SLC22A1;PON1;ACSM5;GLYAT;SULT1A1;ALB;UGT3A2;UGT2A3;CYP2E1;PCK1;SLC22A7
M	MPE	Reactome	p130Cas Linkage to MAPK Signaling for Integrins	0.00598496	0.266667	FGB;FGA;SRC;FGG
M	MPE	Reactome	Degradation of Cysteine and Homocysteine	0.00598496	0.266667	TST;CTH;CSAD;CDO1
M	MPE	Reactome	GRB2 SOS Provides Linkage to MAPK Signaling for Integrins	0.00598496	0.266667	FGB;FGA;SRC;FGG
M	MPE	Reactome	Transport of Small Molecules	0.00604342	0.0732044	ATP8A2;ABCD3;SLC2A2;RYR3;CREB3L3;MB;SLC22A18;PMPCB;SLC39A3;SLC36A1;ABCG5;ABCC2;APOA2;ATP11C;APOA1;ABCC9;LSR;ANO4;SLC39A14;APOA5;ANO3;AZGP1;TFR2;SLC9A7;ANGPTL3;SLC24A2;SLC26A1;SLC35D1;SLC22A1;SLC1A2;LCAT;SLC7A2;LMF1;TRPM1;SLC17A5;APOF;APOE;SLC38A3;APOB;SLC36A4;SLC17A3;SLC38A4;SLC35A1;ABCA6;SLC31A1;APOC3;CP;MCOLN2;CIDEC;FXYD1;ALB;APOC1;SLC22A7
M	MPE	Reactome	Biosynthesis of Maresins	0.00622325	0.375	EPHX2;CYP1A2;CYP2E1
M	MPE	Reactome	Lectin Pathway of Complement Activation	0.00622325	0.375	MASP2;MASP1;MBL2
M	MPE	Reactome	Linoleic Acid (LA) Metabolism	0.00622325	0.375	ELOVL2;ELOVL3;FADS1
M	MPE	Reactome	Metabolic Disorders of Biological Oxidation Enzymes	0.00706384	0.176471	AHCY;SLC35D1;TPMT;FDX1;MAT1A;CYP7B1
M	MPE	Reactome	Phase I - Functionalization of Compounds	0.00758284	0.114286	ADH4;MAOB;AADAC;MTARC1;FDX1;CYP1A2;NR1H4;CMBL;CYP2E1;CYP7B1;CYP7A1;CYP8B1
M	MPE	Reactome	Defects of Contact Activation System (CAS) and Kallikrein Kinin System (KKS)	0.00765989	0.25	F9;F12;F2;KLKB1
M	MPE	Reactome	Amino Acid Conjugation	0.00898116	0.333333	ACSM1;ACSM5;GLYAT
M	MPE	Reactome	Conjugation of Carboxylic Acids	0.00898116	0.333333	ACSM1;ACSM5;GLYAT
M	MPE	Reactome	Endogenous Sterols	0.00944232	0.192308	FDX1;NR1H4;CYP7B1;CYP7A1;CYP8B1
M	MPE	Reactome	Integrin Signaling	0.0111087	0.185185	FGB;FGA;SRC;FGG;RAPGEF4
M	MPE	Reactome	ABC Transporters in Lipid Homeostasis	0.0118693	0.222222	ABCG5;ABCD3;ABCA6;APOA1
M	MPE	Reactome	Protein Lipoylation	0.0123454	0.3	GCSH;LIPT1;FDX1
M	MPE	Reactome	Binding and Uptake of Ligands by Scavenger Receptors	0.0229977	0.0983607	HPX;MARCO;COL1A2;AMBP;ALB;STAB2;SAA1;APOA1;MASP1;APOE;APOB;JCHAIN
M	MPE	Reactome	Alternative Complement Activation	0.0237455	0.4	CFD;CFB
M	MPE	Reactome	Chylomicron Clearance	0.0237455	0.4	APOE;APOB
M	MPE	Reactome	Ciprofloxacin ADME	0.0237455	0.4	ALB;SLC22A1
M	MPE	Reactome	Extrinsic Pathway of Fibrin Clot Formation	0.0237455	0.4	F7;F9
M	MPE	Reactome	Ficolins Bind to Repetitive Carbohydrate Structures on the Target Cell Surface	0.0237455	0.4	MASP2;MASP1
M	MPE	Reactome	Formation of the Active Cofactor, UDP-glucuronate	0.0237455	0.4	UGDH;SLC35D1
M	MPE	Reactome	Signaling by MST1	0.0237455	0.4	HPN;MST1
M	MPE	Reactome	VLDL Assembly	0.0237455	0.4	APOC1;APOB
M	MPE	Reactome	Regulation of TLR by Endogenous Ligand	0.0241245	0.181818	FGB;FGA;FGG;APOB
M	MPE	Reactome	Amino Acid Transport Across the Plasma Membrane	0.0253782	0.151515	SLC36A1;SLC38A3;SLC36A4;SLC7A2;SLC38A4
M	MPE	Reactome	Neurexins and Neuroligins	0.0260557	0.122807	EPB41L5;GRM5;NRXN3;LIN7A;GRIN2B;SHANK2;GRIN1
M	MPE	Reactome	Dissolution of Fibrin Clot	0.0262297	0.230769	SERPINF2;PLG;HRG
M	MPE	Reactome	ERBB2 Activates PTK6 Signaling	0.0262297	0.230769	NRG3;ERBB4;EGFR
M	MPE	Reactome	TFAP2 (AP-2) Family Regulates Transcription of Growth Factors and Their Receptors	0.0262297	0.230769	TGFA;EGFR;VEGFA
M	MPE	Reactome	Ubiquinol Biosynthesis	0.0262297	0.230769	COQ4;COQ3;PDSS2
M	MPE	Reactome	Long-term Potentiation	0.0280485	0.173913	SRC;ERBB4;GRIN2B;GRIN1
M	MPE	Reactome	Metabolism of Water-Soluble Vitamins and Cofactors	0.0302831	0.0944882	ALDH1L1;NNMT;PANK1;PPCS;SHMT1;NAPRT;FPGS;MCCC1;AOX1;MMUT;CYP8B1;GPHN
M	MPE	Reactome	Nucleotide Catabolism	0.0319314	0.142857	AGXT2;DPYD;ENTPD8;UPP2;UPB1
M	MPE	Reactome	SLC-mediated Transmembrane Transport	0.0323199	0.0803213	SLC36A1;SLC24A2;SLC35A1;SLC26A1;SLC35D1;SLC31A1;SLC22A1;SLC1A2;SLC2A2;CP;SLC39A14;SLC7A2;SLC9A7;SLC22A18;SLC17A5;SLC38A3;SLC22A7;SLC36A4;SLC39A3;SLC38A4
M	MPE	Reactome	Cytosolic Sulfonation of Small Molecules	0.0323301	0.166667	SULT1A1;SULT2B1;SLC26A1;PAPSS2
M	MPE	Reactome	Metal Ion SLC Transporters	0.0323301	0.166667	SLC31A1;CP;SLC39A14;SLC39A3
M	MPE	Reactome	Activated NTRK3 Signals Through PI3K	0.0344173	0.333333	IRS1;SRC
M	MPE	Reactome	Biosynthesis of Maresin-Like SPMs	0.0344173	0.333333	CYP1A2;CYP2E1
M	MPE	Reactome	Conjugation of Benzoate With Glycine	0.0344173	0.333333	ACSM1;GLYAT
M	MPE	Reactome	LDL Remodeling	0.0344173	0.333333	APOF;APOB
M	MPE	Reactome	Lipid Particle Organization	0.0344173	0.333333	HSD17B13;CIDEC
M	MPE	Reactome	Transport and Synthesis of PAPS	0.0344173	0.333333	SLC26A1;PAPSS2
M	MPE	Reactome	Signaling by High-Kinase Activity BRAF Mutants	0.0355688	0.138889	FGB;FGA;SRC;FGG;PEBP1
M	MPE	Reactome	Striated Muscle Contraction	0.0355688	0.138889	ACTC1;MYL2;TNNT2;MYL3;TNNI3
M	MPE	Reactome	Protein-protein Interactions at Synapses	0.0365447	0.102273	PTPRD;EPB41L5;GRM5;NRXN3;LIN7A;GRIN2B;SHANK2;PPFIA2;GRIN1
M	MPE	Reactome	Interleukin-7 Signaling	0.0369727	0.16	SOCS2;IRS1;HGF;PIK3R2
M	MPE	Reactome	PPARA Activates Gene Expression	0.0381895	0.0940171	FABP1;ACOX1;APOA2;NR1H4;APOA1;HMGCS2;APOA5;CYP7A1;FADS1;AGT;ARNTL
M	MPE	Reactome	ERBB2 Regulates Cell Motility	0.038674	0.2	NRG3;ERBB4;EGFR
M	MPE	Reactome	Organic Cation Anion Zwitterion Transport	0.038674	0.2	SLC22A18;SLC22A1;SLC22A7
M	MPE	Reactome	Plasma Lipoprotein Clearance	0.0394514	0.135135	APOC1;APOA1;LSR;APOE;APOB
M	MPE	Reactome	Gluconeogenesis	0.0419783	0.153846	ALDOB;PCK1;SLC37A4;FBP1
M	MPE	Reactome	Glucuronidation	0.0419783	0.153846	UGDH;SLC35D1;UGT2A3;UGT3A2
M	MPE	Reactome	Regulation of Lipid Metabolism by PPARalpha	0.042381	0.092437	FABP1;ACOX1;APOA2;NR1H4;APOA1;HMGCS2;APOA5;CYP7A1;FADS1;AGT;ARNTL
M	MPE	Reactome	Mitochondrial Fatty Acid Beta-Oxidation	0.0435817	0.131579	ACAA2;ACOT12;THEM4;DBI;MMUT
M	MPE	Reactome	Neurotransmitter Release Cycle	0.0455439	0.117647	GLS2;SLC22A1;SLC1A2;ABAT;LIN7A;PPFIA2
M	MPE	Reactome	GRB2 Events in ERBB2 Signaling	0.0458311	0.1875	NRG3;ERBB4;EGFR
M	MPE	Reactome	Heme Degradation	0.0458311	0.1875	FABP1;ABCC2;ALB
M	MPE	Reactome	PI3K Events in ERBB2 Signaling	0.0458311	0.1875	NRG3;ERBB4;EGFR
M	MPE	Reactome	Cell-cell Junction Organization	0.0465001	0.0978261	PATJ;CADM1;CADM2;PARD3;CDH12;CDH13;CLDN1;CDH18;NECTIN1
M	MPE	Reactome	Activated NTRK2 Signals Through FYN	0.046567	0.285714	SRC;GRIN2B
M	MPE	Reactome	Activation of C3 and C5	0.046567	0.285714	C4B;CFB
M	MPE	Reactome	Coenzyme A Biosynthesis	0.046567	0.285714	PANK1;PPCS
M	MPE	Reactome	Defective Factor VIII Causes Hemophilia A	0.046567	0.285714	F9;F2
M	MPE	Reactome	Glycine Degradation	0.046567	0.285714	GCSH;GLDC
M	MPE	Reactome	Nectin Necl Trans Heterodimerization	0.046567	0.285714	CADM1;NECTIN1
M	MPE	Reactome	Transport of Inorganic Cations Anions and Amino Acids Oligopeptides	0.048295	0.0934579	SLC36A1;SLC24A2;SLC26A1;SLC9A7;SLC1A2;SLC17A5;SLC38A3;SLC36A4;SLC7A2;SLC38A4
M	MPE	Reactome	Cytochrome P450 - Arranged by Substrate Type	0.0484591	0.107692	FDX1;CYP1A2;NR1H4;CYP2E1;CYP7B1;CYP7A1;CYP8B1
M	MPE	Reactome	Selenoamino Acid Metabolism	0.0492459	0.0901639	NNMT;AHCY;CBS;CTH;RPL35A;RPL27;MAT1A;RPL10A;INMT;PAPSS2;GNMT
M	MPE	IPA	LXR/RXR Activation	6.30957e-25	0.285	ABCG5,AGT,AHSG,ALB,AMBP,APOA1,APOA2,APOA5,APOB,APOC1,APOC3,APOE,APOF,APOH,APOM,C4a/C4b,C9,CYP7A1,FGA,GC,HPX,ITIH4,Kng1/Kng2,LCAT,MLXIPL,NR1H4,ORM1,PON1,RBP4,Saa1/Saa2,SAA4,Serpina1a (includes others),SERPINF1,SERPINF2,TF,TTR,VTN
M	MPE	IPA	DHCR24 Signaling Pathway	1.99526e-24	0.266	AGT,AHSG,ALB,AMBP,APOA1,APOA2,APOB,APOC1,APOC3,APOE,APOF,APOH,APOM,C4a/C4b,C9,FGA,GC,HPX,IGF1,ITIH4,Kng1/Kng2,LCAT,NR1H4,ORM1,PDZK1,PIK3C2G,PIK3R2,PON1,RBP4,Saa1/Saa2,SAA4,SC5D,Serpina1a (includes others),SERPINF1,SERPINF2,TF,TTR,VTN
M	MPE	IPA	LPS/IL-1 Mediated Inhibition of RXR Function	7.94328e-23	0.171	ABCB11,ABCC2,ABCG5,ACOX1,ACOX2,ACSM1,ALDH1L1,ALDH6A1,ALDH7A1,ALDH8A1,APOC1,APOE,CHST1,Cyp2a12/Cyp2a22,CYP2A6,Cyp2c23,Cyp2c29 (includes others),Cyp2c40 (includes others),Cyp2c54 (includes others),Cyp2c70,Cyp2d22,Cyp2d26,Cyp2d9 (includes others),CYP2E1,CYP2F1,Cyp2j5,Cyp2j6,Cyp4a10 (includes others),Cyp4a14,CYP7A1,FABP1,FABP2,FABP4,Gsta3,GSTK1,GSTZ1,HMGCS2,MAOB,MGST1,NR1H4,NR5A2,PAPSS2,SLC10A1,SLC27…
M	MPE	IPA	Acute Phase Response Signaling	1.99526e-22	0.215	AGT,AHSG,ALB,AMBP,APCS,APOA1,APOA2,APOH,C4a/C4b,C5,C9,CFB,CP,CRP,F2,FGA,FGB,FGG,HAMP,HPX,HRG,IKBKE,ITIH2,ITIH3,ITIH4,KLKB1,MAPK12,MBL2,ORM1,Orm2/Orm3,PIK3R2,PLG,RBP4,Saa1/Saa2,SAA4,SERPIND1,SERPINF1,SERPINF2,SOCS2,TF,TTR
M	MPE	IPA	Regulation of Insulin-like Growth Factor (IGF) transport and uptake by IGFBPs	1.99526e-14	0.21	AHSG,ALB,APOA1,APOA2,APOA5,APOB,APOE,CP,EVA1A,F2,FGA,FGG,IGF1,IGFBP2,IGFBP6,ITIH2,MEN1,PLG,PROC,SDC2,SERPINA10,SERPINC1,SERPIND1,SPP1,SPP2,TF
M	MPE	IPA	Bile acid and bile salt metabolism	3.16228e-13	0.356	ABCB11,ACOX2,Akr1c6,AKR1D1,ALB,AMACR,BAAT,CYP7A1,CYP7B1,CYP8B1,NR1H4,SCP2,SLC10A1,SLC27A2,SLC27A5,SLCO1B3
M	MPE	IPA	Coagulation System	1.25893e-12	0.4	F12,F13B,F2,F7,F9,FGA,FGB,FGG,KLKB1,PLG,PROC,SERPINC1,SERPIND1,SERPINF2
M	MPE	IPA	Phenylalanine and tyrosine metabolism	1.58489e-12	0.818	FAH,GSTZ1,HGD,HPD,KYAT1,PAH,PCBD1,QDPR,TAT
M	MPE	IPA	Complement System	7.94328e-12	0.359	C4a/C4b,C5,C6,C8A,C8B,C8G,C9,CFB,CFD,CFH,CFI,MASP1,MASP2,MBL2
M	MPE	IPA	Peroxisomal protein import	1.25893e-11	0.266	ACAA1,ACOX1,ACOX2,AMACR,BAAT,CROT,EPHX2,GSTK1,HAO1,NUDT7,PECR,PHYH,PIPOX,SCP2,SLC27A2,TYSND1,UBE2D2
M	MPE	IPA	Post-translational protein phosphorylation	2.51189e-11	0.196	AHSG,ALB,APOA1,APOA2,APOA5,APOB,APOE,CP,EVA1A,FGA,FGG,ITIH2,MEN1,PROC,SDC2,SERPINA10,SERPINC1,SERPIND1,SPP1,SPP2,TF
M	MPE	IPA	Response to elevated platelet cytosolic Ca2+	3.16228e-11	0.174	AHSG,ALB,APOA1,APOH,CFD,FGA,FGB,FGG,HGF,HRG,IGF1,ITIH3,ITIH4,ORM1,PLG,RARRES2,SCCPDH,SELENOP,SELP,SERPINF2,SPP2,TF,VEGFA
M	MPE	IPA	Bile Acid Biosynthesis, Neutral Pathway	7.94328e-11	0.526	Akr1c14,Akr1c20,Akr1c6,AKR1D1,AMACR,BAAT,CYP7A1,CYP8B1,SCP2,SLC27A5
M	MPE	IPA	FXR/RXR Activation	1.69824e-10	0.138	ABCB11,ABCC2,ABCG5,APOA1,APOB,APOC3,APOE,BAAT,CYP7A1,CYP8B1,FBP1,FETUB,G6PC1,Gsta3,GSTK1,GSTZ1,HNF4A,MAPK12,MGST1,MLXIPL,NR1H4,NR5A2,PON1,SLC10A1,SLC22A7,SLC27A5,SRC
M	MPE	IPA	Plasma lipoprotein assembly, remodeling, and clearance	2.18776e-10	0.224	ALB,ANGPTL3,APOA1,APOA2,APOA5,APOB,APOC1,APOC3,APOE,APOF,CES3,CIDEC,CREB3L3,LCAT,LMF1,LSR,NR1H4
M	MPE	IPA	NRF2-mediated Oxidative Stress Response	2.18776e-10	0.119	ABCC2,ACTC1,AOX1,Cyp1a2,Cyp2a12/Cyp2a22,CYP2A6,Cyp2c23,Cyp2c29 (includes others),Cyp2c40 (includes others),Cyp2c54 (includes others),Cyp2c70,Cyp2d22,Cyp2d26,Cyp2d9 (includes others),CYP2E1,CYP2F1,Cyp2j5,Cyp2j6,Cyp3a11 (includes others),Cyp3a13,Cyp3a25 (includes others),Cyp4a10 (includes others),Cyp4a12a/Cyp4a12b,Cyp4a14,DNAJC12,Gsta3,GSTK1,GSTZ1,HSPB8,MGST1,PIK3C2G,PIK3R2
M	MPE	IPA	Extrinsic Prothrombin Activation Pathway	3.16228e-10	0.562	F12,F13B,F2,F7,FGA,FGB,FGG,PROC,SERPINC1
M	MPE	IPA	Superpathway of Citrulline Metabolism	3.16228e-10	0.562	AGMAT,ARG1,ASL,ASS1,CPS1,GLS2,OTC,PRODH,PRODH2
M	MPE	IPA	Maturity Onset Diabetes of Young (MODY) Signaling	3.38844e-10	0.218	ABCC9,ADIPOQ,ALDOB,APOA1,APOA2,APOA5,APOB,APOC1,APOC3,APOE,APOF,APOH,APOM,FABP1,FABP2,HNF4A,SLC2A2
M	MPE	IPA	Complement cascade	4.0738e-10	0.162	C4a/C4b,C5,C6,C8A,C8B,C8G,C9,CFB,CFD,CFH,CFI,CPB2,CPN1,CPN2,CRP,F2,FCN1,MASP1,MASP2,Mbl1,MBL2,VTN
M	MPE	IPA	Formation of Fibrin Clot (Clotting Cascade)	1.90546e-09	0.308	F12,F13B,F2,F7,F9,FGA,FGB,FGG,KLKB1,PROC,SERPINC1,SERPIND1
M	MPE	IPA	Oxidative Ethanol Degradation III	1.99526e-09	0.227	ALDH7A1,Cyp2a12/Cyp2a22,CYP2A6,Cyp2c23,Cyp2c29 (includes others),Cyp2c40 (includes others),Cyp2c54 (includes others),Cyp2c70,Cyp2d22,Cyp2d26,Cyp2d9 (includes others),CYP2E1,CYP2F1,Cyp2j5,Cyp2j6
M	MPE	IPA	Tryptophan catabolism	2.69153e-09	0.571	AADAT,HAAO,IDO2,KYAT1,KYAT3,KYNU,SLC36A4,TDO2
M	MPE	IPA	Intrinsic Prothrombin Activation Pathway	6.60693e-09	0.279	COL18A1,COL1A2,F12,F13B,F2,F9,FGA,FGB,FGG,KLKB1,PROC,SERPINC1
M	MPE	IPA	Urea Cycle	7.24436e-09	0.857	AGMAT,ARG1,ASL,ASS1,CPS1,OTC
M	MPE	IPA	Glycine Betaine Degradation	1e-08	0.636	BHMT,BHMT2,DMGDH,PIPOX,SARDH,SDS,SHMT1
M	MPE	IPA	Phase II - Conjugation of compounds	1.14815e-08	0.165	ACSM1,ACSM5,AHCY,COMT,GSTK1,GSTZ1,MAT1A,MGST1,NNMT,PAPSS2,SLC26A1,SLC35D1,SULT1A1,SULT2B1,TPMT,UGDH,UGT2B28,UGT3A1
M	MPE	IPA	Peroxisomal lipid metabolism	1.23027e-08	0.345	ACAA1,ACOX1,ACOX2,AMACR,CROT,NUDT7,PECR,PHYH,SCP2,SLC27A2
M	MPE	IPA	Clathrin-mediated Endocytosis Signaling	1.69824e-08	0.12	ACTC1,ALB,AP5B1,AP5M1,APOA1,APOA2,APOB,APOC1,APOC3,APOE,APOF,APOM,DNM3,F2,IGF1,ORM1,PIK3C2G,PIK3R2,PON1,RBP4,SAA4,Serpina1a (includes others),SRC,TF,VEGFA
M	MPE	IPA	Tyrosine Degradation I	3.31131e-08	1	FAH,GSTZ1,HGD,HPD,TAT
M	MPE	IPA	Glyoxylate metabolism and glycine degradation	5.88844e-08	0.421	AGXT2,GCSH,GLDC,GNMT,HAO1,HOGA1,PRODH2,PXMP2
M	MPE	IPA	Atherosclerosis Signaling	7.4131e-08	0.14	ALB,APOA1,APOA2,APOB,APOC1,APOC3,APOE,APOF,APOM,COL18A1,COL1A2,LCAT,ORM1,PLA2G6,PON1,RBP4,SAA4,SELP,Serpina1a (includes others)
M	MPE	IPA	Retinoid metabolism and transport	1e-07	0.25	APOA1,APOA2,APOB,APOC3,APOE,APOM,GPC5,RBP4,RETSAT,SDC2,TTR
M	MPE	IPA	Phase I - Functionalization of compounds	1.20226e-07	0.15	AADAC,ADH1C,ADH4,CES3,CMBL,CYP2A6,CYP2E1,CYP2F1,Cyp3a11 (includes others),Cyp3a13,Cyp3a25 (includes others),CYP7A1,CYP7B1,CYP8B1,FDX1,MAOB,NR1H4
M	MPE	IPA	Sulfur amino acid metabolism	1.34896e-07	0.321	AHCY,BHMT,BHMT2,CBS,CDO1,CSAD,CTH,MAT1A,TST
M	MPE	IPA	Choline catabolism	1.94984e-07	0.833	ALDH7A1,BHMT,CHDH,DMGDH,SARDH
M	MPE	IPA	Urea cycle	1.99526e-07	0.6	ARG1,ASL,ASS1,CPS1,OTC,SLC25A15
M	MPE	IPA	Citrulline Biosynthesis	1.99526e-07	0.6	AGMAT,ARG1,GLS2,OTC,PRODH,PRODH2
M	MPE	IPA	TYSND1 cleaves peroxisomal proteins	6.60693e-07	0.714	ACAA1,ACOX1,PHYH,SCP2,TYSND1
M	MPE	IPA	Lysine catabolism	8.31764e-07	0.5	AADAT,AASS,ALDH7A1,GCDH,HYKK,PIPOX
M	MPE	IPA	Histidine Degradation VI	1.38038e-06	0.296	AMDHD1,Cyp2d22,Cyp2d26,Cyp2d9 (includes others),CYP2E1,CYP7B1,HAL,UROC1
M	MPE	IPA	Superpathway of Methionine Degradation	1.90546e-06	0.243	AHCY,BHMT,BHMT2,CBS,CDO1,CTH,HEMK1,MAT1A,MMUT
M	MPE	IPA	Estrogen Biosynthesis	1.90546e-06	0.213	Akr1c20,Akr1c6,CYP2A6,Cyp2c40 (includes others),CYP2E1,CYP2F1,HSD17B13,HSD17B2,HSD17B6,HSD17B7
M	MPE	IPA	Xenobiotic Metabolism PXR Signaling Pathway	2.81838e-06	0.0995	ABCC2,ALDH1L1,ALDH6A1,ALDH7A1,ALDH8A1,Ces1d,Ces1e,Ces1g,CES3,CES4A,CHST1,Gsta3,GSTK1,GSTZ1,MAOB,MGST1,SULT1A1,Sult1d1,Sult2a8,SULT2B1,UGT2B28,Ugt2b35/Ugt2b36
M	MPE	IPA	Retinoate Biosynthesis I	3.46737e-06	0.2	ADH1C,ADH4,Akr1c12/Akr1c13,Akr1c14,Akr1c20,Akr1c6,ALDH8A1,HSD17B6,Rdh1 (includes others),Rdh7
M	MPE	IPA	IL-12 Signaling and Production in Macrophages	3.71535e-06	0.095	ALB,APOA1,APOA2,APOB,APOC1,APOC3,APOE,APOF,APOM,COL1A2,IKBKE,IL12RB2,JCHAIN,MAPK12,MST1,ORM1,PIK3C2G,PIK3R2,PON1,RBP4,SAA4,SELP,Serpina1a (includes others)
M	MPE	IPA	Heparan Sulfate Biosynthesis	4.16869e-06	0.139	AADAC,B3GALT6,Ces1b/Ces1c,Ces1e,Ces1f,Ces1g,Ces2a,Ces2e,CES3,CHST1,SULT1A1,Sult1d1,Sult2a8,SULT2B1
M	MPE	IPA	Ubiquinol-10 Biosynthesis (Eukaryotic)	4.36516e-06	0.258	COQ3,COQ4,Cyp2d22,Cyp2d26,Cyp2d9 (includes others),CYP2E1,CYP7B1,ECHDC1
M	MPE	IPA	PXR/RXR Activation	8.51138e-06	0.164	ABCB11,ABCC2,CES3,CYP2A6,Cyp3a11 (includes others),CYP7A1,G6PC1,HMGCS2,HNF4A,PAPSS2,SLCO1B3
M	MPE	IPA	Methylglyoxal Degradation III	9.33254e-06	0.235	ADH4,Akr1c14,Akr1c20,Akr1c6,CYP2E1,Cyp4a10 (includes others),Cyp4a12a/Cyp4a12b,Cyp4a14
M	MPE	IPA	Fatty Acid ?-oxidation I	9.33254e-06	0.235	ACAA1,ACAA2,ACSM1,SCP2,SDS,SLC27A2,SLC27A3,SLC27A5
M	MPE	IPA	Heparan Sulfate Biosynthesis (Late Stages)	9.33254e-06	0.138	AADAC,Ces1b/Ces1c,Ces1e,Ces1f,Ces1g,Ces2a,Ces2e,CES3,CHST1,SULT1A1,Sult1d1,Sult2a8,SULT2B1
M	MPE	IPA	Nicotine Degradation II	1.65959e-05	0.141	AOX1,Aox3,CYP2A6,Cyp2c40 (includes others),CYP2E1,CYP2F1,INMT,Ugt2a3,Ugt2b1,UGT2B28,Ugt2b35/Ugt2b36,UGT3A1
M	MPE	IPA	?-tocopherol Degradation	2.18776e-05	0.417	Cyp4a10 (includes others),Cyp4a12a/Cyp4a12b,Cyp4a14,Cyp4f14,Cyp4f15
M	MPE	IPA	Nicotine Degradation III	2.5704e-05	0.147	AOX1,Aox3,CYP2A6,Cyp2c40 (includes others),CYP2E1,CYP2F1,Ugt2a3,Ugt2b1,UGT2B28,Ugt2b35/Ugt2b36,UGT3A1
M	MPE	IPA	NAD Signaling Pathway	2.88403e-05	0.106	BMAL1,DXO,H1-1,H1f3,HGF,HMGCS2,IGF1,LDHD,NAPRT,PIK3C2G,PIK3R2,RYR3,SIRT5,SLC36A4,TGFA,VEGFA
M	MPE	IPA	Stearate Biosynthesis I (Animals)	2.95121e-05	0.159	ACSM1,ASPG,CYP2E1,Cyp4a10 (includes others),Cyp4a12a/Cyp4a12b,Cyp4a14,ELOVL2,SLC27A2,SLC27A3,SLC27A5
M	MPE	IPA	Superpathway of Melatonin Degradation	3.31131e-05	0.132	CYP2A6,Cyp2c40 (includes others),CYP2E1,CYP2F1,MAOB,SULT1A1,Sult1d1,Ugt2a3,Ugt2b1,UGT2B28,Ugt2b35/Ugt2b36,UGT3A1
M	MPE	IPA	Fructose metabolism	3.38844e-05	0.571	ALDOB,GLYCTK,KHK,TKFC
M	MPE	IPA	Production of Nitric Oxide and Reactive Oxygen Species in Macrophages	4.89779e-05	0.0938	ALB,APOA1,APOA2,APOB,APOC1,APOC3,APOE,APOF,APOM,IKBKE,MAPK12,ORM1,PIK3C2G,PIK3R2,PON1,RBP4,SAA4,Serpina1a (includes others)
M	MPE	IPA	Serotonin Degradation	5.12861e-05	0.126	ADH1C,ADH4,ADHFE1,ALDH7A1,MAOB,SULT1A1,Sult1d1,Ugt2a3,Ugt2b1,UGT2B28,Ugt2b35/Ugt2b36,UGT3A1
M	MPE	IPA	Histidine catabolism	6.60693e-05	0.5	AMDHD1,FTCD,HAL,UROC1
M	MPE	IPA	Sucrose Degradation V (Mammalian)	6.60693e-05	0.5	ALDOB,GALM,KHK,TKFC
M	MPE	IPA	Estrogen-Dependent Breast Cancer Signaling	6.76083e-05	0.133	Akr1c6,CREB3L3,EGFR,HSD17B13,HSD17B2,HSD17B6,HSD17B7,IGF1,PIK3C2G,PIK3R2,SRC
M	MPE	IPA	Xenobiotic Metabolism Signaling	7.4131e-05	0.0755	ABCC2,ALDH1L1,ALDH6A1,ALDH7A1,ALDH8A1,Ces1d,Ces1e,Ces1g,CES3,CES4A,CHST1,Gsta3,GSTK1,GSTZ1,MAOB,MAPK12,MGST1,PIK3C2G,PIK3R2,SULT1A1,Sult1d1,Sult2a8,SULT2B1,UGT2B28,Ugt2b35/Ugt2b36
M	MPE	IPA	Melatonin Degradation I	8.31764e-05	0.129	CYP2A6,Cyp2c40 (includes others),CYP2E1,CYP2F1,SULT1A1,Sult1d1,Ugt2a3,Ugt2b1,UGT2B28,Ugt2b35/Ugt2b36,UGT3A1
M	MPE	IPA	Androgen Biosynthesis	8.70964e-05	0.25	Akr1c20,Akr1c6,HSD17B6,Hsd3b4 (includes others),Hsd3b6 (includes others),SRD5A1
M	MPE	IPA	Tryptophan Degradation III (Eukaryotic)	8.70964e-05	0.25	ACAA2,Acat2/Acat3,GCDH,HAAO,KYNU,TDO2
M	MPE	IPA	Aryl Hydrocarbon Receptor Signaling	8.91251e-05	0.0929	ALDH1L1,ALDH6A1,ALDH7A1,ALDH8A1,Cyp2c23,Cyp2c29 (includes others),Cyp2c40 (includes others),Cyp2c54 (includes others),Cyp2c70,Cyp3a11 (includes others),Cyp3a13,Cyp3a25 (includes others),Gsta3,GSTK1,GSTZ1,MGST1,SRC
M	MPE	IPA	Histidine Degradation III	0.000114815	0.444	AMDHD1,FTCD,HAL,UROC1
M	MPE	IPA	Phenylalanine Degradation I (Aerobic)	0.000128825	0.75	PAH,PCBD1,QDPR
M	MPE	IPA	Pregnenolone Biosynthesis	0.000141254	0.231	Cyp2d22,Cyp2d26,Cyp2d9 (includes others),CYP2E1,CYP7B1,FDX1
M	MPE	IPA	Triacylglycerol Degradation	0.000169824	0.143	AADAC,Ces1b/Ces1c,Ces1d,Ces1e,Ces1f,Ces1g,Ces2a,Ces2e,CES3
M	MPE	IPA	Xenobiotic Metabolism CAR Signaling Pathway	0.000199526	0.0815	ABCC2,ALDH1L1,ALDH6A1,ALDH7A1,ALDH8A1,CHST1,Cyp1a2,EGFR,Gsta3,GSTK1,GSTZ1,MGST1,SRC,SULT1A1,Sult1d1,Sult2a8,SULT2B1,UGT2B28,Ugt2b35/Ugt2b36
M	MPE	IPA	?-linolenate Biosynthesis II (Animals)	0.000269153	0.263	ACSM1,FADS1,SLC27A2,SLC27A3,SLC27A5
M	MPE	IPA	Hematoma Resolution Signaling Pathway	0.000281838	0.0772	ARG1,BMAL1,C5,C6,C8A,C8B,C8G,C9,CBS,F2,FGA,FGB,FGG,GRIN1,GRIN2B,GRIN3A,MAPK12,NOX4,PLG,SRC
M	MPE	IPA	Acetone Degradation I (to Methylglyoxal)	0.000295121	0.171	CYP2A6,Cyp2c40 (includes others),CYP2E1,CYP2F1,Cyp4a10 (includes others),Cyp4a12a/Cyp4a12b,Cyp4a14
M	MPE	IPA	Lysine Degradation II	0.00030903	0.6	AADAT,AASS,ALDH7A1
M	MPE	IPA	Lysine Degradation V	0.00030903	0.6	AADAT,ALDH7A1,PIPOX
M	MPE	IPA	Hepatic Cholestasis	0.000363078	0.08	ABCB11,ABCC2,ABCG5,Cyp3a11 (includes others),Cyp3a13,Cyp3a25 (includes others),CYP7A1,CYP7B1,CYP8B1,GCGR,HNF4A,IKBKE,MAPK12,NR1H4,NR5A2,SLC10A1,SLC22A7,SLCO1B3
M	MPE	IPA	Glutaminergic Receptor Signaling Pathway (Enhanced)	0.000380189	0.0706	CACNA1G,CREB3L3,DGKI,GABRB3,GRIN1,GRIN2B,GRIN3A,GRM5,GRM7,IKBKE,LCAT,MAPK12,PIK3C2G,PIK3R2,PLA2G6,PLCD3,RPTOR,SHANK2,SLC1A2,SLC38A3,SLC38A4,SRC,TRPM1
M	MPE	IPA	Aspirin ADME	0.000457088	0.159	ABCC2,ACSM5,ALB,CYP2E1,SLC22A7,UGT2B28,UGT3A1
M	MPE	IPA	Ephrin A Signaling	0.00057544	0.0929	EFNA5,EGFR,EPHA3,EPHA6,HGF,IGF1,MYL2,MYL3,PIK3C2G,PIK3R2,SRC,TGFA,VEGFA
M	MPE	IPA	Synaptogenesis Signaling Pathway	0.00060256	0.0696	APOE,CADM1,CDH12,CDH13,CDH18,CNTNAP2,CREB3L3,EFNA5,EPHA3,EPHA6,EPHB1,FARP1,GRIN1,GRIN2B,GRIN3A,GRM5,GRM7,NECTIN1,NRXN3,PIK3C2G,PIK3R2,SRC
M	MPE	IPA	Arginine Biosynthesis IV	0.00060256	0.5	ASL,ASS1,OTC
M	MPE	IPA	Tryptophan Degradation to 2-amino-3-carboxymuconate Semialdehyde	0.00060256	0.5	HAAO,KYNU,TDO2
M	MPE	IPA	PPAR?/RXR? Activation	0.000676083	0.0808	ACAA1,ACOX1,ACVR1,ADIPOQ,APOA1,APOA2,Cyp2c23,Cyp2c29 (includes others),Cyp2c40 (includes others),Cyp2c54 (includes others),Cyp2c70,GHR,GPD1,IKBKE,IRS1,PLCD3
M	MPE	IPA	Thyroid Hormone Metabolism II (via Conjugation and/or Degradation)	0.000776247	0.129	DIO1,SULT1A1,Sult1d1,Ugt2a3,Ugt2b1,UGT2B28,Ugt2b35/Ugt2b36,UGT3A1
M	MPE	IPA	Cysteine Biosynthesis III (mammalia)	0.000851138	0.208	AHCY,CBS,CTH,HEMK1,MAT1A
M	MPE	IPA	Sheddase Signaling Pathway	0.000933254	0.0784	CDH12,COL1A2,EGFR,ERBB4,HGF,IGF1,IGFBP2,IGFBP6,MAPK12,PIK3C2G,PIK3R2,PLG,SELP,SRC,TGFA,VEGFA
M	MPE	IPA	Alanine metabolism	0.00102329	1	GPT,GPT2
M	MPE	IPA	?-alanine Degradation I	0.00102329	1	ABAT,ALDH6A1
M	MPE	IPA	Choline Degradation I	0.00102329	1	ALDH7A1,CHDH
M	MPE	IPA	Alanine Degradation III	0.00102329	1	GPT,GPT2
M	MPE	IPA	Alanine Biosynthesis II	0.00102329	1	GPT,GPT2
M	MPE	IPA	Fatty Acid Activation	0.00107152	0.267	ACSM1,SLC27A2,SLC27A3,SLC27A5
M	MPE	IPA	Phenylalanine Degradation IV (Mammalian, via Side Chain)	0.00107152	0.267	HPD,MAOB,SLC27A2,SLC27A3
M	MPE	IPA	Role of JAK2 in Hormone-like Cytokine Signaling	0.00107152	0.123	Cyp3a11 (includes others),Cyp3a13,Cyp3a25 (includes others),GHR,IGF1,IRS1,SOCS2,VEGFA
M	MPE	IPA	Binding and Uptake of Ligands by Scavenger Receptors	0.00109648	0.0965	ALB,AMBP,APOA1,APOB,APOE,COL1A2,HPX,JCHAIN,MARCO,MASP1,STAB2
M	MPE	IPA	Role of Tissue Factor in Cancer	0.00114815	0.0769	ACVR1,EGFR,F2,F7,FGA,FGB,FGG,HGF,IKBKE,MAPK12,PIK3C2G,PIK3R2,SERPINA10,SRC,TGFA,VEGFA
M	MPE	IPA	Type II Diabetes Mellitus Signaling	0.00125893	0.0855	ACSM1,ADIPOQ,CACNA1G,IKBKE,IRS1,MAPK12,PIK3C2G,PIK3R2,SLC27A2,SLC27A3,SLC27A5,SLC2A2,SOCS2
M	MPE	IPA	Neurovascular Coupling Signaling Pathway	0.00138038	0.0733	CACNA1G,CHRM2,CTH,Cyp4a10 (includes others),Cyp4a12a/Cyp4a12b,Cyp4a14,ENTPD8,GABRB3,GRIN1,GRIN2B,GRIN3A,GRM5,KCNJ6,LCAT,PLA2G6,RYR3,SLC1A2
M	MPE	IPA	Noradrenaline and Adrenaline Degradation	0.00141254	0.154	ADH1C,ADH4,ADHFE1,ALDH7A1,COMT,MAOB
M	MPE	IPA	Integrin signaling	0.00147911	0.185	FGA,FGB,FGG,RAPGEF4,SRC
M	MPE	IPA	Regulation of lipid metabolism by PPARalpha	0.00154882	0.0924	ACOX1,AGT,APOA1,APOA2,APOA5,BMAL1,CYP7A1,FABP1,FADS1,HMGCS2,NR1H4
M	MPE	IPA	STAT3 Pathway	0.0017378	0.0863	BMPR1B,EGFR,GHR,HGF,IGF1,IL12RB2,IL20RB,MAPK12,SOCS2,SRC,TGFA,VEGFA
M	MPE	IPA	Neurexins and neuroligins	0.00223872	0.123	EPB41L5,GRIN1,GRIN2B,GRM5,LIN7A,NRXN3,SHANK2
M	MPE	IPA	Atorvastatin ADME	0.00239883	0.333	ABCC2,PON1,SLCO1B3
M	MPE	IPA	Mitochondrial L-carnitine Shuttle Pathway	0.00275423	0.211	ACSM1,SLC27A2,SLC27A3,SLC27A5
M	MPE	IPA	Cell junction organization	0.00275423	0.0978	CADM1,CADM2,CDH12,CDH13,CDH18,CLDN1,NECTIN1,PARD3,PATJ
M	MPE	IPA	Superpathway of Cholesterol Biosynthesis	0.00281838	0.161	ACAA2,Acat2/Acat3,HMGCS2,HSD17B7,SC5D
M	MPE	IPA	Proline catabolism	0.00301995	0.667	PRODH,PRODH2
M	MPE	IPA	Uracil Degradation II (Reductive)	0.00301995	0.667	DPYD,UPB1
M	MPE	IPA	Proline Degradation	0.00301995	0.667	PRODH,PRODH2
M	MPE	IPA	Thymine Degradation	0.00301995	0.667	DPYD,UPB1
M	MPE	IPA	Cysteine Biosynthesis/Homocysteine Degradation	0.00301995	0.667	CBS,CTH
M	MPE	IPA	Tyrosine Biosynthesis IV	0.00301995	0.667	PAH,PCBD1
M	MPE	IPA	Docosahexaenoic Acid (DHA) Signaling	0.00316228	0.0677	ALB,CREB3L3,FABP1,FABP2,FABP4,GRIN2B,HGF,IGF1,LCAT,PIK3C2G,PIK3R2,PLA2G6,PLCD3,RPTOR,SERPINF1,TGFA,VEGFA
M	MPE	IPA	Protein lipoylation	0.00331131	0.3	FDX1,GCSH,LIPT1
M	MPE	IPA	TR/RXR Activation	0.00331131	0.084	APOA5,CYP7A1,DIO1,FGA,G6PC1,PCK1,PIK3C2G,PIK3R2,RCAN2,SRC,VEGFA
M	MPE	IPA	Valine Degradation I	0.00338844	0.2	ABAT,ALDH6A1,BCKDHB,SDS
M	MPE	IPA	Apelin Liver Signaling Pathway	0.00338844	0.2	AGT,COL1A2,IRS1,MAPK12
M	MPE	IPA	G?12/13 Signaling	0.00398107	0.0821	CDH12,CDH13,CDH18,F2,IKBKE,MAPK12,MYL2,MYL3,PIK3C2G,PIK3R2,SRC
M	MPE	IPA	NAD biosynthesis II (from tryptophan)	0.00446684	0.273	HAAO,KYNU,TDO2
M	MPE	IPA	Regulation of TLR by endogenous ligand	0.0047863	0.182	APOB,FGA,FGB,FGG
M	MPE	IPA	RAF/MAP kinase cascade	0.00489779	0.0649	EGFR,ERBB4,FGA,FGB,FGG,GFRA1,GRIN1,GRIN2B,HGF,IRS1,MAPK12,NRG3,PEBP1,PIK3R2,RAPGEF2,SRC,TGFA
M	MPE	IPA	Nucleotide catabolism	0.00489779	0.143	AGXT2,DPYD,ENTPD8,UPB1,UPP2
M	MPE	IPA	Neuropathic Pain Signaling in Dorsal Horn Neurons	0.00512861	0.0891	GRIN1,GRIN2B,GRIN3A,GRM5,GRM7,PIK3C2G,PIK3R2,PLCD3,SRC
M	MPE	IPA	Autism Signaling Pathway	0.00537032	0.0615	ALDH1L1,ALDH6A1,ALDH7A1,ALDH8A1,BCKDHB,CBS,CNTNAP2,GRIN1,GRIN2B,GRIN3A,GRM5,GRM7,HGF,HLA-A,IGF1,PAH,PIK3C2G,PIK3R2,RPTOR
M	MPE	IPA	GABAergic Receptor Signaling Pathway (Enhanced)	0.00549541	0.0786	ABAT,CACNA1G,CNTNAP2,GABRB3,GPHN,GRIN1,GRIN2B,GRIN3A,KCNJ6,NRXN3,SLC38A3
M	MPE	IPA	Striated Muscle Contraction	0.00549541	0.139	ACTC1,MYL2,MYL3,TNNI3,TNNT2
M	MPE	IPA	Reversible hydration of carbon dioxide	0.0057544	0.25	CA14,CA3,CA5A
M	MPE	IPA	Ketogenesis	0.0057544	0.25	ACAA2,Acat2/Acat3,HMGCS2
M	MPE	IPA	Carnitine synthesis	0.00588844	0.5	BBOX1,SHMT1
M	MPE	IPA	Methionine Salvage II (Mammalian)	0.00588844	0.5	BHMT,BHMT2
M	MPE	IPA	Agrin Interactions at Neuromuscular Junction	0.0060256	0.103	ACTC1,EGFR,ERBB4,LAMA2,MAPK12,NRG3,SRC
M	MPE	IPA	Glutamate Receptor Signaling	0.0060256	0.103	GRIN1,GRIN2B,GRIN3A,GRM5,GRM7,SLC17A2,SLC1A2
M	MPE	IPA	Mitochondrial Fatty Acid Beta-Oxidation	0.00616595	0.135	ACAA2,ACOT12,DBI,MMUT,THEM4
M	MPE	IPA	Interleukin-7 signaling	0.00660693	0.167	HGF,IRS1,PIK3R2,SOCS2
M	MPE	IPA	Dissolution of Fibrin Clot	0.0074131	0.231	HRG,PLG,SERPINF2
M	MPE	IPA	Retinol Biosynthesis	0.0074131	0.111	AADAC,Ces1d,Ces1e,Ces1g,CES3,CES4A
M	MPE	IPA	Selenoamino acid metabolism	0.0074131	0.0753	AHCY,CBS,CTH,GNMT,INMT,MAT1A,NNMT,PAPSS2,RPL10A,RPL27,RPL35A
M	MPE	IPA	Transport of inorganic cations/anions and amino acids/oligopeptides	0.00794328	0.0833	SLC17A5,SLC1A2,SLC24A2,SLC26A1,SLC36A4,SLC38A3,SLC38A4,SLC7A2,SLC9A7
M	MPE	IPA	Xenobiotic Metabolism AHR Signaling Pathway	0.00831764	0.0826	ALDH1L1,ALDH6A1,ALDH7A1,ALDH8A1,Gsta3,GSTK1,GSTZ1,MGST1,PON1
M	MPE	IPA	Dopamine Degradation	0.00870964	0.125	ALDH7A1,COMT,MAOB,SULT1A1,Sult1d1
M	MPE	IPA	Metabolism of porphyrins	0.00891251	0.154	ABCC2,ALB,FABP1,SLCO1B3
M	MPE	IPA	Cardiomyocyte Differentiation via BMP Receptors	0.00891251	0.154	ACVR1,BMPR1B,GATA4,MYL2
M	MPE	IPA	Bupropion Degradation	0.00891251	0.154	CYP2A6,Cyp2c40 (includes others),CYP2E1,CYP2F1
M	MPE	IPA	Pyrimidine Deoxyribonucleotides De Novo Biosynthesis I	0.00891251	0.154	AK5,NME7,PCK1,RRM2B
M	MPE	IPA	Signaling by MST1	0.00954993	0.4	HPN,MST1
M	MPE	IPA	Superpathway of Serine and Glycine Biosynthesis I	0.00954993	0.4	PSAT1,SHMT1
M	MPE	IPA	Taurine Biosynthesis	0.00954993	0.4	CDO1,CSAD
M	MPE	IPA	Arginine Degradation I (Arginase Pathway)	0.00954993	0.4	AGMAT,ARG1
M	MPE	IPA	Citrulline-Nitric Oxide Cycle	0.00954993	0.4	ASL,ASS1
M	MPE	IPA	Galactose Degradation I (Leloir Pathway)	0.00954993	0.4	GALE,GALM
M	MPE	IPA	Folate Signaling Pathway	0.00954993	0.105	AHCY,ALDH1L1,CBS,FPGS,SHMT1,SRC
M	MPE	IPA	Serotonin Receptor Signaling	0.00977237	0.0532	ADIPOQ,ADRA1B,CACNA1G,CREB3L3,F13B,FBP1,FGA,FGB,FGG,G6PC1,KCNJ6,LCAT,MAOB,MAPK12,MYL2,PCBD1,PIK3C2G,PIK3R2,PLA2G6,PLCD3,QDPR,RYR3,SRC,TEAD1,TNNI3
M	MPE	IPA	EPH-Ephrin signaling	0.01	0.086	EFNA5,EPHA3,EPHA6,EPHB1,GRIN1,GRIN2B,SDC2,SRC
M	MPE	IPA	Signaling by ERBB4	0.0112202	0.102	APOE,EGFR,ERBB4,GABRB3,NRG3,SRC
M	MPE	IPA	Gamma carboxylation, hypusinylation, hydroxylation, and arylsulfatase activation	0.0131826	0.0984	DPH5,F2,F7,F9,PROC,PROZ
M	MPE	IPA	Visual phototransduction	0.0131826	0.0984	CAMKMT,GRK4,HSD17B6,PDE6A,RBP4,TTR
M	MPE	IPA	Signaling by MET	0.0131826	0.0886	COL1A2,HGF,HGFAC,HPN,LAMA2,LRIG1,SRC
M	MPE	IPA	Mevalonate Pathway I	0.0134896	0.188	ACAA2,Acat2/Acat3,HMGCS2
M	MPE	IPA	Reelin Signaling in Neurons	0.0134896	0.0725	APOE,ARHGEF10,ARHGEF26,GRIN1,GRIN2B,GRIN3A,MAPK12,PIK3C2G,PIK3R2,SRC
M	MPE	IPA	Lipid particle organization	0.0141254	0.333	CIDEC,HSD17B13
M	MPE	IPA	Glycerol Degradation I	0.0141254	0.333	GK5,GPD1
M	MPE	IPA	Glycine Cleavage Complex	0.0141254	0.333	GCSH,GLDC
M	MPE	IPA	Folate Polyglutamylation	0.0141254	0.333	FPGS,SHMT1
M	MPE	IPA	MSP-RON Signaling Pathway	0.0141254	0.0968	ACTC1,F12,KLKB1,MST1,PIK3C2G,PIK3R2
M	MPE	IPA	Glutathione Redox Reactions I	0.0147911	0.133	CP,GSTK1,GSTZ1,MGST1
M	MPE	IPA	Role of JAK family kinases in IL-6-type Cytokine Signaling	0.0151356	0.0864	CRP,LIFR,MAPK12,SERPINA10,SERPINA12,Serpina1a (includes others),VEGFA
M	MPE	IPA	Metabolism of folate and pterines	0.0158489	0.176	ALDH1L1,FPGS,SHMT1
M	MPE	IPA	Signaling by Type 1 Insulin-like Growth Factor 1 Receptor (IGF1R)	0.0158489	0.176	IGF1,IRS1,PIK3R2
M	MPE	IPA	Glutaryl-CoA Degradation	0.0158489	0.176	ACAA2,Acat2/Acat3,GCDH
M	MPE	IPA	Signaling by ALK	0.0165959	0.129	IRS1,PIK3R2,PTPRZ1,SRC
M	MPE	IPA	MSP-RON Signaling in Cancer Cells Pathway	0.0169824	0.0699	CREB3L3,EGFR,F12,HGFAC,KLKB1,MST1,PIK3C2G,PIK3R2,SRC,VEGFA
M	MPE	IPA	Iron homeostasis signaling pathway	0.0186209	0.069	BMPR1B,CP,CREB3L3,EGFR,HAMP,HPX,SLC39A14,TF,TFR2,TMPRSS6
M	MPE	IPA	Isoleucine Degradation I	0.0186209	0.167	ACAA2,Acat2/Acat3,SDS
M	MPE	IPA	Integrin cell surface interactions	0.0190546	0.0824	COL18A1,COL1A2,FGA,FGB,FGG,SPP1,VTN
M	MPE	IPA	Arginine Degradation VI (Arginase 2 Pathway)	0.0194984	0.286	AGMAT,ARG1
M	MPE	IPA	Hepatic Fibrosis / Hepatic Stellate Cell Activation	0.0213796	0.0625	AGT,COL18A1,COL1A2,COL25A1,CYP2E1,EGFR,HGF,IGF1,MYL2,MYL3,TGFA,VEGFA
M	MPE	IPA	Mineralocorticoid Biosynthesis	0.0218776	0.158	Cyp2d22,Hsd3b4 (includes others),Hsd3b6 (includes others)
M	MPE	IPA	WNK Renal Signaling Pathway	0.0218776	0.0748	AGT,CUL2,IGF1,IRS1,NR3C2,PIK3C2G,PIK3R2,PRKN
M	MPE	IPA	Glycosaminoglycan metabolism	0.0223872	0.0703	B3GALT6,CHST1,FMOD,GPC5,HEXD,PAPSS2,SDC2,SLC26A1,STAB2
M	MPE	IPA	GP6 Signaling Pathway	0.0223872	0.0703	COL18A1,COL1A2,COL25A1,FGA,FGB,FGG,LAMA2,PIK3C2G,PIK3R2
M	MPE	IPA	NR1H2 and NR1H3-mediated signaling	0.0234423	0.098	ABCG5,ANGPTL3,APOC1,APOE,PCK1
M	MPE	IPA	Glutathione-mediated Detoxification	0.0234423	0.098	Gsta3,GSTK1,GSTZ1,MGST1,Nat8f2
M	MPE	IPA	Neuroprotective Role of THOP1 in Alzheimer's Disease	0.0239883	0.0692	AGT,CFD,F7,HGFAC,HLA-A,HPN,MASP1,PLG,PRSS12
M	MPE	IPA	Glucocorticoid Biosynthesis	0.0251189	0.15	Cyp2d22,Hsd3b4 (includes others),Hsd3b6 (includes others)
M	MPE	IPA	Superpathway of Geranylgeranyldiphosphate Biosynthesis I (via Mevalonate)	0.0251189	0.15	ACAA2,Acat2/Acat3,HMGCS2
M	MPE	IPA	Activation of the pre-replicative complex	0.0251189	0.114	CDC6,CDC7,MCM5,ORC3
M	MPE	IPA	IL-9 Signaling	0.0251189	0.114	IRS1,PIK3C2G,PIK3R2,SOCS2
M	MPE	IPA	Chondroitin Sulfate Biosynthesis	0.0263027	0.0845	B3GALT6,CHST1,SULT1A1,Sult1d1,Sult2a8,SULT2B1
M	MPE	IPA	Signaling by EGFR	0.0269153	0.0943	EGFR,LRIG1,PTPRK,SRC,TGFA
M	MPE	IPA	Transcriptional regulation by the AP-2 (TFAP2) family of transcription factors	0.0275423	0.111	APOE,EGFR,TGFA,VEGFA
M	MPE	IPA	Ethanol Degradation II	0.0275423	0.111	ADH1C,ADH4,ADHFE1,ALDH7A1
M	MPE	IPA	Branched-chain amino acid catabolism	0.0281838	0.143	ALDH6A1,BCKDHB,MCCC1
M	MPE	IPA	Synaptic adhesion-like molecules	0.0281838	0.143	GRIN1,GRIN2B,PTPRD
M	MPE	IPA	Methionine Degradation I (to Homocysteine)	0.0281838	0.143	AHCY,HEMK1,MAT1A
M	MPE	IPA	Growth Hormone Signaling	0.0295121	0.0822	GHR,IGF1,IRS1,PIK3C2G,PIK3R2,SOCS2
M	MPE	IPA	Dermatan Sulfate Biosynthesis	0.0295121	0.0822	B3GALT6,CHST1,SULT1A1,Sult1d1,Sult2a8,SULT2B1
M	MPE	IPA	ERBB Signaling	0.0295121	0.0753	EGFR,ERBB4,MAPK12,NRG3,PIK3C2G,PIK3R2,TGFA
M	MPE	IPA	Fatty acyl-CoA biosynthesis	0.0301995	0.108	ELOVL2,ELOVL3,SLC27A2,SLC27A3
M	MPE	IPA	Ephrin Receptor Signaling	0.0301995	0.0594	CREB3L3,EFNA5,EPHA3,EPHA6,EPHB1,GRIN1,GRIN2B,GRIN3A,PIK3C2G,SDC2,SRC,VEGFA
M	MPE	IPA	Tumor Microenvironment Pathway	0.030903	0.0611	ARG1,COL1A2,HGF,HLA-A,IDO2,IGF1,PIK3C2G,PIK3R2,SLC2A2,SPP1,VEGFA
M	MPE	IPA	Signaling by PTK6	0.030903	0.0909	EGFR,ERBB4,KHDRBS2,NRG3,STAP2
M	MPE	IPA	Vitamin E	0.0323594	1	TTPA
M	MPE	IPA	Lipoate Salvage and Modification	0.0323594	1	LIPT1
M	MPE	IPA	Methylglyoxal Degradation VI	0.0323594	1	LDHD
M	MPE	IPA	L-cysteine Degradation II	0.0323594	1	CTH
M	MPE	IPA	Citrulline Degradation	0.0323594	1	OTC
M	MPE	IPA	4-hydroxybenzoate Biosynthesis	0.0323594	1	TAT
M	MPE	IPA	UDP-N-acetyl-D-galactosamine Biosynthesis I	0.0323594	1	GALE
M	MPE	IPA	4-hydroxyphenylpyruvate Biosynthesis	0.0323594	1	TAT
M	MPE	IPA	Metabolism of steroid hormones	0.0323594	0.105	FDX1,HSD17B2,SRD5A1,STARD4
M	MPE	IPA	Triglyceride metabolism	0.0323594	0.105	AGMO,FABP1,FABP2,FABP4
M	MPE	IPA	EGF Signaling	0.0331131	0.0893	EGFR,MAPK12,PIK3C2G,PIK3R2,SRC
M	MPE	IPA	Amyotrophic Lateral Sclerosis Signaling	0.0346737	0.0684	GRIN1,GRIN2B,GRIN3A,IGF1,PIK3C2G,PIK3R2,SLC1A2,VEGFA
M	MPE	IPA	GDNF Family Ligand-Receptor Interactions	0.0346737	0.0789	DOK5,GFRA1,IRS1,MAPK12,PIK3C2G,PIK3R2
M	MPE	IPA	Xenobiotic Metabolism General Signaling Pathway	0.0371535	0.0613	Gsta3,GSTK1,GSTZ1,MAPK12,MGST1,NR1H4,PIK3C2G,PIK3R2,UGT2B28,Ugt2b35/Ugt2b36
M	MPE	IPA	Cytoprotection by HMOX1	0.0380189	0.0862	ALB,COX7A1,COX7C,FABP1,STAP2
M	MPE	IPA	Neuroinflammation Signaling Pathway	0.0380189	0.0515	ACVR1,CREB3L3,CRP,GABRB3,GJB1,GRIN1,GRIN2B,GRIN3A,HLA-A,IKBKE,KCNJ6,MAPK12,NOX4,PIK3C2G,PIK3R2,PLA2G6,SLC1A2
M	MPE	IPA	Neurotransmitter release cycle	0.0380189	0.1	GLS2,LIN7A,PPFIA2,SLC1A2
M	MPE	IPA	Renal Cell Carcinoma Signaling	0.0389045	0.0769	CUL2,HGF,PIK3C2G,PIK3R2,TGFA,VEGFA
M	MPE	IPA	MSP-RON Signaling in Macrophages Pathway	0.0389045	0.0667	ARG1,CREB3L3,F12,IKBKE,KLKB1,MST1,PIK3C2G,PIK3R2
M	MPE	IPA	RET signaling	0.0416869	0.0976	DOK5,GFRA1,PIK3R2,SRC
M	MPE	IPA	Salvage Pathways of Pyrimidine Ribonucleotides	0.0416869	0.07	AK5,DMPK,G6PC1,GRK4,NME7,PCK1,UPP2
M	MPE	IPA	Dermatan Sulfate Biosynthesis (Late Stages)	0.042658	0.0833	CHST1,SULT1A1,Sult1d1,Sult2a8,SULT2B1
M	MPE	IPA	PIP3 activates AKT signaling	0.0436516	0.0621	EGFR,ERBB4,HGF,IRS1,NRG3,PIK3R2,SRC,TGFA,THEM4
M	MPE	IPA	Metabolism of cofactors	0.0446684	0.12	COQ3,COQ4,PDSS2
M	MPE	IPA	Growth hormone receptor signaling	0.0446684	0.12	GHR,IRS1,SOCS2
M	MPE	IPA	Pyrimidine Ribonucleotides Interconversion	0.0446684	0.0952	AK5,ENTPD8,NME7,PCK1
M	MPE	IPA	Macrophage Alternative Activation Signaling Pathway	0.0457088	0.0573	ARG1,CREB3L3,CXCL13,IRS1,JCHAIN,MAPK12,MARCO,NR1H4,PIK3C2G,PIK3R2,RPTOR
M	MPE	IPA	Aspartate and asparagine metabolism	0.0467735	0.182	ASPG,SLC25A13
M	MPE	IPA	Ketolysis	0.0467735	0.182	ACAA2,Acat2/Acat3
M	MPE	IPA	Metabolism of water-soluble vitamins and cofactors	0.047863	0.0732	AOX1,GPHN,MCCC1,MMUT,PANK1,PPCS
M	MPE	IPA	Calcium Signaling	0.0489779	0.055	ACTC1,CACNA1G,CREB3L3,GRIN1,GRIN2B,GRIN3A,MYL2,MYL3,RCAN2,RYR3,TNNI3,TNNT2
F	MPE	Reactome	Formation of Fibrin Clot (Clotting Cascade)	1.57105e-11	0.333333	FGB;FGA;SERPINC1;F12;F2R;FGG;F2;KNG1;F7;F9;PROC;SERPING1;KLKB1
F	MPE	Reactome	Metabolism	3.0873e-11	0.0508941	PANK4;PECR;ALDH1L1;ACSM1;COX6A2;HYKK;TDO2;SLCO2B1;ENPP2;ACAD11;SULT2A1;HGD;GLCE;ADIPOQ;PIPOX;HOGA1;CMBL;MAT1A;UPB1;CYP39A1;RBP4;SCO2;GPD1;HPD;SLC27A5;NUP205;NNMT;SLC35D1;MAOB;SDC2;COX18;SDC3;MGST1;LPL;SDSL;COX7A1;AK8;SULT1A1;APOM;TTPA;APOB;PCK1;DECR1;SRD5A1;EPHX2;BHMT;HAL;CPS1;PAH;OGN;ALB;NDUFAF5;PEMT;TAT;CYP2R1;ME1;UPP2;HMGCS2;AASS;ABCC2;ARG1;BGN;APOA2;APOA1;ABHD14B;PTGR1;APOA5;INMT;DCN;DPYD;SDH…
F	MPE	Reactome	Regulation of IGF Transport and Uptake by Insulin-like Growth Factor Binding Proteins (IGFBPs)	1.41609e-10	0.16129	FGA;IGFBP5;AHSG;SERPINC1;SDC2;IGFBP2;SERPINA10;FGG;APOA2;APOA1;PLG;IGF1;F2;CP;APOA5;KNG1;C3;PROC;ALB;APOB
F	MPE	Reactome	Platelet Degranulation	2.54919e-10	0.15625	CFD;FGB;FGA;ITIH4;ORM1;ITIH3;SPARC;AHSG;RARRES2;SERPINF2;FGG;APOA1;PLG;A1BG;IGF1;ORM2;KNG1;APOH;ALB;SERPING1
F	MPE	Reactome	Response to Elevated Platelet Cytosolic Ca2+	5.14752e-10	0.150376	CFD;FGB;FGA;ITIH4;ORM1;ITIH3;SPARC;AHSG;RARRES2;SERPINF2;FGG;APOA1;PLG;A1BG;IGF1;ORM2;KNG1;APOH;ALB;SERPING1
F	MPE	Reactome	Phenylalanine and Tyrosine Metabolism	3.10201e-09	0.636364	GSTZ1;HGD;PAH;TAT;PCBD1;FAH;HPD
F	MPE	Reactome	Tyrosine Catabolism	1.43536e-08	1	GSTZ1;HGD;TAT;FAH;HPD
F	MPE	Reactome	Plasma Lipoprotein Remodeling	1.4363e-08	0.294118	ALB;APOF;APOA2;ANGPTL3;LPL;APOA1;APOC3;ANGPTL4;APOB;APOA5
F	MPE	Reactome	Post-translational Protein Phosphorylation	3.02604e-08	0.149533	FGA;IGFBP5;AHSG;SERPINC1;SDC2;SERPINA10;FGG;APOA2;APOA1;CP;APOA5;KNG1;C3;PROC;ALB;APOB
F	MPE	Reactome	Metabolism of Fat-Soluble Vitamins	4.76759e-08	0.229167	RBP4;APOM;TTR;SDC2;TTPA;SDC3;APOA2;LPL;APOA1;APOC3;APOB
F	MPE	Reactome	Chylomicron Remodeling	7.37715e-08	0.6	APOA2;APOA1;APOC3;LPL;APOB;APOA5
F	MPE	Reactome	Intrinsic Pathway of Fibrin Clot Formation	9.46233e-08	0.347826	F9;PROC;SERPINC1;F12;SERPING1;F2;KLKB1;KNG1
F	MPE	Reactome	Plasma Lipoprotein Assembly, Remodeling, and Clearance	1.00357e-07	0.173333	APOA2;APOA1;LPL;APOC3;NR1H3;LSR;APOA5;ALB;APOC1;ANGPTL3;APOF;ANGPTL4;APOB
F	MPE	Reactome	Metabolism of Amino Acids and Derivatives	1.74881e-07	0.0810056	NNMT;TAT;SDSL;HYKK;TDO2;CBS;PCBD1;AASS;HGD;ARG1;FMO1;PIPOX;HOGA1;MAT1A;FAH;INMT;ASS1;GNMT;GSTZ1;BHMT;HAL;CPS1;PAH;CTH;ASPG;SARDH;CDO1;HPD;OTC
F	MPE	Reactome	Retinoid Metabolism and Transport	2.13011e-07	0.227273	RBP4;APOM;TTR;SDC2;SDC3;APOA2;LPL;APOA1;APOC3;APOB
F	MPE	Reactome	Platelet Activation, Signaling and Aggregation	2.19769e-07	0.0916031	CFD;FGB;FGA;ITIH4;ORM1;ITIH3;SPARC;AHSG;RARRES2;SERPINF2;F2R;FGG;APOA1;PLG;A1BG;IGF1;F2;ORM2;KNG1;COL1A2;APOH;ALB;SERPING1;DGKH
F	MPE	Reactome	Metabolism of Ingested SeMet, Sec, MeSec Into H2Se	7.51108e-07	0.625	NNMT;CBS;CTH;MAT1A;GNMT
F	MPE	Reactome	Complement Cascade	1.18909e-06	0.115108	CFD;CRP;C1QA;CPB2;CFI;F2;C8A;CPN1;C3;VTN;C8G;CFHR2;CFHR4;SERPING1;MASP2;MBL2
F	MPE	Reactome	Common Pathway of Fibrin Clot Formation	1.23644e-06	0.318182	FGB;FGA;PROC;SERPINC1;F2R;FGG;F2
F	MPE	Reactome	Gamma-carboxylated Protein Precursors Transport From the Endoplasmic Reticulum to Golgi Apparatus	1.65226e-06	0.555556	F7;F9;PROC;PROZ;F2
F	MPE	Reactome	Extracellular Matrix Organization	2.51031e-06	0.08	FGB;COL18A1;FGA;SPARC;LAMB3;TMPRSS6;COL14A1;SDC2;SDC3;FGG;BGN;HTRA1;PLG;ASPN;DCN;VTN;MMP14;COL3A1;CAPN11;COL1A2;TTR;CTSL;EMILIN1;KLKB1
F	MPE	Reactome	Gamma-carboxylation of Protein Precursors	3.23077e-06	0.5	F7;F9;PROC;PROZ;F2
F	MPE	Reactome	Removal of Aminoterminal Propeptides From Gamma-Carboxylated Proteins	3.23077e-06	0.5	F7;F9;PROC;PROZ;F2
F	MPE	Reactome	Gamma-carboxylation, Transport, and Amino-Terminal Cleavage of Proteins	5.79096e-06	0.454545	F7;F9;PROC;PROZ;F2
F	MPE	Reactome	Diseases of Hemostasis	7.73838e-06	0.315789	COL1A2;F9;F12;SERPING1;F2;KLKB1
F	MPE	Reactome	Metabolism of Vitamins and Cofactors	7.94722e-06	0.0909091	PANK4;ALDH1L1;NNMT;SDC2;SDC3;APOA2;LPL;APOA1;APOC3;NMNAT3;RBP4;APOM;TTR;TTPA;PCCB;ENPP2;PDSS1;APOB
F	MPE	Reactome	Striated Muscle Contraction	4.35486e-05	0.194444	ACTC1;TNNC2;MYL3;TNNT3;TNNI2;TNNI3;MYH6
F	MPE	Reactome	Defects of Contact Activation System (CAS) and Kallikrein Kinin System (KKS)	4.89212e-05	0.3125	F9;F12;SERPING1;F2;KLKB1
F	MPE	Reactome	Visual Phototransduction	7.65565e-05	0.111111	RBP4;APOM;TTR;SDC2;SDC3;APOA2;LPL;APOA1;APOC3;APOB;CNGB1
F	MPE	Reactome	Sulfur Amino Acid Metabolism	8.73142e-05	0.214286	BHMT;CBS;CTH;FMO1;MAT1A;CDO1
F	MPE	Reactome	Chylomicron Assembly	9.83596e-05	0.4	APOA2;APOA1;APOC3;APOB
F	MPE	Reactome	Urea Cycle	9.83596e-05	0.4	CPS1;ARG1;ASS1;OTC
F	MPE	Reactome	Degradation of the Extracellular Matrix	0.00011471	0.0928571	COL18A1;LAMB3;COL14A1;TMPRSS6;HTRA1;PLG;DCN;MMP14;CAPN11;COL3A1;COL1A2;CTSL;KLKB1
F	MPE	Reactome	Plasma Lipoprotein Assembly	0.000121747	0.263158	APOC1;APOA2;APOA1;APOC3;APOB
F	MPE	Reactome	Scavenging by Class A Receptors	0.000121747	0.263158	MARCO;COL3A1;COL1A2;APOA1;APOB
F	MPE	Reactome	Biological Oxidations	0.000123456	0.0765766	NNMT;MAOB;SLC35D1;ACSM1;MGST1;FMO1;ABHD14B;CMBL;MAT1A;BPHL;CYP39A1;SULT1A1;GSTZ1;AADAC;GSTA3;CYP2R1;SULT2A1
F	MPE	Reactome	Regulation of Complement Cascade	0.000190377	0.09375	C3;VTN;C1QA;CPB2;C8G;CFHR2;CFHR4;CFI;SERPING1;F2;C8A;CPN1
F	MPE	Reactome	Hemostasis	0.00023379	0.0509194	CFD;ITIH4;ITIH3;ORM1;SPARC;SERPINC1;SDC2;SDC3;PLG;A1BG;ORM2;KNG1;APOH;APOB;FGB;FGA;AHSG;F12;RARRES2;SERPINF2;F2R;FGG;PPP2R5B;APOA1;IGF1;F2;RAD51B;F7;COL1A2;F9;PROC;ALB;SERPING1;ZFPM2;KLKB1;DGKH
F	MPE	Reactome	Regulation of TLR by Endogenous Ligand	0.000257789	0.227273	FGB;FGA;FGG;CD14;APOB
F	MPE	Reactome	Scavenging by Class B Receptors	0.0003724	0.5	SAA1;APOA1;APOB
F	MPE	Reactome	VLDL Clearance	0.0003724	0.5	APOC1;LSR;APOB
F	MPE	Reactome	Syndecan Interactions	0.000706708	0.185185	VTN;COL3A1;COL1A2;SDC2;SDC3
F	MPE	Reactome	Heme Degradation	0.000748878	0.25	FABP1;ABCC2;SLCO2B1;ALB
F	MPE	Reactome	Phase II - Conjugation of Compounds	0.000876019	0.0900901	SULT1A1;GSTZ1;NNMT;SLC35D1;GSTA3;ACSM1;MGST1;ABHD14B;MAT1A;SULT2A1
F	MPE	Reactome	Non-integrin membrane-ECM Interactions	0.00104054	0.118644	VTN;COL3A1;TTR;COL1A2;LAMB3;SDC2;SDC3
F	MPE	Reactome	PPARA Activates Gene Expression	0.001313	0.0854701	FABP1;ME1;APOA2;APOA1;NR1H3;HMGCS2;ANGPTL4;APOA5;AGT;SULT2A1
F	MPE	Reactome	Atorvastatin ADME	0.00147163	0.333333	ABCC2;SLCO2B1;PON1
F	MPE	Reactome	Regulation of Lipid Metabolism by PPARalpha	0.00149298	0.0840336	FABP1;ME1;APOA2;APOA1;NR1H3;HMGCS2;ANGPTL4;APOA5;AGT;SULT2A1
F	MPE	Reactome	Assembly of Active LPL and LIPC Lipase Complexes	0.00149524	0.210526	ANGPTL3;LPL;ANGPTL4;APOA5
F	MPE	Reactome	MyD88 Deficiency (TLR2 4)	0.00149524	0.210526	FGB;FGA;FGG;CD14
F	MPE	Reactome	Metabolism of Lipids	0.00160076	0.0461741	PECR;PON1;HSD17B13;ABCB11;CYP17A1;CYP2R1;ME1;HMGCS2;GC;ACAD11;RPP14;SULT2A1;DECR1;SRD5A1;EPHX2;APOA2;NR1H3;APOA1;PTGR1;APOA5;AGT;FABP1;CYP39A1;NUDT7;FABP4;GPAM;ETNK2;ALB;PCCB;GPD1;PEMT;THRSP;ANGPTL4;PLIN1;SLC27A5
F	MPE	Reactome	Collagen Degradation	0.00168728	0.109375	COL18A1;MMP14;COL3A1;COL1A2;COL14A1;CTSL;TMPRSS6
F	MPE	Reactome	Binding and Uptake of Ligands by Scavenger Receptors	0.00180003	0.0819672	HPX;MARCO;COL3A1;SPARC;COL1A2;AMBP;ALB;SAA1;APOA1;APOB
F	MPE	Reactome	Defective B3GALT6 Causes EDSP2 and SEMDJL1	0.00182937	0.2	SDC2;SDC3;BGN;DCN
F	MPE	Reactome	Defective B3GAT3 Causes JDSSDHD	0.00182937	0.2	SDC2;SDC3;BGN;DCN
F	MPE	Reactome	Defective B4GALT7 Causes EDS, Progeroid Type	0.00182937	0.2	SDC2;SDC3;BGN;DCN
F	MPE	Reactome	IRAK4 Deficiency (TLR2 4)	0.00182937	0.2	FGB;FGA;FGG;CD14
F	MPE	Reactome	HDL Remodeling	0.00206018	0.3	ALB;APOA1;APOC3
F	MPE	Reactome	Regulation of CDH11 Function	0.00277603	0.272727	ADAM33;ANGPTL4;AMOT
F	MPE	Reactome	Plasma Lipoprotein Clearance	0.003055	0.135135	APOC1;APOA1;NR1H3;LSR;APOB
F	MPE	Reactome	Lysine Catabolism	0.00362737	0.25	HYKK;PIPOX;AASS
F	MPE	Reactome	Pyrimidine Catabolism	0.00362737	0.25	DPYD;UPP2;UPB1
F	MPE	Reactome	Impaired BRCA2 Binding to PALB2	0.0036829	0.166667	RAD51B;RMI1;TOP3A;NBN
F	MPE	Reactome	Platelet Aggregation (Plug Formation)	0.00386042	0.128205	FGB;FGA;COL1A2;FGG;F2
F	MPE	Reactome	Defective HDR Through Homologous Recombination Repair Due to PALB2 Loss of BRCA1 Binding Function	0.00429177	0.16	RAD51B;RMI1;TOP3A;NBN
F	MPE	Reactome	Defective HDR Through Homologous Recomb Repair Due to PALB2 Loss of BRCA2 RAD51 RAD51C Binding Fnc	0.00429177	0.16	RAD51B;RMI1;TOP3A;NBN
F	MPE	Reactome	Defective Homologous Recombination Repair (HRR) Due to BRCA1 Loss of Function	0.00429177	0.16	RAD51B;RMI1;TOP3A;NBN
F	MPE	Reactome	Defective Homologous Recombination Repair (HRR) Due to PALB2 Loss of Function	0.00429177	0.16	RAD51B;RMI1;TOP3A;NBN
F	MPE	Reactome	ECM Proteoglycans	0.00450004	0.0921053	VTN;COL3A1;SPARC;COL1A2;BGN;ASPN;DCN
F	MPE	Reactome	Diseases Associated With Glycosaminoglycan Metabolism	0.00480734	0.121951	SDC2;SDC3;OGN;BGN;DCN
F	MPE	Reactome	A Tetrasaccharide Linker Sequence Is Required for GAG Synthesis	0.00496504	0.153846	SDC2;SDC3;BGN;DCN
F	MPE	Reactome	Resolution of D-loop Structures Through Synthesis-Dependent Strand Annealing (SDSA)	0.00570562	0.148148	RAD51B;RMI1;TOP3A;NBN
F	MPE	Reactome	Assembly of Collagen Fibrils and Other Multimeric Structures	0.00606317	0.0983607	COL18A1;COL3A1;COL1A2;LAMB3;COL14A1;CTSL
F	MPE	Reactome	Metabolism of Porphyrins	0.00651633	0.142857	FABP1;ABCC2;SLCO2B1;ALB
F	MPE	Reactome	Alternative Complement Activation	0.00694287	0.4	C3;CFD
F	MPE	Reactome	Extrinsic Pathway of Fibrin Clot Formation	0.00694287	0.4	F7;F9
F	MPE	Reactome	NR1H2 & NR1H3 Regulate Gene Expression Linked to Gluconeogenesis	0.00694287	0.4	NR1H3;PCK1
F	MPE	Reactome	NR1H2 & NR1H3 Regulate Gene Expression Linked to Triglyceride Lipolysis in Adipose	0.00694287	0.4	NR1H3;PLIN1
F	MPE	Reactome	VLDL Assembly	0.00694287	0.4	APOC1;APOB
F	MPE	Reactome	p130Cas Linkage to MAPK Signaling for Integrins	0.00706221	0.2	FGB;FGA;FGG
F	MPE	Reactome	Degradation of Cysteine and Homocysteine	0.00706221	0.2	CTH;FMO1;CDO1
F	MPE	Reactome	GRB2 SOS Provides Linkage to MAPK Signaling for Integrins	0.00706221	0.2	FGB;FGA;FGG
F	MPE	Reactome	Transcriptional Regulation of White Adipocyte Differentiation	0.00775665	0.0833333	FABP4;KLF5;ADIPOQ;LPL;ANGPTL4;PLIN1;PCK1
F	MPE	Reactome	Integrin Cell Surface Interactions	0.00826104	0.0823529	FGB;COL18A1;FGA;VTN;COL3A1;COL1A2;FGG
F	MPE	Reactome	MET Activates PTK2 Signaling	0.00835881	0.133333	COL3A1;COL1A2;LAMB3;MET
F	MPE	Reactome	Muscle Contraction	0.0099461	0.0588235	ACTC1;MME;KCND3;TRPC1;KCNIP3;MYL3;FXYD1;TNNC2;TNNT3;TNNI2;TNNI3;MYH6
F	MPE	Reactome	Metabolism of Angiotensinogen to Angiotensins	0.0101393	0.176471	CPB2;MME;AGT
F	MPE	Reactome	Adipogenesis	0.0101498	0.0727273	FABP4;KLF5;ADIPOQ;LPL;ANGPTL4;PLIN1;PCK1;COX7A1
F	MPE	Reactome	Choline Catabolism	0.0102281	0.333333	BHMT;SARDH
F	MPE	Reactome	LDL Remodeling	0.0102281	0.333333	APOF;APOB
F	MPE	Reactome	MET Receptor Activation	0.0102281	0.333333	MET;HGFAC
F	MPE	Reactome	Phenylalanine Metabolism	0.0102281	0.333333	PAH;PCBD1
F	MPE	Reactome	Activation of Matrix Metalloproteinases	0.0117118	0.121212	COL18A1;MMP14;PLG;KLKB1
F	MPE	Reactome	Recycling of Bile Acids and Salts	0.0119259	0.166667	ALB;ABCB11;SLC27A5
F	MPE	Reactome	Metabolic Disorders of Biological Oxidation Enzymes	0.0129955	0.117647	SLC35D1;CYP2R1;MAT1A;CYP17A1
F	MPE	Reactome	Defective Factor VIII Causes Hemophilia A	0.0140639	0.285714	F9;F2
F	MPE	Reactome	Phase 1 - Inactivation of Fast Na+ Channels	0.0140639	0.285714	KCND3;KCNIP3
F	MPE	Reactome	Diseases Associated With the TLR Signaling Cascade	0.0143654	0.114286	FGB;FGA;FGG;CD14
F	MPE	Reactome	Diseases of Immune System	0.0143654	0.114286	FGB;FGA;FGG;CD14
F	MPE	Reactome	Resolution of D-loop Structures Through Holliday Junction Intermediates	0.0143654	0.114286	RAD51B;RMI1;TOP3A;NBN
F	MPE	Reactome	NR1H2 and NR1H3-mediated Signaling	0.0152448	0.0925926	APOC1;ANGPTL3;NR1H3;PLIN1;PCK1
F	MPE	Reactome	Resolution of D-Loop Structures	0.0158234	0.111111	RAD51B;RMI1;TOP3A;NBN
F	MPE	Reactome	HDR Through Single Strand Annealing (SSA)	0.0173711	0.108108	RMI1;ERCC4;TOP3A;NBN
F	MPE	Reactome	Defective CHST14 Causes EDS, Musculocontractural Type	0.0184182	0.25	BGN;DCN
F	MPE	Reactome	Defective CHST3 Causes SEDCJD	0.0184182	0.25	BGN;DCN
F	MPE	Reactome	Defective CHSY1 Causes TPBS	0.0184182	0.25	BGN;DCN
F	MPE	Reactome	Lectin Pathway of Complement Activation	0.0184182	0.25	MASP2;MBL2
F	MPE	Reactome	Terminal Pathway of Complement	0.0184182	0.25	C8G;C8A
F	MPE	Reactome	Heparan Sulfate Heparin (HS-GAG) Metabolism	0.0189036	0.0877193	GLCE;SDC2;SDC3;BGN;DCN
F	MPE	Reactome	Triglyceride Metabolism	0.01901	0.105263	FABP1;FABP4;GPAM;PLIN1
F	MPE	Reactome	Fatty Acid Metabolism	0.0219803	0.0568182	PECR;NUDT7;EPHX2;PCCB;PON1;THRSP;ACAD11;PTGR1;RPP14;DECR1
F	MPE	Reactome	Epigenetic Regulation of Adipogenesis Genes by MLL3 and MLL4 Complexes	0.0219871	0.0679612	FABP4;GPAM;ADIPOQ;LPL;THRSP;ANGPTL4;PLIN1
F	MPE	Reactome	Epigenetic Regulation of Gene Expression by MLL3 and MLL4 Complexes	0.0219871	0.0679612	FABP4;GPAM;ADIPOQ;LPL;THRSP;ANGPTL4;PLIN1
F	MPE	Reactome	MLL4 and MLL3 Complexes Regulate Expression of PPARG Targets in Adipogenesis and Hepatic Steatosis	0.0219871	0.0679612	FABP4;GPAM;ADIPOQ;LPL;THRSP;ANGPTL4;PLIN1
F	MPE	Reactome	Presynaptic Phase of Homologous DNA Pairing and Strand Exchange	0.0225665	0.1	RAD51B;RMI1;TOP3A;NBN
F	MPE	Reactome	NR1H2 & NR1H3 Regulate Gene Expression Linked to Lipogenesis	0.0232601	0.222222	ANGPTL3;NR1H3
F	MPE	Reactome	TRIF-mediated Programmed Cell Death	0.0232601	0.222222	TICAM2;CD14
F	MPE	Reactome	Phase I - Functionalization of Compounds	0.0241363	0.0666667	CYP39A1;MAOB;AADAC;CYP2R1;FMO1;CMBL;BPHL
F	MPE	Reactome	Defective Homologous Recombination Repair (HRR) Due to BRCA2 Loss of Function	0.0244864	0.097561	RAD51B;RMI1;TOP3A;NBN
F	MPE	Reactome	Diseases of DNA Double-Strand Break Repair	0.0244864	0.097561	RAD51B;RMI1;TOP3A;NBN
F	MPE	Reactome	MET Promotes Cell Motility	0.0244864	0.097561	COL3A1;COL1A2;LAMB3;MET
F	MPE	Reactome	Gamma Carboxylation, Hypusinylation, Hydroxylation, and Arylsulfatase Activation	0.0246179	0.0819672	F7;F9;PROC;PROZ;F2
F	MPE	Reactome	Metabolism of Steroids	0.0255837	0.0580645	CYP39A1;GPAM;SRD5A1;ALB;CYP2R1;ABCB11;GC;SLC27A5;CYP17A1
F	MPE	Reactome	Cytosolic Sulfonation of Small Molecules	0.0262485	0.125	SULT1A1;ABHD14B;SULT2A1
F	MPE	Reactome	Triglyceride Catabolism	0.0262485	0.125	FABP1;FABP4;PLIN1
F	MPE	Reactome	Homologous DNA Pairing and Strand Exchange	0.0286142	0.0930233	RAD51B;RMI1;TOP3A;NBN
F	MPE	Reactome	Drug ADME	0.0288587	0.0642202	SULT1A1;ABCC2;SLCO2B1;ALB;PON1;PCK1;SULT2A1
F	MPE	Reactome	Bile Acid and Bile Salt Metabolism	0.0308236	0.0909091	CYP39A1;ALB;ABCB11;SLC27A5
F	MPE	Reactome	Collagen Chain Trimerization	0.0308236	0.0909091	COL18A1;COL3A1;COL1A2;COL14A1
F	MPE	Reactome	Attachment and Entry 9694614	0.0324093	0.115385	CTSL;SDC2;SDC3
F	MPE	Reactome	Gluconeogenesis	0.0324093	0.115385	ALDOB;PCK1;FBP1
F	MPE	Reactome	Androgen Biosynthesis	0.0342899	0.181818	SRD5A1;CYP17A1
F	MPE	Reactome	Dermatan Sulfate Biosynthesis	0.0342899	0.181818	BGN;DCN
F	MPE	Reactome	Transport of Organic Anions	0.0342899	0.181818	SLCO2B1;SLC16A2
F	MPE	Reactome	Collagen Formation	0.0355228	0.0666667	COL18A1;COL3A1;COL1A2;LAMB3;COL14A1;CTSL
F	MPE	Reactome	Integrin Signaling	0.0357472	0.111111	FGB;FGA;FGG
F	MPE	Reactome	Vitamin D (Calciferol) Metabolism	0.0404224	0.166667	CYP2R1;GC
F	MPE	Reactome	Complex IV Assembly	0.040642	0.0833333	SCO2;COX18;COX6A2;COX7A1
F	MPE	Reactome	Chondroitin Sulfate Dermatan Sulfate Metabolism	0.0461425	0.08	SDC2;SDC3;BGN;DCN
F	MPE	Reactome	Paracetamol ADME	0.0467718	0.1	SULT1A1;ABCC2;SULT2A1
F	MPE	Reactome	Regulation of CDH11 Expression and Function	0.0467718	0.1	ADAM33;ANGPTL4;AMOT
F	MPE	Reactome	Diseases Associated With Visual Transduction	0.0469317	0.153846	RBP4;TTR
F	MPE	Reactome	Diseases of the Neuronal System	0.0469317	0.153846	RBP4;TTR
F	MPE	Reactome	Dissolution of Fibrin Clot	0.0469317	0.153846	SERPINF2;PLG
F	MPE	Reactome	Retinoid Cycle Disease Events	0.0469317	0.153846	RBP4;TTR
F	MPE	Reactome	Synthesis of Bile Acids and Bile Salts via 24-Hydroxycholesterol	0.0469317	0.153846	CYP39A1;SLC27A5
F	MPE	Reactome	Diseases of DNA Repair	0.0490404	0.0784314	RAD51B;RMI1;TOP3A;NBN
F	MPE	IPA	LXR/RXR Activation	5.01187e-29	0.254	A1BG,AGT,AHSG,ALB,AMBP,APOA1,APOA2,APOA5,APOB,APOC1,APOC3,APOF,APOH,APOM,C3,CD14,FGA,GC,HPX,ITIH4,Kng1/Kng2,LPL,NR1H3,ORM1,PON1,RBP4,Saa1/Saa2,Serpina1a (includes others),SERPINF1,SERPINF2,TF,TTR,VTN
F	MPE	IPA	DHCR24 Signaling Pathway	7.94328e-29	0.238	A1BG,AGT,AHSG,ALB,AMBP,APOA1,APOA2,APOB,APOC1,APOC3,APOF,APOH,APOM,C3,CYP17A1,FGA,GC,HPX,IGF1,ITIH4,KLF5,Kng1/Kng2,NR1H3,ORM1,PON1,RBP4,Saa1/Saa2,Serpina1a (includes others),SERPINF1,SERPINF2,TF,THRB,TTR,VTN
F	MPE	IPA	Acute Phase Response Signaling	2.51189e-23	0.173	AGT,AHSG,ALB,AMBP,APOA1,APOA2,APOH,C1QA,C3,C5,CP,CRP,F2,FGA,FGB,FGG,HAMP,HPX,ITIH3,ITIH4,KLKB1,MBL2,ORM1,Orm2/Orm3,PLG,RBP4,Saa1/Saa2,Saa3,SERPINF1,SERPINF2,SERPING1,TF,TTR
F	MPE	IPA	LPS/IL-1 Mediated Inhibition of RXR Function	3.98107e-18	0.114	ABCB11,ABCC2,ACSM1,ALDH1L1,ALDH8A1,APOC1,CD14,Cyp2a12/Cyp2a22,CYP2A6,Cyp2c23,Cyp2c29 (includes others),Cyp2c40 (includes others),Cyp2d9 (includes others),CYP2F1,Cyp2j5,CYP2R1,Cyp4a10 (includes others),Cyp4a14,FABP1,FABP4,FMO1,Gsta3,GSTZ1,HMGCS2,MAOB,MGST1,NR1H3,SLC27A5,SLCO1B3,SULT1A1,Sult1d1,Sult2a1 (includes others),Sult2a2,Sult2a8
F	MPE	IPA	Coagulation System	1.25893e-14	0.371	F12,F2,F2R,F7,F9,FGA,FGB,FGG,KLKB1,PLG,PROC,SERPINC1,SERPINF2
F	MPE	IPA	Regulation of Insulin-like Growth Factor (IGF) transport and uptake by IGFBPs	5.01187e-14	0.161	AHSG,ALB,APOA1,APOA2,APOA5,APOB,C3,CP,F2,FGA,FGG,IGF1,IGFBP2,IGFBP5,PLG,PROC,SDC2,SERPINA10,SERPINC1,TF
F	MPE	IPA	Formation of Fibrin Clot (Clotting Cascade)	1.58489e-12	0.308	F12,F2,F2R,F7,F9,FGA,FGB,FGG,KLKB1,PROC,SERPINC1,SERPING1
F	MPE	IPA	Response to elevated platelet cytosolic Ca2+	1.58489e-12	0.144	A1BG,AHSG,ALB,APOA1,APOH,CFD,FGA,FGB,FGG,IGF1,ITIH3,ITIH4,ORM1,PLG,RARRES2,SERPINF2,SERPING1,SPARC,TF
F	MPE	IPA	Intrinsic Prothrombin Activation Pathway	6.30957e-12	0.279	COL18A1,COL1A2,COL3A1,F12,F2,F9,FGA,FGB,FGG,KLKB1,PROC,SERPINC1
F	MPE	IPA	Plasma lipoprotein assembly, remodeling, and clearance	5.01187e-11	0.184	ALB,ANGPTL3,ANGPTL4,APOA1,APOA2,APOA5,APOB,APOC1,APOC3,APOF,CES3,LPL,LSR,NR1H3
F	MPE	IPA	Post-translational protein phosphorylation	5.01187e-11	0.15	AHSG,ALB,APOA1,APOA2,APOA5,APOB,C3,CP,FGA,FGG,IGFBP5,PROC,SDC2,SERPINA10,SERPINC1,TF
F	MPE	IPA	Extrinsic Prothrombin Activation Pathway	1e-10	0.5	F12,F2,F7,FGA,FGB,FGG,PROC,SERPINC1
F	MPE	IPA	Phenylalanine and tyrosine metabolism	1.44544e-10	0.636	FAH,GSTZ1,HGD,HPD,PAH,PCBD1,TAT
F	MPE	IPA	Maturity Onset Diabetes of Young (MODY) Signaling	8.91251e-10	0.167	ADIPOQ,ALDOB,APOA1,APOA2,APOA5,APOB,APOC1,APOC3,APOF,APOH,APOM,FABP1,HNF4A
F	MPE	IPA	Complement System	9.33254e-10	0.256	C1QA,C3,C5,C8A,C8G,CFD,CFI,MASP2,MBL2,SERPING1
F	MPE	IPA	Tyrosine Degradation I	1.54882e-09	1	FAH,GSTZ1,HGD,HPD,TAT
F	MPE	IPA	Complement cascade	2.13796e-09	0.118	C1QA,C3,C5,C8A,C8G,CFD,CFI,CPB2,CPN1,CRP,F2,MASP2,Mbl1,MBL2,SERPING1,VTN
F	MPE	IPA	Atherosclerosis Signaling	2.13796e-09	0.118	ALB,APOA1,APOA2,APOB,APOC1,APOC3,APOF,APOM,COL18A1,COL1A2,COL3A1,LPL,ORM1,PON1,RBP4,Serpina1a (includes others)
F	MPE	IPA	NRF2-mediated Oxidative Stress Response	2.5704e-09	0.0815	ABCC2,ACTC1,CYGB,Cyp2a12/Cyp2a22,CYP2A6,Cyp2c23,Cyp2c29 (includes others),Cyp2c40 (includes others),Cyp2d9 (includes others),CYP2F1,Cyp2j5,CYP2R1,Cyp3a11 (includes others),Cyp3a25 (includes others),Cyp4a10 (includes others),Cyp4a14,DNAJB13,DNAJC12,FMO1,Gsta3,GSTZ1,MGST1
F	MPE	IPA	Retinoid metabolism and transport	3.38844e-09	0.227	APOA1,APOA2,APOB,APOC3,APOM,LPL,RBP4,SDC2,SDC3,TTR
F	MPE	IPA	Phase I - Functionalization of compounds	1.09648e-08	0.124	AADAC,ADH1C,BPHL,CES3,CMBL,CYP17A1,CYP2A6,CYP2F1,CYP2R1,CYP39A1,Cyp3a11 (includes others),Cyp3a25 (includes others),FMO1,MAOB
F	MPE	IPA	Clathrin-mediated Endocytosis Signaling	3.0903e-08	0.0861	ACTC1,ALB,APOA1,APOA2,APOB,APOC1,APOC3,APOF,APOM,F2,F2R,IGF1,MET,ORM1,PON1,RBP4,Serpina1a (includes others),TF
F	MPE	IPA	FXR/RXR Activation	6.30957e-08	0.0872	ABCB11,ABCC2,APOA1,APOB,APOC3,FBP1,FETUB,G6PC1,Gsta3,GSTZ1,HNF4A,LPL,MGST1,Mt1,NR1H3,PON1,SLC27A5
F	MPE	IPA	Sulfur amino acid metabolism	3.98107e-07	0.25	BHMT,CBS,CDO1,CTH,FMO1,MAT1A,SQOR
F	MPE	IPA	?-tocopherol Degradation	1.12202e-06	0.417	Cyp4a10 (includes others),Cyp4a14,Cyp4f13,Cyp4f14,Cyp4f15
F	MPE	IPA	Production of Nitric Oxide and Reactive Oxygen Species in Macrophages	1.51356e-06	0.0781	ALB,APOA1,APOA2,APOB,APOC1,APOC3,APOF,APOM,ORM1,PON1,PPM1J,PPP2R3A,PPP2R5B,RBP4,Serpina1a (includes others)
F	MPE	IPA	Xenobiotic Metabolism Signaling	1.69824e-06	0.0604	ABCC2,ALDH1L1,ALDH8A1,Ces1d,Ces1g,CES3,FMO1,Gsta3,GSTZ1,MAOB,MGST1,PPM1J,PPP2R3A,PPP2R5B,SULT1A1,Sult1d1,Sult2a1 (includes others),Sult2a2,Sult2a8,Ugt2b35/Ugt2b36
F	MPE	IPA	Xenobiotic Metabolism PXR Signaling Pathway	1.86209e-06	0.0724	ABCC2,ALDH1L1,ALDH8A1,Ces1d,Ces1g,CES3,Gsta3,GSTZ1,MAOB,MGST1,SULT1A1,Sult1d1,Sult2a1 (includes others),Sult2a2,Sult2a8,Ugt2b35/Ugt2b36
F	MPE	IPA	Oxidative Ethanol Degradation III	2.0893e-06	0.136	Cyp2a12/Cyp2a22,CYP2A6,Cyp2c23,Cyp2c29 (includes others),Cyp2c40 (includes others),Cyp2d9 (includes others),CYP2F1,Cyp2j5,CYP2R1
F	MPE	IPA	PXR/RXR Activation	2.39883e-06	0.134	ABCB11,ABCC2,CES3,CYP2A6,Cyp3a11 (includes others),G6PC1,HMGCS2,HNF4A,SLCO1B3
F	MPE	IPA	Striated Muscle Contraction	2.51189e-06	0.194	ACTC1,MYH6,MYL3,TNNC2,TNNI2,TNNI3,TNNT3
F	MPE	IPA	Urea Cycle	3.01995e-06	0.571	ARG1,ASS1,CPS1,OTC
F	MPE	IPA	Xenobiotic Metabolism CAR Signaling Pathway	3.71535e-06	0.0687	ABCC2,ALDH1L1,ALDH8A1,FMO1,Gsta3,GSTZ1,MGST1,PPM1J,PPP2R3A,PPP2R5B,SULT1A1,Sult1d1,Sult2a1 (includes others),Sult2a2,Sult2a8,Ugt2b35/Ugt2b36
F	MPE	IPA	Heparan Sulfate Biosynthesis (Late Stages)	5.62341e-06	0.106	AADAC,Ces1b/Ces1c,Ces1g,CES3,GLCE,SULT1A1,Sult1d1,Sult2a1 (includes others),Sult2a2,Sult2a8
F	MPE	IPA	IL-12 Signaling and Production in Macrophages	6.0256e-06	0.0661	ALB,APOA1,APOA2,APOB,APOC1,APOC3,APOF,APOM,C3,COL1A2,MST1,ORM1,PON1,RBP4,Serpina1a (includes others),TICAM2
F	MPE	IPA	Atorvastatin ADME	1.07152e-05	0.444	ABCC2,PON1,SLCO1B3,SLCO2B1
F	MPE	IPA	Heparan Sulfate Biosynthesis	1.07152e-05	0.099	AADAC,Ces1b/Ces1c,Ces1g,CES3,GLCE,SULT1A1,Sult1d1,Sult2a1 (includes others),Sult2a2,Sult2a8
F	MPE	IPA	Hematoma Resolution Signaling Pathway	1.41254e-05	0.0618	ARG1,C3,C5,C8A,C8G,CBS,CYGB,F2,F2R,FGA,FGB,FGG,MMP14,NOX1,PLG,SQOR
F	MPE	IPA	Urea cycle	1.7378e-05	0.4	ARG1,ASS1,CPS1,OTC
F	MPE	IPA	Extracellular matrix organization	1.8197e-05	0.0935	ASPN,BGN,COL18A1,COL1A2,COL3A1,DCN,LAMB3,SPARC,TTR,VTN
F	MPE	IPA	Glycine Betaine Degradation	2.69153e-05	0.364	BHMT,PIPOX,SARDH,SDSL
F	MPE	IPA	Regulation of TLR by endogenous ligand	3.23594e-05	0.227	APOB,CD14,FGA,FGB,FGG
F	MPE	IPA	Superpathway of Methionine Degradation	3.98107e-05	0.162	BHMT,CBS,CDO1,CTH,MAT1A,PCCB
F	MPE	IPA	Acetone Degradation I (to Methylglyoxal)	7.24436e-05	0.146	CYP2A6,Cyp2c40 (includes others),CYP2F1,Cyp4a10 (includes others),Cyp4a14,PTGR1
F	MPE	IPA	Metabolism of porphyrins	7.58578e-05	0.192	ABCC2,ALB,FABP1,SLCO1B3,SLCO2B1
F	MPE	IPA	Degradation of the extracellular matrix	8.31764e-05	0.0988	CAPN11,CTSL,DCN,HTRA1,LAMB3,MMP14,PLG,TMPRSS6
F	MPE	IPA	Syndecan interactions	9.12011e-05	0.185	COL1A2,COL3A1,SDC2,SDC3,VTN
F	MPE	IPA	Collagen degradation	0.000123027	0.109	COL14A1,COL18A1,COL1A2,COL3A1,CTSL,MMP14,TMPRSS6
F	MPE	IPA	Bile acid and bile salt metabolism	0.000123027	0.133	ABCB11,Akr1c6,ALB,CYP39A1,SLC27A5,SLCO1B3
F	MPE	IPA	Superpathway of Citrulline Metabolism	0.000138038	0.25	ARG1,ASS1,CPS1,OTC
F	MPE	IPA	Hepatic Fibrosis / Hepatic Stellate Cell Activation	0.000147911	0.0625	AGT,CD14,COL18A1,COL1A2,COL3A1,EDNRB,IGF1,IGFBP5,MET,MYH4,MYH6,MYL3
F	MPE	IPA	Binding and Uptake of Ligands by Scavenger Receptors	0.00017378	0.0789	ALB,AMBP,APOA1,APOB,COL1A2,COL3A1,HPX,MARCO,SPARC
F	MPE	IPA	Regulation of lipid metabolism by PPARalpha	0.000239883	0.0756	AGT,ANGPTL4,APOA1,APOA2,APOA5,FABP1,HMGCS2,ME1,NR1H3
F	MPE	IPA	Aryl Hydrocarbon Receptor Signaling	0.000389045	0.0601	ALDH1L1,ALDH8A1,Cyp2c23,Cyp2c29 (includes others),Cyp2c40 (includes others),Cyp3a11 (includes others),Cyp3a25 (includes others),Gsta3,GSTZ1,MGST1,NFIB
F	MPE	IPA	TR/RXR Activation	0.000489779	0.0687	APOA5,FGA,G6PC1,ME1,MYH6,PCK1,SLC16A2,THRB,THRSP
F	MPE	IPA	Phase II - Conjugation of compounds	0.000645654	0.0734	ABHD14B,ACSM1,GSTZ1,MAT1A,MGST1,NNMT,SLC35D1,SULT1A1
F	MPE	IPA	Transcriptional regulation of white adipocyte differentiation	0.000660693	0.0833	ADIPOQ,ANGPTL4,FABP4,KLF5,LPL,PCK1,PLIN1
F	MPE	IPA	Assembly of collagen fibrils and other multimeric structures	0.000660693	0.0984	COL14A1,COL18A1,COL1A2,COL3A1,CTSL,LAMB3
F	MPE	IPA	Integrin cell surface interactions	0.000707946	0.0824	COL18A1,COL1A2,COL3A1,FGA,FGB,FGG,VTN
F	MPE	IPA	Triacylglycerol Degradation	0.000794328	0.0952	AADAC,Ces1b/Ces1c,Ces1d,Ces1g,CES3,LPL
F	MPE	IPA	Stearate Biosynthesis I (Animals)	0.000794328	0.0952	ACSM1,ASPG,Cyp4a10 (includes others),Cyp4a14,PTGR1,SLC27A5
F	MPE	IPA	Intracellular oxygen transport	0.000891251	0.667	CYGB,MB
F	MPE	IPA	Uracil Degradation II (Reductive)	0.000891251	0.667	DPYD,UPB1
F	MPE	IPA	Thymine Degradation	0.000891251	0.667	DPYD,UPB1
F	MPE	IPA	Cysteine Biosynthesis/Homocysteine Degradation	0.000891251	0.667	CBS,CTH
F	MPE	IPA	Tyrosine Biosynthesis IV	0.000891251	0.667	PAH,PCBD1
F	MPE	IPA	Lysine catabolism	0.00102329	0.25	AASS,HYKK,PIPOX
F	MPE	IPA	Superpathway of Melatonin Degradation	0.00107152	0.0769	CYP2A6,Cyp2c40 (includes others),CYP2F1,MAOB,SULT1A1,Sult1d1,Ugt2b35/Ugt2b36
F	MPE	IPA	Role of Tissue Factor in Cancer	0.00112202	0.0529	F2,F2R,F7,FGA,FGB,FGG,MET,PPM1J,PPP2R3A,PPP2R5B,SERPINA10
F	MPE	IPA	Estrogen Biosynthesis	0.00131826	0.106	Akr1c6,CYP2A6,Cyp2c40 (includes others),CYP2F1,HSD17B13
F	MPE	IPA	Dilated Cardiomyopathy Signaling Pathway	0.00134896	0.0596	ACTC1,MYH4,MYH6,MYL3,SGCD,TNNC2,TNNI2,TNNI3,TNNT3
F	MPE	IPA	Calcium Signaling	0.00162181	0.0505	ACTC1,MYH4,MYH6,MYL3,RCAN1,SLC8B1,TNNC2,TNNI2,TNNI3,TNNT3,TRPC1
F	MPE	IPA	Glutathione Redox Reactions I	0.0017378	0.133	CP,GPX3,GSTZ1,MGST1
F	MPE	IPA	Retinoate Biosynthesis I	0.0017378	0.1	ADH1C,Akr1c6,ALDH8A1,Rdh1 (includes others),Rdh7
F	MPE	IPA	Phenylalanine Degradation I (Aerobic)	0.00177828	0.5	PAH,PCBD1
F	MPE	IPA	GP6 Signaling Pathway	0.0018197	0.0625	COL18A1,COL1A2,COL3A1,FGA,FGB,FGG,LAMB3,NOX1
F	MPE	IPA	NR1H2 and NR1H3-mediated signaling	0.00190546	0.098	ANGPTL3,APOC1,NR1H3,PCK1,PLIN1
F	MPE	IPA	Retinol Biosynthesis	0.00245471	0.0926	AADAC,Ces1d,Ces1g,CES3,LPL
F	MPE	IPA	Activation of Matrix Metalloproteinases	0.00251189	0.121	COL18A1,KLKB1,MMP14,PLG
F	MPE	IPA	PPAR?/RXR? Activation	0.0025704	0.0505	ACAA1,ADIPOQ,APOA1,APOA2,Cyp2c23,Cyp2c29 (includes others),Cyp2c40 (includes others),GHR,GPD1,LPL
F	MPE	IPA	Methylglyoxal Degradation III	0.00275423	0.118	Akr1c6,Cyp4a10 (includes others),Cyp4a14,PTGR1
F	MPE	IPA	Taurine Biosynthesis	0.00295121	0.4	CDO1,FMO1
F	MPE	IPA	Metabolism of Angiotensinogen to Angiotensins	0.00295121	0.176	AGT,CPB2,MME
F	MPE	IPA	Melatonin Degradation I	0.00371535	0.0706	CYP2A6,Cyp2c40 (includes others),CYP2F1,SULT1A1,Sult1d1,Ugt2b35/Ugt2b36
F	MPE	IPA	Nicotine Degradation II	0.00371535	0.0706	CYP2A6,Cyp2c40 (includes others),CYP2F1,FMO1,INMT,Ugt2b35/Ugt2b36
F	MPE	IPA	Dermatan Sulfate Biosynthesis (Late Stages)	0.00389045	0.0833	SULT1A1,Sult1d1,Sult2a1 (includes others),Sult2a2,Sult2a8
F	MPE	IPA	Glucose metabolism	0.00389045	0.0698	ALDOB,FBP1,G6PC1,NUP205,NUP43,PCK1
F	MPE	IPA	Gamma carboxylation, hypusinylation, hydroxylation, and arylsulfatase activation	0.00416869	0.082	F2,F7,F9,PROC,PROZ
F	MPE	IPA	Triglyceride metabolism	0.00416869	0.105	FABP1,FABP4,GPAM,PLIN1
F	MPE	IPA	Choline catabolism	0.00436516	0.333	BHMT,SARDH
F	MPE	IPA	Arginine Biosynthesis IV	0.00436516	0.333	ASS1,OTC
F	MPE	IPA	Chondroitin Sulfate Biosynthesis (Late Stages)	0.0047863	0.0794	SULT1A1,Sult1d1,Sult2a1 (includes others),Sult2a2,Sult2a8
F	MPE	IPA	Peroxisomal protein import	0.00512861	0.0781	ACAA1,EPHX2,NUDT7,PECR,PIPOX
F	MPE	IPA	MyD88:MAL(TIRAP) cascade initiated on plasma membrane	0.0060256	0.0952	CD14,FGA,FGB,FGG
F	MPE	IPA	Apelin Adipocyte Signaling Pathway	0.0060256	0.0638	CP,GPX3,GSTZ1,MGST1,NOX1,PLIN1
F	MPE	IPA	D-myo-inositol (1,4,5,6)-Tetrakisphosphate Biosynthesis	0.0060256	0.0476	CA3,EPHX2,G6PC1,PANK4,PPM1J,PPP2R3A,PPP2R5B,PTPRB,PTPRD
F	MPE	IPA	D-myo-inositol (3,4,5,6)-tetrakisphosphate Biosynthesis	0.0060256	0.0476	CA3,EPHX2,G6PC1,PANK4,PPM1J,PPP2R3A,PPP2R5B,PTPRB,PTPRD
F	MPE	IPA	Transport of vitamins, nucleosides, and related molecules	0.00660693	0.093	SLC16A2,SLC35D1,SLCO1B3,SLCO2B1
F	MPE	IPA	Collagen chain trimerization	0.00707946	0.0909	COL14A1,COL18A1,COL1A2,COL3A1
F	MPE	IPA	Neuroprotective Role of THOP1 in Alzheimer's Disease	0.00776247	0.0538	AGT,CFD,F7,HGFAC,HTRA1,MME,PLG
F	MPE	IPA	Chondroitin Sulfate Biosynthesis	0.00794328	0.0704	SULT1A1,Sult1d1,Sult2a1 (includes others),Sult2a2,Sult2a8
F	MPE	IPA	Androgen Biosynthesis	0.00812831	0.125	Akr1c6,CYP17A1,SRD5A1
F	MPE	IPA	Cysteine Biosynthesis III (mammalia)	0.00812831	0.125	CBS,CTH,MAT1A
F	MPE	IPA	Dopamine Receptor Signaling	0.00851138	0.0694	MAOB,PCBD1,PPM1J,PPP2R3A,PPP2R5B
F	MPE	IPA	3-phosphoinositide Degradation	0.00870964	0.045	CA3,EPHX2,G6PC1,PANK4,PPM1J,PPP2R3A,PPP2R5B,PTPRB,PTPRD
F	MPE	IPA	Dermatan Sulfate Biosynthesis	0.00891251	0.0685	SULT1A1,Sult1d1,Sult2a1 (includes others),Sult2a2,Sult2a8
F	MPE	IPA	Complex IV assembly	0.00954993	0.0833	COX18,COX6A2,COX7A1,SCO2
F	MPE	IPA	D-myo-inositol-5-phosphate Metabolism	0.00977237	0.0441	CA3,EPHX2,G6PC1,PANK4,PPM1J,PPP2R3A,PPP2R5B,PTPRB,PTPRD
F	MPE	IPA	Neutrophil degranulation	0.01	0.0335	A1BG,ACAA1,AHSG,ARG1,C3,CD14,CFD,MGST1,MME,NHLRC3,ORM1,PIGR,PRG2,PTPRB,TICAM2,TTR
F	MPE	IPA	Bupropion Degradation	0.0102329	0.115	CYP2A6,Cyp2c40 (includes others),CYP2F1
F	MPE	IPA	HIPPO signaling	0.0109648	0.0649	AMOT,MST1,PPM1J,PPP2R3A,PPP2R5B
F	MPE	IPA	Integrin signaling	0.0112202	0.111	FGA,FGB,FGG
F	MPE	IPA	Glutathione-mediated Detoxification	0.011749	0.0784	Gsta3,GSTZ1,MGST1,Nat8f4
F	MPE	IPA	Xenobiotic Metabolism AHR Signaling Pathway	0.0120226	0.055	ALDH1L1,ALDH8A1,Gsta3,GSTZ1,MGST1,PON1
F	MPE	IPA	Signaling by MET	0.0123027	0.0633	COL1A2,COL3A1,HGFAC,LAMB3,MET
F	MPE	IPA	Citrulline Biosynthesis	0.0123027	0.2	ARG1,OTC
F	MPE	IPA	Cachexia Signaling Pathway	0.0128825	0.0353	AGT,ALB,AZGP1,CAPN11,CRP,FGA,FGB,FGG,Hspa1b,IGF1,LPL,PLIN1,Serpina1a (includes others)
F	MPE	IPA	3-phosphoinositide Biosynthesis	0.0134896	0.0419	CA3,EPHX2,G6PC1,PANK4,PPM1J,PPP2R3A,PPP2R5B,PTPRB,PTPRD
F	MPE	IPA	Peroxisomal lipid metabolism	0.0138038	0.103	ACAA1,NUDT7,PECR
F	MPE	IPA	Tight Junction Signaling	0.0141254	0.0442	ACTC1,CLDN10,MYH4,MYH6,MYL3,PPM1J,PPP2R3A,PPP2R5B
F	MPE	IPA	Pexophagy	0.0151356	0.182	EPAS1,USP30
F	MPE	IPA	NAD biosynthesis II (from tryptophan)	0.0151356	0.182	NMNAT3,TDO2
F	MPE	IPA	Regulation of CDH11 Expression and Function	0.0151356	0.1	ADAM33,AMOT,ANGPTL4
F	MPE	IPA	Gluconeogenesis I	0.0151356	0.1	ALDOB,FBP1,ME1
F	MPE	IPA	Agranulocyte Adhesion and Diapedesis	0.0169824	0.0402	ACTC1,C5,CLDN10,CXCL13,MMP14,MYH4,MYH6,MYL3,Xcl1
F	MPE	IPA	Vitamin E	0.017378	1	TTPA
F	MPE	IPA	L-cysteine Degradation II	0.017378	1	CTH
F	MPE	IPA	Citrulline Degradation	0.017378	1	OTC
F	MPE	IPA	4-hydroxybenzoate Biosynthesis	0.017378	1	TAT
F	MPE	IPA	4-hydroxyphenylpyruvate Biosynthesis	0.017378	1	TAT
F	MPE	IPA	Vitamin D (calciferol) metabolism	0.0177828	0.167	CYP2R1,GC
F	MPE	IPA	Ketogenesis	0.0177828	0.167	Acat2/Acat3,HMGCS2
F	MPE	IPA	Cytoprotection by HMOX1	0.018197	0.069	ALB,COX6A2,COX7A1,FABP1
F	MPE	IPA	Role of CHK Proteins in Cell Cycle Checkpoint Control	0.018197	0.069	NBN,PPM1J,PPP2R3A,PPP2R5B
F	MPE	IPA	Platelet Aggregation (Plug Formation)	0.020893	0.154	COL1A2,F2
F	MPE	IPA	Dissolution of Fibrin Clot	0.020893	0.154	PLG,SERPINF2
F	MPE	IPA	Epithelial Adherens Junction Signaling	0.020893	0.0443	MAGI1,MET,MST1,MYH4,PPM1J,PPP2R3A,PPP2R5B
F	MPE	IPA	Fatty Acid ?-oxidation I	0.020893	0.0882	ACAA1,ACSM1,SLC27A5
F	MPE	IPA	ILK Signaling	0.0223872	0.0406	ACTC1,MYH4,MYH6,MYL3,PARVA,PPM1J,PPP2R3A,PPP2R5B
F	MPE	IPA	Nucleotide catabolism	0.0229087	0.0857	DPYD,UPB1,UPP2
F	MPE	IPA	MSP-RON Signaling Pathway	0.0229087	0.0645	ACTC1,F12,KLKB1,MST1
F	MPE	IPA	Glycosaminoglycan metabolism	0.0245471	0.0469	BGN,DCN,GLCE,OGN,SDC2,SDC3
F	MPE	IPA	Serotonin Degradation	0.0251189	0.0526	ADH1C,MAOB,SULT1A1,Sult1d1,Ugt2b35/Ugt2b36
F	MPE	IPA	Superpathway of Inositol Phosphate Compounds	0.025704	0.0373	CA3,EPHX2,G6PC1,PANK4,PPM1J,PPP2R3A,PPP2R5B,PTPRB,PTPRD
F	MPE	IPA	Mitochondrial Fatty Acid Beta-Oxidation	0.0263027	0.0811	ACAD11,DECR1,PCCB
F	MPE	IPA	Cardiac conduction	0.0263027	0.0462	FXYD1,KCND3,KCNIP3,MME,TNNI3,TRPC1
F	MPE	IPA	Role of JAK2 in Hormone-like Cytokine Signaling	0.0269153	0.0615	Cyp3a11 (includes others),Cyp3a25 (includes others),GHR,IGF1
F	MPE	IPA	Fatty Acid Activation	0.0275423	0.133	ACSM1,SLC27A5
F	MPE	IPA	Phenylalanine Degradation IV (Mammalian, via Side Chain)	0.0275423	0.133	HPD,MAOB
F	MPE	IPA	Cell Cycle Regulation by BTG Family Proteins	0.0281838	0.0789	PPM1J,PPP2R3A,PPP2R5B
F	MPE	IPA	Collagen biosynthesis and modifying enzymes	0.0295121	0.0597	COL14A1,COL18A1,COL1A2,COL3A1
F	MPE	IPA	ATM Signaling	0.030903	0.05	NBN,PPM1J,PPP2R3A,PPP2R5B,TDP1
F	MPE	IPA	Caspase activation via Death Receptors in the presence of ligand	0.030903	0.125	CD14,TICAM2
F	MPE	IPA	Mevalonate Pathway I	0.030903	0.125	Acat2/Acat3,HMGCS2
F	MPE	IPA	Dopamine Degradation	0.0323594	0.075	MAOB,SULT1A1,Sult1d1
F	MPE	IPA	Adipogenesis pathway	0.0338844	0.0435	ACVRL1,FABP4,FZD4,KLF5,LPL,PLIN1
F	MPE	IPA	Asparagine Degradation I	0.0346737	0.5	ASPG
F	MPE	IPA	All-trans-decaprenyl Diphosphate Biosynthesis	0.0346737	0.5	PDSS1
F	MPE	IPA	4-hydroxyproline Degradation I	0.0346737	0.5	HOGA1
F	MPE	IPA	Glycerol-3-phosphate Shuttle	0.0346737	0.5	GPD1
F	MPE	IPA	Sirtuin Signaling Pathway	0.0363078	0.0337	ATG4C,CPS1,CYGB,EPAS1,HMGCS2,NBN,NR1H3,OTC,PCK1,TOMM20
F	MPE	IPA	Multiple Sclerosis Signaling Pathway	0.0389045	0.0365	C1QA,C3,C5,C8A,C8G,CAPN11,NR1H3,SLC8B1
F	MPE	IPA	Aspirin ADME	0.040738	0.0682	ABCC2,ALB,SLCO2B1
F	MPE	IPA	Iron homeostasis signaling pathway	0.0416869	0.0414	CP,EPAS1,HAMP,HPX,TF,TMPRSS6
F	MPE	IPA	Nicotine Degradation III	0.0416869	0.0533	CYP2A6,Cyp2c40 (includes others),CYP2F1,Ugt2b35/Ugt2b36
F	MPE	IPA	Glyoxylate metabolism and glycine degradation	0.042658	0.105	GNMT,HOGA1
F	MPE	IPA	?-linolenate Biosynthesis II (Animals)	0.042658	0.105	ACSM1,SLC27A5
F	MPE	IPA	Mitochondrial L-carnitine Shuttle Pathway	0.042658	0.105	ACSM1,SLC27A5
F	MPE	IPA	Bile Acid Biosynthesis, Neutral Pathway	0.042658	0.105	Akr1c6,SLC27A5
F	MPE	IPA	Selenoamino acid metabolism	0.042658	0.0411	CBS,CTH,GNMT,INMT,MAT1A,NNMT
F	MPE	IPA	NAFLD Signaling Pathway	0.042658	0.0357	APOB,G6PC1,GPAM,NR1H3,PCK1,PPM1J,PPP2R3A,PPP2R5B
F	MPE	IPA	Arachidonic acid metabolism	0.0436516	0.0667	EPHX2,PON1,PTGR1
F	MPE	IPA	Hepatic Cholestasis	0.0436516	0.0356	ABCB11,ABCC2,CD14,Cyp3a11 (includes others),Cyp3a25 (includes others),HNF4A,NR1H3,SLCO1B3
F	MPE	IPA	Superpathway of Geranylgeranyldiphosphate Biosynthesis I (via Mevalonate)	0.0467735	0.1	Acat2/Acat3,HMGCS2
F	MPE	IPA	Apelin Liver Signaling Pathway	0.0467735	0.1	AGT,COL1A2
F	MPE	IPA	HDR through Homologous Recombination (HRR) or Single Strand Annealing (SSA)	0.0489779	0.0439	ERCC4,NBN,RAD51B,RMI1,TOP3A
F	MPE	IPA	Airway Pathology in Chronic Obstructive Pulmonary Disease	0.0489779	0.0439	AMBP,APOM,C8G,ORM1,RBP4
M	BPE	Reactome	Scavenging by Class A Receptors	0.000167254	0.210526	COLEC12;COL3A1;COL1A2;COL4A1
M	BPE	Reactome	Collagen Biosynthesis and Modifying Enzymes	0.000528749	0.0895522	CRTAP;COL3A1;COL1A2;COL4A1;COL11A2;PLOD1
M	BPE	Reactome	MET Activates PTK2 Signaling	0.00103726	0.133333	COL3A1;COL1A2;HGF;COL11A2
M	BPE	Reactome	Collagen Formation	0.00247	0.0666667	CRTAP;COL3A1;COL1A2;COL4A1;COL11A2;PLOD1
M	BPE	Reactome	Assembly of Active LPL and LIPC Lipase Complexes	0.00278683	0.157895	ANGPTL4;CIDEC;LMF1
M	BPE	Reactome	MET Promotes Cell Motility	0.00336449	0.097561	COL3A1;COL1A2;HGF;COL11A2
M	BPE	Reactome	Collagen Chain Trimerization	0.00435307	0.0909091	COL3A1;COL1A2;COL4A1;COL11A2
M	BPE	Reactome	ECM Proteoglycans	0.00593885	0.0657895	TGFB2;COL3A1;COL1A2;COL4A1;DCN
M	BPE	Reactome	Non-integrin membrane-ECM Interactions	0.0122357	0.0677966	COL3A1;COL1A2;COL4A1;COL11A2
M	BPE	Reactome	DNA Strand Elongation	0.0123434	0.09375	GINS1;POLA2;MCM5
M	BPE	Reactome	Activation of the Pre-Replicative Complex	0.0134283	0.0909091	POLA2;MCM5;CDC6
M	BPE	Reactome	Unwinding of DNA	0.0136583	0.166667	GINS1;MCM5
M	BPE	Reactome	Assembly of Collagen Fibrils and Other Multimeric Structures	0.0137052	0.0655738	COL3A1;COL1A2;COL4A1;COL11A2
M	BPE	Reactome	Plasma Lipoprotein Remodeling	0.0145658	0.0882353	ANGPTL4;CIDEC;LMF1
M	BPE	Reactome	Collagen Degradation	0.016112	0.0625	COL3A1;COL1A2;COL4A1;COL11A2
M	BPE	Reactome	Striated Muscle Contraction	0.0169999	0.0833333	ACTC1;MYL2;TTN
M	BPE	Reactome	HDR Through Single Strand Annealing (SSA)	0.0182969	0.0810811	EXO1;ERCC1;TOP3A
M	BPE	Reactome	Degradation of the Extracellular Matrix	0.019981	0.0428571	COL3A1;COL1A2;COL4A1;COL11A2;DCN;FBN1
M	BPE	Reactome	Epigenetic Regulation of Adipogenesis Genes by MLL3 and MLL4 Complexes	0.0202885	0.0485437	FABP4;ADIPOQ;THRSP;ANGPTL4;CIDEC
M	BPE	Reactome	Epigenetic Regulation of Gene Expression by MLL3 and MLL4 Complexes	0.0202885	0.0485437	FABP4;ADIPOQ;THRSP;ANGPTL4;CIDEC
M	BPE	Reactome	MLL4 and MLL3 Complexes Regulate Expression of PPARG Targets in Adipogenesis and Hepatic Steatosis	0.0202885	0.0485437	FABP4;ADIPOQ;THRSP;ANGPTL4;CIDEC
M	BPE	Reactome	Synthesis of PA	0.0210515	0.0769231	MIGA2;ACP6;PLD2
M	BPE	Reactome	Anchoring Fibril Formation	0.0210904	0.133333	COL1A2;COL4A1
M	BPE	Reactome	Response of EIF2AK1 (HRI) to Heme Deficiency	0.0210904	0.133333	ATF5;ATF3
M	BPE	Reactome	Synthesis of DNA	0.0243255	0.0462963	GINS1;POLA2;CDC23;MCM5;CDC6
M	BPE	Reactome	NCAM1 Interactions	0.0255858	0.0714286	COL3A1;COL4A1;CACNA1G
M	BPE	Reactome	S Phase	0.0269209	0.04	GINS1;POLA2;CDC23;MCM5;CDC6;LIN9
M	BPE	Reactome	Crosslinking of Collagen Fibrils	0.0298317	0.111111	COL1A2;COL4A1
M	BPE	Reactome	Signaling by MET	0.0320065	0.0506329	COL3A1;COL1A2;HGF;COL11A2
M	BPE	Reactome	Transcription of E2F Targets Under Negative Control by DREAM Complex	0.0330135	0.105263	CDC6;LIN9
M	BPE	Reactome	Chondroitin Sulfate Biosynthesis	0.0363214	0.1	CHST13;DCN
M	BPE	Reactome	Vitamin B5 (Pantothenate) Metabolism	0.0363214	0.1	SLC5A6;ENPP2
M	BPE	Reactome	Binding and Uptake of Ligands by Scavenger Receptors	0.0382494	0.0409836	COLEC12;COL3A1;COL1A2;COL4A1;JCHAIN
M	BPE	Reactome	Extracellular Matrix Organization	0.0398894	0.03	COL3A1;CRTAP;TGFB2;COL1A2;COL4A1;COL11A2;PLOD1;DCN;FBN1
M	BPE	Reactome	Integrin Cell Surface Interactions	0.040245	0.0470588	COL3A1;COL1A2;COL4A1;FBN1
M	BPE	Reactome	Platelet Degranulation	0.0454471	0.0390625	CFD;TOR4A;TGFB2;HGF;TTN
M	BPE	IPA	Collagen biosynthesis and modifying enzymes	2.63027e-05	0.0896	COL11A2,COL1A2,COL3A1,COL4A1,CRTAP,PLOD1
M	BPE	IPA	Hepatic Fibrosis / Hepatic Stellate Cell Activation	5.12861e-05	0.0469	ACTA2,COL11A2,COL1A2,COL3A1,COL4A1,HGF,MYL2,PDGFC,TGFB2
M	BPE	IPA	Extracellular matrix organization	0.000354813	0.0561	COL11A2,COL1A2,COL3A1,COL4A1,DCN,TGFB2
M	BPE	IPA	Dilated Cardiomyopathy Signaling Pathway	0.000371535	0.0464	ACTA2,ACTC1,CACNA1G,MAPK12,MYL2,PRKAR1B,TTN
M	BPE	IPA	Collagen chain trimerization	0.00057544	0.0909	COL11A2,COL1A2,COL3A1,COL4A1
M	BPE	IPA	Pulmonary Fibrosis Idiopathic Signaling Pathway	0.000616595	0.0307	ACTA2,ACTC1,COL11A2,COL1A2,COL3A1,COL4A1,FZD5,MAPK12,PDGFC,TGFB2
M	BPE	IPA	Tight Junction Signaling	0.00109648	0.0387	ACTA2,ACTC1,MYL2,NECTIN1,PRKAR1B,TGFB2,TJP1
M	BPE	IPA	Sertoli Cell-Germ Cell Junction Signaling Pathway (Enhanced)	0.00114815	0.0339	ACTA2,ACTC1,MAP3K6,MAPK12,NECTIN1,PRKAR1B,TGFB2,TJP1
M	BPE	IPA	Wound Healing Signaling Pathway	0.00162181	0.0321	ACTA2,COL11A2,COL1A2,COL3A1,COL4A1,MAPK12,PDGFC,TGFB2
M	BPE	IPA	Docosahexaenoic Acid (DHA) Signaling	0.00169824	0.0319	FABP3,FABP4,HGF,KCNMA1,NTRK2,PLCE1,PRKAR1B,TGFB2
M	BPE	IPA	Assembly of collagen fibrils and other multimeric structures	0.00199526	0.0656	COL11A2,COL1A2,COL3A1,COL4A1
M	BPE	IPA	Collagen degradation	0.00239883	0.0625	COL11A2,COL1A2,COL3A1,COL4A1
M	BPE	IPA	Binding and Uptake of Ligands by Scavenger Receptors	0.00331131	0.0439	COL1A2,COL3A1,COL4A1,COLEC12,JCHAIN
M	BPE	IPA	Activation of the pre-replicative complex	0.00346737	0.0857	CDC6,MCM5,POLA2
M	BPE	IPA	Hepatic Fibrosis Signaling Pathway	0.00371535	0.024	ACTA2,COL1A2,COL3A1,FZD5,MAPK12,MYL2,PDGFC,PRKAR1B,TGFB2,TTN
M	BPE	IPA	Striated Muscle Contraction	0.00380189	0.0833	ACTC1,MYL2,TTN
M	BPE	IPA	Germ Cell-Sertoli Cell Junction Signaling	0.00398107	0.0351	ACTA2,ACTC1,MAP3K6,MAPK12,TGFB2,TJP1
M	BPE	IPA	Synthesis of DNA	0.00436516	0.041	CDC23,CDC6,GINS1,MCM5,POLA2
M	BPE	IPA	RHOA Signaling	0.00457088	0.0407	ACTA2,ACTC1,DLC1,MYL2,TTN
M	BPE	IPA	Signaling by MET	0.00512861	0.0506	COL11A2,COL1A2,COL3A1,HGF
M	BPE	IPA	Superpathway of Inositol Phosphate Compounds	0.00537032	0.029	ACP6,CA3,EYA4,INPP5E,PLCE1,PTPN21,PTPRB
M	BPE	IPA	Response to elevated platelet cytosolic Ca2+	0.00616595	0.0379	CFD,HGF,TGFB2,TOR4A,TTN
M	BPE	IPA	Sertoli Cell-Sertoli Cell Junction Signaling	0.00616595	0.0283	ACTA2,ACTC1,CDH5,MAP3K6,MAPK12,NECTIN1,TJP1
M	BPE	IPA	Intrinsic Prothrombin Activation Pathway	0.00630957	0.0698	COL11A2,COL1A2,COL3A1
M	BPE	IPA	Integrin cell surface interactions	0.00660693	0.0471	COL1A2,COL3A1,COL4A1,FBN1
M	BPE	IPA	Pathogen Induced Cytokine Storm Signaling Pathway	0.00660693	0.0236	COL11A2,COL1A2,COL3A1,COL4A1,IL12RB1,MAPK12,Naip1 (includes others),PDGFC,TGFB2
M	BPE	IPA	Response of EIF2AK1 (HRI) to heme deficiency	0.0074131	0.133	ATF3,ATF5
M	BPE	IPA	ABRA Signaling Pathway	0.0074131	0.0455	ACTA2,ACTC1,MAPK12,PDGFC
M	BPE	IPA	STAT3 Pathway	0.00758578	0.036	HGF,IL12RB1,MAPK12,NTRK2,TGFB2
M	BPE	IPA	Ephrin A Signaling	0.00776247	0.0357	HGF,MYL2,PRKAR1B,TGFB2,TSC2
M	BPE	IPA	Glutaminergic Receptor Signaling Pathway (Enhanced)	0.00812831	0.0245	CACNA1G,GABRB1,MAPK12,PLCE1,PLD2,PRKAR1B,SLC1A3,TGFB2
M	BPE	IPA	Protein Kinase A Signaling	0.00831764	0.0227	CDC23,H1-1,MYL2,PLCE1,PRKAR1B,PTPN21,PTPRB,TGFB2,TTN
M	BPE	IPA	3-phosphoinositide Degradation	0.00831764	0.03	ACP6,CA3,EYA4,INPP5E,PTPN21,PTPRB
M	BPE	IPA	Bone Mineralization Signaling Pathway	0.00870964	0.0347	COL1A2,COL3A1,FZD5,PLCE1,SLC20A2
M	BPE	IPA	Natural Killer Cell Signaling	0.00891251	0.0296	COL11A2,COL1A2,COL3A1,IL12RB1,MAP3K6,MAPK12
M	BPE	IPA	Sheddase Signaling Pathway	0.00912011	0.0294	COL1A2,COL4A1,HGF,IGFBP6,MAPK12,TGFB2
M	BPE	IPA	D-myo-inositol-5-phosphate Metabolism	0.00912011	0.0294	ACP6,CA3,EYA4,PLCE1,PTPN21,PTPRB
M	BPE	IPA	Neutrophil Extracellular Trap Signaling Pathway	0.01	0.022	CAMP,COL11A2,COL1A2,COL3A1,COL4A1,JCHAIN,LTF,MAPK12,PLCE1
M	BPE	IPA	Factors Promoting Cardiogenesis in Vertebrates	0.0104713	0.0331	FZD5,MAPK12,MYL2,PLCE1,TGFB2
M	BPE	IPA	Calcium Signaling	0.0125893	0.0275	ACTA2,ACTC1,CACNA1G,MYL2,PRKAR1B,TRDN
M	BPE	IPA	Autophagy	0.0125893	0.0274	HGF,MAPK12,PRKAR1B,TGFB2,TSC2,VPS33B
M	BPE	IPA	Apelin Liver Signaling Pathway	0.0128825	0.1	COL1A2,MAPK12
M	BPE	IPA	Microautophagy Signaling Pathway	0.0128825	0.0314	COL11A2,COL1A2,COL3A1,COL4A1,VPS33B
M	BPE	IPA	Cell Cycle Control of Chromosomal Replication	0.0134896	0.0526	CDC6,MCM5,POLA2
M	BPE	IPA	Preeclampsia Signaling Pathway	0.0138038	0.0311	ANGPTL4,FZD5,KCNMA1,MAPK12,PDGFC
M	BPE	IPA	Signaling by PDGF	0.0141254	0.0517	COL3A1,COL4A1,PDGFC
M	BPE	IPA	Signaling by VEGF	0.0144544	0.0374	CDH5,MAPK12,SPHK1,THEM4
M	BPE	IPA	Transport of inorganic cations/anions and amino acids/oligopeptides	0.0147911	0.037	SLC1A3,SLC20A2,SLC25A22,SLC4A8
M	BPE	IPA	Neurovascular Coupling Signaling Pathway	0.0165959	0.0259	CACNA1G,GABRB1,KCNMA1,PLD2,PRKAR1B,SLC1A3
M	BPE	IPA	Apelin Cardiac Fibroblast Signaling Pathway	0.0169824	0.087	SPHK1,TGFB2
M	BPE	IPA	NCAM signaling for neurite out-growth	0.0177828	0.0476	CACNA1G,COL3A1,COL4A1
M	BPE	IPA	Cerebral Malformation Signaling Pathway	0.0194984	0.0342	CDH5,MAPK12,MYL2,PDGFC
M	BPE	IPA	Tumor Microenvironment Pathway	0.020893	0.0278	COL1A2,COL3A1,HGF,PDGFC,TGFB2
M	BPE	IPA	Virus Entry via Endocytic Pathways	0.020893	0.0333	ACTA2,ACTC1,AP3M2,AP5M1
M	BPE	IPA	Agrin Interactions at Neuromuscular Junction	0.0218776	0.0441	ACTA2,ACTC1,MAPK12
M	BPE	IPA	Serotonin Receptor Signaling	0.0229087	0.0191	ADIPOQ,CACNA1G,MAPK12,MYL2,PLCE1,PLD2,PRKAR1B,TGFB2,TTN
M	BPE	IPA	Syndecan interactions	0.0229087	0.0741	COL1A2,COL3A1
M	BPE	IPA	Pancreatic Adenocarcinoma Signaling	0.0239883	0.032	MAPK12,PDGFC,PLD2,TGFB2
M	BPE	IPA	Remodeling of Epithelial Adherens Junctions	0.0239883	0.0423	ACTA2,ACTC1,HGF
M	BPE	IPA	MTOR signalling	0.0245471	0.0714	RRAGD,TSC2
M	BPE	IPA	D-myo-inositol (1,4,5,6)-Tetrakisphosphate Biosynthesis	0.0251189	0.0265	ACP6,CA3,EYA4,PTPN21,PTPRB
M	BPE	IPA	D-myo-inositol (3,4,5,6)-tetrakisphosphate Biosynthesis	0.0251189	0.0265	ACP6,CA3,EYA4,PTPN21,PTPRB
M	BPE	IPA	Diphthamide Biosynthesis	0.025704	0.333	DPH5
M	BPE	IPA	GP6 Signaling Pathway	0.025704	0.0312	COL11A2,COL1A2,COL3A1,COL4A1
M	BPE	IPA	Energy dependent regulation of mTOR by LKB1-AMPK	0.0263027	0.069	RRAGD,TSC2
M	BPE	IPA	Melatonin Signaling	0.0269153	0.0405	PLCE1,PRKAR1B,RORA
M	BPE	IPA	Cardiac Hypertrophy Signaling	0.0275423	0.023	MAP3K6,MAPK12,MYL2,PLCE1,PRKAR1B,TGFB2
M	BPE	IPA	Leukocyte Extravasation Signaling	0.0281838	0.0258	ACTA2,ACTC1,CDH5,DLC1,MAPK12
M	BPE	IPA	Gap Junction Signaling	0.0281838	0.0209	ACTA2,ACTC1,CACNA1G,MAPK12,PLCE1,PRKAR1B,TJP1
M	BPE	IPA	Plasma lipoprotein assembly, remodeling, and clearance	0.0288403	0.0395	ANGPTL4,CIDEC,LMF1
M	BPE	IPA	ILK Signaling	0.0295121	0.0254	ACTA2,ACTC1,MAPK12,MYL2,PDGFC
M	BPE	IPA	VDR/RXR Activation	0.030903	0.0385	CAMP,IGFBP6,TGFB2
M	BPE	IPA	Human Embryonic Stem Cell Pluripotency	0.0316228	0.025	FZD5,NTRK2,PDGFC,SPHK1,TGFB2
M	BPE	IPA	Atherosclerosis Signaling	0.0316228	0.0294	COL11A2,COL1A2,COL3A1,PDGFC
M	BPE	IPA	IL-7 Signaling Pathway	0.0316228	0.038	HGF,Ighg2c,MAPK12
M	BPE	IPA	Cell Cycle Checkpoints	0.0323594	0.0221	CDC23,CDC6,EXO1,MCM5,SKA2,TOP3A
M	BPE	IPA	IL-17A Signaling in Fibroblasts	0.0331131	0.0375	ACTA2,COL1A2,MAPK12
M	BPE	IPA	Role of PKR in Interferon Induction and Antiviral Response	0.0331131	0.029	ATF3,COLEC12,MAPK12,PDGFC
M	BPE	IPA	White Adipose Tissue Browning Pathway	0.0338844	0.0288	CACNA1G,CAMP,MAPK12,PRKAR1B
M	BPE	IPA	Role of JAK family kinases in IL-6-type Cytokine Signaling	0.0338844	0.037	MAPK12,PDGFC,TGFB2
M	BPE	IPA	Neurotransmitter uptake and metabolism In glial cells	0.0346737	0.25	SLC1A3
M	BPE	IPA	L-cysteine Degradation I	0.0346737	0.25	CDO1
M	BPE	IPA	BEX2 Signaling Pathway	0.0346737	0.0366	MAPK12,PDGFC,TSC2
M	BPE	IPA	Clathrin-mediated Endocytosis Signaling	0.0371535	0.0239	ACTA2,ACTC1,AP3M2,AP5M1,PDGFC
M	BPE	IPA	Transcriptional regulation of white adipocyte differentiation	0.0371535	0.0357	ADIPOQ,ANGPTL4,FABP4
M	BPE	IPA	Eicosanoid Signaling	0.0380189	0.0213	KCNMA1,LTC4S,MAPK12,PDGFC,PLCE1,PRKAR1B
M	BPE	IPA	PIP3 activates AKT signaling	0.0389045	0.0276	HGF,NTRK2,THEM4,TSC2
M	BPE	IPA	CLEAR Signaling Pathway	0.0398107	0.0211	HGF,MAPK12,NTRK2,RRAGD,TGFB2,TSC2
M	BPE	IPA	3-phosphoinositide Biosynthesis	0.040738	0.0233	ACP6,CA3,EYA4,PTPN21,PTPRB
M	BPE	IPA	S100 Family Signaling Pathway	0.042658	0.0153	CACNA1G,DLC1,FZD5,GPR107,GPR180,JCHAIN,MAPK12,NTRK2,PDGFC,PLCE1,PRKAR1B,TGFB2
M	BPE	IPA	Endocannabinoid Neuronal Synapse Pathway	0.042658	0.0267	CACNA1G,MAPK12,PLCE1,PRKAR1B
M	BPE	IPA	Taurine Biosynthesis	0.042658	0.2	CDO1
M	BPE	IPA	Fanconi Anemia Pathway	0.0436516	0.0526	ERCC1,POLN
M	BPE	IPA	Triglyceride metabolism	0.0436516	0.0526	FABP3,FABP4
M	BPE	IPA	TWEAK Signaling	0.0436516	0.0526	BAG4,Naip1 (includes others)
M	BPE	IPA	WNT/SHH Axonal Guidance Signaling Pathway	0.0436516	0.0265	FZD5,MAPK12,PRKAR1B,SEMA3D
M	BPE	IPA	RHOGDI Signaling	0.0436516	0.0227	ACTA2,ACTC1,CDH5,DLC1,MYL2
M	BPE	IPA	Tuberculosis Latent Signaling Pathway	0.0446684	0.0333	PDGFC,PRKAR1B,TGFB2
M	BPE	IPA	Type II Diabetes Mellitus Signaling	0.0446684	0.0263	ACSBG1,ADIPOQ,CACNA1G,MAPK12
M	BPE	IPA	Factors involved in megakaryocyte development and platelet production	0.047863	0.0323	CARMIL1,PRKAR1B,ZFPM2
M	BPE	IPA	Fc? Receptor-mediated Phagocytosis in Macrophages and Monocytes	0.047863	0.0323	ACTA2,ACTC1,PLD2
F	BPE	Reactome	Striated Muscle Contraction	4.52477e-10	0.25	ACTC1;MYL1;MYL2;TNNT2;TNNC2;MYL3;TNNT3;TNNI2;TNNI3
F	BPE	Reactome	Muscle Contraction	1.04877e-05	0.0588235	RYR2;PLN;ACTC1;MYL1;MYL2;TNNT2;MYL3;TNNC2;TNNT3;TNNI2;SCN4A;TNNI3
F	BPE	Reactome	Insulin-like Growth Factor-2 mRNA Binding Proteins (IGF2BPs IMPs VICKZs) Bind RNA	0.00414643	0.25	MYC;IGF2BP3
F	BPE	Reactome	Paracetamol ADME	0.00610661	0.1	ABCC2;GSTM1;ACY1
F	BPE	Reactome	Heme Degradation	0.0166393	0.125	ABCC2;ALB
F	BPE	Reactome	Ion Homeostasis	0.0299973	0.0555556	RYR2;PLN;TNNI3
F	BPE	Reactome	Regulation of Cholesterol Biosynthesis by SREBP (SREBF)	0.0329253	0.0535714	SEC24A;TM7SF2;FDFT1
F	BPE	Reactome	Non-integrin membrane-ECM Interactions	0.0375857	0.0508475	COL5A3;SDC3;NTN4
F	BPE	Reactome	Cholesterol Biosynthesis	0.0445016	0.0740741	TM7SF2;FDFT1
F	BPE	Reactome	Syndecan Interactions	0.0445016	0.0740741	COL5A3;SDC3
F	BPE	Reactome	Metabolism of Steroids	0.0454206	0.0322581	CYP27A1;SEC24A;ALB;TM7SF2;FDFT1
F	BPE	Reactome	Metabolism of Porphyrins	0.0475388	0.0714286	ABCC2;ALB
F	BPE	Reactome	Drug ADME	0.047994	0.0366972	GSTM1;ABCC2;ACY1;ALB
F	BPE	IPA	Striated Muscle Contraction	2.51189e-12	0.25	ACTC1,MYL1,MYL2,MYL3,TNNC2,TNNI2,TNNI3,TNNT2,TNNT3
F	BPE	IPA	Dilated Cardiomyopathy Signaling Pathway	5.01187e-11	0.0861	ACTC1,MYH4,MYL1,MYL2,MYL3,PDE2A,PLN,RYR2,TNNC2,TNNI2,TNNI3,TNNT2,TNNT3
F	BPE	IPA	Calcium Signaling	4.57088e-08	0.055	ACTC1,CREB5,MYH4,MYL1,MYL2,MYL3,RYR2,TNNC2,TNNI2,TNNI3,TNNT2,TNNT3
F	BPE	IPA	Protein Kinase A Signaling	2.34423e-05	0.0303	CREB5,H1f3,MYH4,MYL1,MYL2,MYL3,PDE2A,PLN,PTPDC1,RYR2,TNNI2,TNNI3
F	BPE	IPA	Tight Junction Signaling	4.16869e-05	0.0442	ACTC1,CPSF4,MYH4,MYL1,MYL2,MYL3,PPM1J,TJP3
F	BPE	IPA	ILK Signaling	7.4131e-05	0.0406	ACTC1,CREB5,MYC,MYH4,MYL1,MYL2,MYL3,PPM1J
F	BPE	IPA	Regulation of Actin-based Motility by Rho	0.000128825	0.0541	ACTC1,ITGA5,ITGA7,MYL1,MYL2,MYL3
F	BPE	IPA	RHOGDI Signaling	0.000162181	0.0364	ACTC1,GNAL,ITGA5,ITGA7,MYH4,MYL1,MYL2,MYL3
F	BPE	IPA	Axonal Guidance Signaling	0.000288403	0.0232	EFNB1,FARP2,GNAL,ITGA5,ITGA7,MYL1,MYL2,MYL3,NTN4,PMPCB,UNC5C,WNT5B
F	BPE	IPA	Semaphorin Neuronal Repulsive Signaling Pathway	0.000588844	0.0408	FARP2,ITGA5,ITGA7,MYL1,MYL2,MYL3
F	BPE	IPA	Metabolism of porphyrins	0.000758578	0.115	ABCC2,ALB,SLCO1B3
F	BPE	IPA	Cellular Effects of Sildenafil (Viagra)	0.00107152	0.019	ACTC1,CAPN11,CHRM3,CREB5,HCRTR2,MYH4,MYL1,MYL2,MYL3,PLN,PPM1J,PTGER3,SCTR
F	BPE	IPA	PAK Signaling	0.00144544	0.0424	ITGA5,ITGA7,MYL1,MYL2,MYL3
F	BPE	IPA	Actin Cytoskeleton Signaling	0.00158489	0.0289	ACTC1,ITGA5,ITGA7,MYH4,MYL1,MYL2,MYL3
F	BPE	IPA	Atorvastatin ADME	0.00165959	0.222	ABCC2,SLCO1B3
F	BPE	IPA	LXR/RXR Activation	0.00218776	0.0385	AHSG,ALB,APOA2,FDFT1,Serpina1a (includes others)
F	BPE	IPA	Caveolar-mediated Endocytosis Signaling	0.00229087	0.0506	ACTC1,ALB,ITGA5,ITGA7
F	BPE	IPA	Hepatic Fibrosis Signaling Pathway	0.00263027	0.0216	CREB5,DVL3,ITGA5,ITGA7,MYC,MYL1,MYL2,MYL3,WNT5B
F	BPE	IPA	Atherosclerosis Signaling	0.00269153	0.0368	ALB,APOA2,CMA1,COL5A3,Serpina1a (includes others)
F	BPE	IPA	Signaling by Rho Family GTPases	0.00275423	0.0262	ACTC1,GNAL,ITGA5,ITGA7,MYL1,MYL2,MYL3
F	BPE	IPA	DHCR24 Signaling Pathway	0.00331131	0.035	AHSG,ALB,APOA2,Serpina1a (includes others),TM7SF2
F	BPE	IPA	Clathrin-mediated Endocytosis Signaling	0.00354813	0.0287	ACTC1,ALB,AP5Z1,APOA2,ITGA5,Serpina1a (includes others)
F	BPE	IPA	Cholesterol Biosynthesis I	0.00354813	0.154	FDFT1,TM7SF2
F	BPE	IPA	Cholesterol Biosynthesis II (via 24,25-dihydrolanosterol)	0.00354813	0.154	FDFT1,TM7SF2
F	BPE	IPA	Cholesterol Biosynthesis III (via Desmosterol)	0.00354813	0.154	FDFT1,TM7SF2
F	BPE	IPA	Bile acid and bile salt metabolism	0.00380189	0.0667	ALB,CYP27A1,SLCO1B3
F	BPE	IPA	Factors Promoting Cardiogenesis in Vertebrates	0.00416869	0.0331	BMPR1A,CREB5,MYC,MYL2,WNT5B
F	BPE	IPA	Agranulocyte Adhesion and Diapedesis	0.00489779	0.0268	ACTC1,ITGA5,MYH4,MYL1,MYL2,MYL3
F	BPE	IPA	Apelin Cardiomyocyte Signaling Pathway	0.00524807	0.04	MYL1,MYL2,MYL3,PLN
F	BPE	IPA	Serotonin Receptor Signaling	0.0057544	0.0191	CPE,CREB5,GNAL,MYC,MYL2,PLN,RYR2,TNNI2,TNNI3
F	BPE	IPA	Extracellular matrix organization	0.00676083	0.0374	COL5A3,ITGA5,ITGA7,NTN4
F	BPE	IPA	Cardiac ?-adrenergic Signaling	0.00676083	0.0294	GNAL,PDE2A,PLN,PPM1J,RYR2
F	BPE	IPA	Valine Degradation I	0.00851138	0.1	ABAT,ACAD8
F	BPE	IPA	PCP (Planar Cell Polarity) Pathway	0.00851138	0.05	DVL3,EFNB1,WNT5B
F	BPE	IPA	RHOA Signaling	0.0107152	0.0325	ACTC1,MYL1,MYL2,MYL3
F	BPE	IPA	WNT/Ca+ pathway	0.0109648	0.0455	CREB5,DVL3,WNT5B
F	BPE	IPA	Hepatic Fibrosis / Hepatic Stellate Cell Activation	0.0112202	0.026	COL5A3,MYH4,MYL1,MYL2,MYL3
F	BPE	IPA	G?s Signaling	0.0120226	0.0315	CHRM3,CREB5,GNAL,RYR2
F	BPE	IPA	Cardiac conduction	0.0131826	0.0308	PLN,RYR2,SCN4A,TNNI3
F	BPE	IPA	Cardiac Hypertrophy Signaling (Enhanced)	0.0131826	0.0168	DVL3,ITGA5,ITGA7,MYC,PDE2A,PLN,RYR2,TNFSF13B,WNT5B
F	BPE	IPA	Ephrin Receptor Signaling	0.0138038	0.0248	CREB5,EFNB1,GNAL,ITGA5,ITGA7
F	BPE	IPA	Epoxysqualene Biosynthesis	0.0138038	0.5	FDFT1
F	BPE	IPA	?-alanine Degradation I	0.0138038	0.5	ABAT
F	BPE	IPA	Cardiomyocyte Differentiation via BMP Receptors	0.0141254	0.0769	BMPR1A,MYL2
F	BPE	IPA	Oxytocin Signaling Pathway	0.0151356	0.0211	CREB5,GNAL,MYH4,MYL1,MYL2,MYL3
F	BPE	IPA	Cholesterol biosynthesis	0.0151356	0.0741	FDFT1,TM7SF2
F	BPE	IPA	Syndecan interactions	0.0151356	0.0741	COL5A3,SDC3
F	BPE	IPA	SNARE Signaling Pathway	0.0158489	0.029	MYH4,MYL1,MYL2,MYL3
F	BPE	IPA	Integrin Signaling	0.0158489	0.0238	ACTC1,CAPN11,ITGA5,ITGA7,MYL2
F	BPE	IPA	Paracetamol ADME	0.017378	0.069	ABCC2,ACY1
F	BPE	IPA	ERK/MAPK Signaling	0.0190546	0.0227	CREB5,ITGA5,ITGA7,MYC,PPM1J
F	BPE	IPA	Signaling by BMP	0.0194984	0.0645	BMPR1A,ZFYVE16
F	BPE	IPA	Superpathway of Cholesterol Biosynthesis	0.0194984	0.0645	FDFT1,TM7SF2
F	BPE	IPA	Intracellular oxygen transport	0.020893	0.333	MB
F	BPE	IPA	4-aminobutyrate Degradation I	0.020893	0.333	ABAT
F	BPE	IPA	Integrin cell surface interactions	0.0213796	0.0353	COL5A3,ITGA5,ITGA7
F	BPE	IPA	ABRA Signaling Pathway	0.0234423	0.0341	ACTC1,MYL1,MYL3
F	BPE	IPA	Regulation of Cellular Mechanics by Calpain Protease	0.0245471	0.0337	CAPN11,ITGA5,ITGA7
F	BPE	IPA	Epithelial Adherens Junction Signaling	0.0245471	0.0253	ECT2,FARP2,MYH4,PPM1J
F	BPE	IPA	EIF2 Signaling	0.025704	0.021	ACTC1,EIF3M,MYC,RPL10,RPL36
F	BPE	IPA	Osteoarthritis Pathway	0.025704	0.021	BMPR1A,CREB5,ITGA5,ITGA7,P2RX7
F	BPE	IPA	Phagosome Formation	0.0263027	0.0142	CHRM3,HCRTR2,ITGA5,ITGA7,MYH4,MYL1,MYL2,MYL3,PTGER3,SCTR
F	BPE	IPA	cAMP-mediated signaling	0.0269153	0.0207	CHRM3,CREB5,GNAL,PDE2A,PTGER3
F	BPE	IPA	Phenylethylamine Degradation I	0.0275423	0.25	AOC2
F	BPE	IPA	G-Protein Coupled Receptor Signaling	0.0281838	0.014	CHRM3,CREB5,GNAL,HCRTR2,MYL1,MYL2,MYL3,PDE2A,PTGER3,SCTR
F	BPE	IPA	CXCR4 Signaling	0.0301995	0.0238	GNAL,MYL1,MYL2,MYL3
F	BPE	IPA	ATM Signaling	0.0331131	0.03	CBX3,CREB5,PPM1J
F	BPE	IPA	WNT/?-catenin Signaling	0.0331131	0.0231	DVL3,MYC,PPM1J,WNT5B
F	BPE	IPA	Glutamate Degradation III (via 4-aminobutyrate)	0.0346737	0.2	ABAT
F	BPE	IPA	Activation of gene expression by SREBF (SREBP)	0.0346737	0.0476	FDFT1,TM7SF2
F	BPE	IPA	Mouse Embryonic Stem Cell Pluripotency	0.0354813	0.0291	BMPR1A,DVL3,MYC
F	BPE	IPA	Netrin-1 signaling	0.0380189	0.0455	NTN4,UNC5C
F	BPE	IPA	Aspirin ADME	0.0380189	0.0455	ABCC2,ALB
F	BPE	IPA	Retinoid metabolism and transport	0.0380189	0.0455	APOA2,SDC3
F	BPE	IPA	Sleep REM Signaling Pathway	0.0380189	0.0283	CHRM3,CREB5,TNFSF13B
F	BPE	IPA	Paxillin Signaling	0.0380189	0.0283	ACTC1,ITGA5,ITGA7
F	BPE	IPA	Post-translational protein phosphorylation	0.0389045	0.028	AHSG,ALB,APOA2
F	BPE	IPA	Protein repair	0.040738	0.167	MSRB3
F	BPE	IPA	Chondroitin and Dermatan Biosynthesis	0.040738	0.167	CHPF
F	BPE	IPA	Zymosterol Biosynthesis	0.040738	0.167	TM7SF2
F	BPE	IPA	Regulation of eIF4 and p70S6K Signaling	0.042658	0.0213	EIF3M,ITGA5,ITGA7,PPM1J
F	BPE	IPA	Complex IV assembly	0.0436516	0.0417	COX18,COX6A2
F	BPE	IPA	Phase I - Functionalization of compounds	0.0446684	0.0265	AOC2,CYP20A1,CYP27A1
F	BPE	IPA	Production of Nitric Oxide and Reactive Oxygen Species in Macrophages	0.0457088	0.0208	ALB,APOA2,PPM1J,Serpina1a (includes others)
F	BPE	IPA	PFKFB4 Signaling Pathway	0.0457088	0.0408	AMPD1,CREB5
F	BPE	IPA	Opioid Signaling Pathway	0.0467735	0.0178	CREB5,GNAL,MYC,RGS1,RYR2
F	BPE	IPA	FXR/RXR Activation	0.047863	0.0205	ABCC2,CYP27A1,Gstm1,TNFSF13B
F	BPE	IPA	Mitochondrial Uncoupling	0.047863	0.143	SLC25A14
F	BPE	IPA	Thioredoxin Pathway	0.047863	0.143	NXN
F	BPE	IPA	Neuregulin Signaling	0.0489779	0.0254	ITGA5,ITGA7,MYC

## Sheet: Table S4
Supplementary Table S4. edgeR outputs from differential expression analysis of mPFC.
Ensembl ID	Gene Symbol	Gene Biotype	PPE M logFC	PPE M p-value	PPE F logFC	PPE F p-value	MPE M logFC	MPE M p-value	MPE F logFC	MPE F p-value	BPE M logFC	BPE M p-value	BPE F logFC	BPE F p-value
ENSMUSG00000000001	Gnai3	protein_coding	-0.899638	0.105007	-1.42381	0.0196342	0.146214	0.733801	0.129106	0.724938	-0.631319	0.246726	-0.226605	0.575118
[truncated: 54,824 more rows]

## Sheet: Table S5
Supplementary Table S5. Functional enrichment analysis of mPFC DEGs within exposure groups and sexes.
[truncated: 379 more rows]

[truncated: 5 more sheets: Table S6, Table S7, Table S8, Table S9, Table S10]
